# Supplementary material for: tert-Butyl 5-{2-[2-(N-ethynyl-4-methyl­benzene­sulfonamido)­phen­yl]ethyn­yl}furan-2-carboxyl­ate
Source: IUCrdata. 2025 Aug 15;10(Pt 8):x250655. doi: 10.1107/S2414314625006558 (PMC12412681; doi:10.1107/S2414314625006558)
Supplement: Supplementary file 1 [file x-10-x250655-sup1.cif]

##############################################################################
#                                                                            #
# This CIF contains the data for a data article accepted for                 #
# publication in IUCrData. It conforms to the requirements of                #
# Notes for Authors for IUCrData, and has been                               #
# peer reviewed under the auspices of IUCrData.                              #
#                                                                            #
# Full details of the Crystallographic Information File format               #
# are given in the paper "The Crystallographic Information File (CIF):       #
# a New Standard Archive File for Crystallography" by S. R. Hall, F. H.      #
# Allen and I. D. Brown [Acta Cryst. (1991), A47, 655-685].                  #
#                                                                            #
# The current version of the core CIF dictionary is obtainable from          #
# ftp://ftp.iucr.org/pub/cif_core.dic.                                       #
#                                                                            #
# Software is freely available for graphical display of the structure(s)     #
# in this CIF. For information consult the CIF software page                 #
# http://www.iucr.org/resources/cif/software.                                #
#                                                                            #
# This file may be used for bona fide research purposes within the           #
# scientific community so long as proper attribution is given to the data    # 
# article from which it was obtained.                                        #
#                                                                            #
##############################################################################
data_I
_audit_creation_method     'SHELXL-2019/3'
_chemical_name_systematic
;\
<i>tert</i>-Butyl 5-{2-[2-(<i>N</i>-ethynyl-4-methylbenzenesulfonamido)phenyl]\
ethynyl}furan-2-carboxylate
;
_chemical_name_common     ?
_chemical_formula_moiety     'C26 H23 N O5 S'
_chemical_formula_sum     'C26 H23 N O5 S'
_chemical_formula_weight     461.51
_chemical_melting_point     384
_space_group_crystal_system     triclinic
_space_group_name_H-M_alt     'P -1'
_space_group_name_Hall     '-P 1'
loop_
    _space_group_symop_operation_xyz
    'x, y, z'
    '-x, -y, -z'
_cell_length_a     7.7527(3)
_cell_length_b     12.6007(5)
_cell_length_c     13.7529(5)
_cell_angle_alpha     66.199(3)
_cell_angle_beta     76.607(3)
_cell_angle_gamma     80.350(3)
_cell_volume     1191.66(8)
_cell_formula_units_Z     2
_cell_measurement_reflns_used     33755
_cell_measurement_theta_min     2.71
_cell_measurement_theta_max     34.84
_cell_measurement_temperature     120(2)
_exptl_crystal_description     block
_exptl_crystal_colour     colorless
_exptl_crystal_size_max     0.510
_exptl_crystal_size_mid     0.450
_exptl_crystal_size_min     0.370
_exptl_crystal_density_diffrn     1.286
_exptl_crystal_density_meas     ?
_exptl_crystal_density_method     ?
_exptl_crystal_F_000     484
_exptl_absorpt_coefficient_mu     0.172
_exptl_absorpt_correction_type     integration
_exptl_absorpt_process_details     ?
_exptl_absorpt_correction_T_min     0.8987
_exptl_absorpt_correction_T_max     0.9546
_diffrn_ambient_temperature     120(2)
_diffrn_source     'Axo Mo'
_diffrn_radiation_type     MoK\a
_diffrn_radiation_wavelength     0.71073
_diffrn_measurement_device_type     'Stoe Stadivsri'
_diffrn_measurement_method     'rotation method, \w scans'
_diffrn_detector_area_resol_mean     13.33
_diffrn_reflns_number     21571
_diffrn_reflns_av_R_equivalents     0.0183
_diffrn_reflns_av_unetI/netI     0.0185
_diffrn_reflns_theta_min     2.710
_diffrn_reflns_theta_max     34.843
_diffrn_reflns_theta_full     25.242
_diffrn_measured_fraction_theta_max     0.858
_diffrn_measured_fraction_theta_full     0.997
_diffrn_reflns_limit_h_min     -12
_diffrn_reflns_limit_h_max     12
_diffrn_reflns_limit_k_min     -18
_diffrn_reflns_limit_k_max     18
_diffrn_reflns_limit_l_min     -19
_diffrn_reflns_limit_l_max     21
_refine_special_details
;
Hydrogen atoms attached to carbon atoms were placed at calculated
positions and were refined in the riding-model approximation with C---H =
0.99 \%A, and with <i>U</i>~iso~(H) = 1.2 <i>U</i>~eq~(C).
;
_reflns_number_total     8903
_reflns_number_gt     7763
_reflns_threshold_expression     'I > 2\s(I)'
_refine_ls_structure_factor_coef     Fsqd
_refine_ls_matrix_type     full
_refine_ls_R_factor_all     0.0411
_refine_ls_R_factor_gt     0.0366
_refine_ls_wR_factor_gt     0.1118
_refine_ls_wR_factor_ref     0.1142
_refine_ls_goodness_of_fit_ref     1.060
_refine_ls_restrained_S_all     1.060
_refine_ls_number_reflns     8903
_refine_ls_number_parameters     302
_refine_ls_number_restraints     0
_refine_ls_hydrogen_treatment     constr
_refine_ls_weighting_scheme     calc
_refine_ls_weighting_details
              'w=1/[\s^2^(Fo^2^)+(0.0733P)^2^+0.1217P] where P=(Fo^2^+2Fc^2^)/3'
_atom_sites_solution_hydrogens     geom
_atom_sites_solution_primary     dual
_atom_sites_solution_secondary     ?
_refine_ls_shift/su_max     0.001
_refine_ls_shift/su_mean     0.000
_refine_diff_density_max     0.426
_refine_diff_density_min     -0.499
_refine_ls_extinction_method     none
_refine_ls_extinction_coef     .
loop_
    _atom_type_symbol
    _atom_type_description
    _atom_type_scat_dispersion_real
    _atom_type_scat_dispersion_imag
    _atom_type_scat_source
    'C' 'C' 0.0033 0.0016
                         'International Tables Vol C Tables 4.2.6.8 and 6.1.1.4'
    'H' 'H' 0.0000 0.0000
                         'International Tables Vol C Tables 4.2.6.8 and 6.1.1.4'
    'N' 'N' 0.0061 0.0033
                         'International Tables Vol C Tables 4.2.6.8 and 6.1.1.4'
    'O' 'O' 0.0106 0.0060
                         'International Tables Vol C Tables 4.2.6.8 and 6.1.1.4'
    'S' 'S' 0.1246 0.1234
                         'International Tables Vol C Tables 4.2.6.8 and 6.1.1.4'
_computing_data_collection
;
X-Area WinXpose 2.0.28 (Stoe & Cie, 2020)
;
_computing_cell_refinement
;
X-Area Recipe 2.0.2 (Stoe & Cie, 2020)
;
_computing_data_reduction
;
X-Area Integrate 2.5.18.0 (Stoe & Cie, 2020)
;
_computing_structure_solution
;
<i>SHELXT2014</i> (Sheldrick, 2015a)
;
_computing_structure_refinement
;
<i>SHELXL2019/2</i> (Sheldrick, 2015b)
;
_computing_molecular_graphics
;
PLATON (Spek, 2009)
;
_computing_publication_material     ?
loop_
    _atom_site_type_symbol
    _atom_site_label
    _atom_site_fract_x
    _atom_site_fract_y
    _atom_site_fract_z
    _atom_site_U_iso_or_equiv
    _atom_site_adp_type
    _atom_site_calc_flag
    _atom_site_occupancy
    _atom_site_disorder_assembly
    _atom_site_disorder_group
    C C1 0.65107(10) 0.32278(7) -0.19892(6) 0.01866(13) Uani d 1 . .
    C C2 0.55638(11) 0.26355(7) -0.23392(7) 0.02295(14) Uani d 1 . .
    H H2 0.492155 0.200048 -0.182434 0.028 Uiso calc 1 . .
    C C3 0.55562(12) 0.29685(8) -0.34311(7) 0.02667(16) Uani d 1 . .
    H H3 0.490861 0.256310 -0.366082 0.032 Uiso calc 1 . .
    C C4 0.64960(12) 0.38951(8) -0.41885(7) 0.02534(15) Uani d 1 . .
    H H4 0.650538 0.411245 -0.493626 0.030 Uiso calc 1 . .
    C C5 0.74236(11) 0.45066(7) -0.38581(6) 0.02202(14) Uani d 1 . .
    H H5 0.805253 0.514593 -0.437702 0.026 Uiso calc 1 . .
    C C6 0.74237(10) 0.41758(6) -0.27644(6) 0.01835(13) Uani d 1 . .
    C C7 0.65771(10) 0.28461(7) -0.08693(6) 0.02025(14) Uani d 1 . .
    C C8 0.67369(11) 0.25010(7) 0.00618(6) 0.02139(14) Uani d 1 . .
    C C9 0.70200(11) 0.21554(7) 0.11283(6) 0.02034(13) Uani d 1 . .
    C C10 0.73297(12) 0.27686(7) 0.16843(6) 0.02385(15) Uani d 1 . .
    H H10 0.735045 0.358862 0.143447 0.029 Uiso calc 1 . .
    C C11 0.76142(11) 0.19355(7) 0.27098(6) 0.02309(15) Uani d 1 . .
    H H11 0.787304 0.208616 0.328216 0.028 Uiso calc 1 . .
    C C12 0.74427(11) 0.08751(7) 0.27112(6) 0.02079(14) Uani d 1 . .
    O O13 0.70783(8) 0.09883(5) 0.17451(4) 0.02131(11) Uani d 1 . .
    C C14 0.75674(12) -0.03284(7) 0.35009(6) 0.02299(15) Uani d 1 . .
    O O15 0.74907(12) -0.11598(6) 0.32893(5) 0.03557(17) Uani d 1 . .
    O O16 0.77637(9) -0.03494(5) 0.44483(5) 0.02390(12) Uani d 1 . .
    C C17 0.79837(13) -0.14879(7) 0.53537(6) 0.02594(16) Uani d 1 . .
    C C18 0.64352(15) -0.22090(9) 0.56027(7) 0.03345(19) Uani d 1 . .
    H H18A 0.532091 -0.170721 0.557720 0.050 Uiso calc 1 . .
    H H18B 0.639044 -0.282360 0.632535 0.050 Uiso calc 1 . .
    H H18C 0.659550 -0.256150 0.506632 0.050 Uiso calc 1 . .
    C C19 0.97710(15) -0.21039(10) 0.50736(9) 0.0397(2) Uani d 1 . .
    H H19A 0.976867 -0.230521 0.445612 0.060 Uiso calc 1 . .
    H H19B 0.998354 -0.281528 0.569635 0.060 Uiso calc 1 . .
    H H19C 1.071458 -0.158875 0.488766 0.060 Uiso calc 1 . .
    C C20 0.79498(18) -0.11173(10) 0.62842(8) 0.0389(2) Uani d 1 . .
    H H20A 0.893700 -0.063671 0.610406 0.058 Uiso calc 1 . .
    H H20B 0.807097 -0.180978 0.694009 0.058 Uiso calc 1 . .
    H H20C 0.681962 -0.066703 0.640712 0.058 Uiso calc 1 . .
    N N21 0.83817(9) 0.48321(6) -0.24387(5) 0.02043(12) Uani d 1 . .
    C C22 0.75138(12) 0.52801(7) -0.16914(7) 0.02340(15) Uani d 1 . .
    C C23 0.67232(13) 0.56911(8) -0.10549(8) 0.02971(17) Uani d 1 . .
    H H23 0.609321 0.601863 -0.054762 0.036 Uiso calc 1 . .
    S S24 1.06219(3) 0.45912(2) -0.25700(2) 0.02193(6) Uani d 1 . .
    O O25 1.11953(9) 0.43671(7) -0.35390(5) 0.02992(14) Uani d 1 . .
    O O26 1.11886(10) 0.55567(6) -0.24649(6) 0.03253(15) Uani d 1 . .
    C C27 1.10259(10) 0.33213(7) -0.14669(6) 0.01959(13) Uani d 1 . .
    C C28 1.12413(12) 0.33950(7) -0.05187(7) 0.02338(15) Uani d 1 . .
    H H28 1.115412 0.412941 -0.046160 0.028 Uiso calc 1 . .
    C C29 1.15851(12) 0.23764(8) 0.03392(7) 0.02635(16) Uani d 1 . .
    H H29 1.174212 0.241690 0.098796 0.032 Uiso calc 1 . .
    C C30 1.17050(11) 0.12906(7) 0.02674(7) 0.02526(15) Uani d 1 . .
    C C31 1.14652(12) 0.12424(7) -0.06865(7) 0.02553(16) Uani d 1 . .
    H H31 1.153974 0.050772 -0.074146 0.031 Uiso calc 1 . .
    C C32 1.11193(11) 0.22493(7) -0.15577(7) 0.02261(14) Uani d 1 . .
    H H32 1.094929 0.220920 -0.220394 0.027 Uiso calc 1 . .
    C C33 1.21211(17) 0.01939(9) 0.12007(9) 0.0400(2) Uani d 1 . .
    H H33A 1.214581 -0.048230 0.101444 0.060 Uiso calc 1 . .
    H H33B 1.120403 0.013194 0.184114 0.060 Uiso calc 1 . .
    H H33C 1.328395 0.021903 0.135330 0.060 Uiso calc 1 . .
loop_
    _atom_site_aniso_label
    _atom_site_aniso_U_11
    _atom_site_aniso_U_22
    _atom_site_aniso_U_33
    _atom_site_aniso_U_12
    _atom_site_aniso_U_13
    _atom_site_aniso_U_23
    C1 0.0189(3) 0.0192(3) 0.0153(3) -0.0005(2) -0.0048(2) -0.0035(2)
    C2 0.0215(3) 0.0238(3) 0.0229(3) -0.0040(3) -0.0069(3) -0.0058(3)
    C3 0.0273(4) 0.0314(4) 0.0254(4) -0.0037(3) -0.0107(3) -0.0112(3)
    C4 0.0289(4) 0.0305(4) 0.0181(3) -0.0009(3) -0.0091(3) -0.0087(3)
    C5 0.0266(3) 0.0227(3) 0.0144(3) -0.0018(3) -0.0060(3) -0.0036(3)
    C6 0.0209(3) 0.0183(3) 0.0150(3) -0.0006(2) -0.0057(2) -0.0046(2)
    C7 0.0207(3) 0.0197(3) 0.0173(3) -0.0014(2) -0.0038(2) -0.0038(3)
    C8 0.0230(3) 0.0207(3) 0.0172(3) -0.0013(3) -0.0039(2) -0.0039(3)
    C9 0.0242(3) 0.0189(3) 0.0154(3) -0.0010(2) -0.0046(2) -0.0037(2)
    C10 0.0316(4) 0.0187(3) 0.0205(3) -0.0027(3) -0.0079(3) -0.0048(3)
    C11 0.0295(4) 0.0222(3) 0.0186(3) -0.0017(3) -0.0079(3) -0.0070(3)
    C12 0.0277(4) 0.0197(3) 0.0138(3) 0.0003(3) -0.0060(2) -0.0050(2)
    O13 0.0311(3) 0.0183(2) 0.0133(2) -0.0011(2) -0.0060(2) -0.00406(19)
    C14 0.0324(4) 0.0202(3) 0.0144(3) 0.0005(3) -0.0053(3) -0.0049(3)
    O15 0.0664(5) 0.0211(3) 0.0198(3) -0.0015(3) -0.0098(3) -0.0080(2)
    O16 0.0361(3) 0.0198(3) 0.0150(2) -0.0003(2) -0.0090(2) -0.0043(2)
    C17 0.0354(4) 0.0220(4) 0.0158(3) -0.0018(3) -0.0086(3) -0.0006(3)
    C18 0.0424(5) 0.0314(4) 0.0222(4) -0.0104(4) -0.0058(3) -0.0028(3)
    C19 0.0388(5) 0.0319(5) 0.0348(5) 0.0071(4) -0.0106(4) -0.0005(4)
    C20 0.0603(7) 0.0381(5) 0.0194(4) -0.0089(5) -0.0157(4) -0.0055(4)
    N21 0.0248(3) 0.0193(3) 0.0175(3) -0.0024(2) -0.0063(2) -0.0058(2)
    C22 0.0302(4) 0.0184(3) 0.0218(3) -0.0002(3) -0.0102(3) -0.0057(3)
    C23 0.0339(4) 0.0285(4) 0.0319(4) 0.0017(3) -0.0097(3) -0.0164(4)
    S24 0.02414(10) 0.02249(10) 0.01708(9) -0.00750(7) -0.00447(6) -0.00286(7)
    O25 0.0271(3) 0.0417(4) 0.0170(3) -0.0068(3) -0.0005(2) -0.0075(2)
    O26 0.0395(4) 0.0240(3) 0.0332(3) -0.0138(3) -0.0139(3) -0.0016(3)
    C27 0.0197(3) 0.0208(3) 0.0180(3) -0.0032(2) -0.0035(2) -0.0064(3)
    C28 0.0304(4) 0.0210(3) 0.0210(3) -0.0020(3) -0.0091(3) -0.0079(3)
    C29 0.0337(4) 0.0246(4) 0.0213(3) -0.0021(3) -0.0108(3) -0.0063(3)
    C30 0.0245(4) 0.0215(3) 0.0262(4) -0.0010(3) -0.0065(3) -0.0048(3)
    C31 0.0259(4) 0.0209(3) 0.0303(4) -0.0010(3) -0.0038(3) -0.0113(3)
    C32 0.0229(3) 0.0246(4) 0.0224(3) -0.0028(3) -0.0028(3) -0.0115(3)
    C33 0.0497(6) 0.0256(4) 0.0370(5) 0.0020(4) -0.0172(4) -0.0011(4)
_geom_special_details
;
 All esds (except the esd in the dihedral angle between two l.s. planes)
 are estimated using the full covariance matrix.  The cell esds are taken
 into account individually in the estimation of esds in distances, angles
 and torsion angles; correlations between esds in cell parameters are only
 used when they are defined by crystal symmetry.  An approximate (isotropic)
 treatment of cell esds is used for estimating esds involving l.s. planes.
;
loop_
    _geom_bond_atom_site_label_1
    _geom_bond_atom_site_label_2
    _geom_bond_site_symmetry_2
    _geom_bond_distance
    _geom_bond_publ_flag
    C1 C2 . 1.4018(11) ?
    C1 C6 . 1.4037(10) ?
    C1 C7 . 1.4272(10) ?
    C2 C3 . 1.3878(11) ?
    C2 H2 . 0.9500 ?
    C3 C4 . 1.3896(13) ?
    C3 H3 . 0.9500 ?
    C4 C5 . 1.3918(11) ?
    C4 H4 . 0.9500 ?
    C5 C6 . 1.3894(10) ?
    C5 H5 . 0.9500 ?
    C6 N21 . 1.4475(10) ?
    C7 C8 . 1.2043(11) ?
    C8 C9 . 1.4109(10) ?
    C9 C10 . 1.3651(11) ?
    C9 O13 . 1.3685(9) ?
    C10 C11 . 1.4182(11) ?
    C10 H10 . 0.9500 ?
    C11 C12 . 1.3639(11) ?
    C11 H11 . 0.9500 ?
    C12 O13 . 1.3685(9) ?
    C12 C14 . 1.4693(11) ?
    C14 O15 . 1.2086(10) ?
    C14 O16 . 1.3357(9) ?
    O16 C17 . 1.4873(10) ?
    C17 C19 . 1.5180(14) ?
    C17 C18 . 1.5193(14) ?
    C17 C20 . 1.5228(13) ?
    C18 H18A . 0.9800 ?
    C18 H18B . 0.9800 ?
    C18 H18C . 0.9800 ?
    C19 H19A . 0.9800 ?
    C19 H19B . 0.9800 ?
    C19 H19C . 0.9800 ?
    C20 H20A . 0.9800 ?
    C20 H20B . 0.9800 ?
    C20 H20C . 0.9800 ?
    N21 C22 . 1.3594(11) ?
    N21 S24 . 1.6921(7) ?
    C22 C23 . 1.1922(12) ?
    C23 H23 . 0.9500 ?
    S24 O25 . 1.4283(7) ?
    S24 O26 . 1.4299(7) ?
    S24 C27 . 1.7472(8) ?
    C27 C28 . 1.3931(10) ?
    C27 C32 . 1.3946(11) ?
    C28 C29 . 1.3854(11) ?
    C28 H28 . 0.9500 ?
    C29 C30 . 1.3974(12) ?
    C29 H29 . 0.9500 ?
    C30 C31 . 1.3930(12) ?
    C30 C33 . 1.5073(13) ?
    C31 C32 . 1.3875(12) ?
    C31 H31 . 0.9500 ?
    C32 H32 . 0.9500 ?
    C33 H33A . 0.9800 ?
    C33 H33B . 0.9800 ?
    C33 H33C . 0.9800 ?
loop_
    _geom_angle_atom_site_label_1
    _geom_angle_atom_site_label_2
    _geom_angle_atom_site_label_3
    _geom_angle_site_symmetry_1
    _geom_angle_site_symmetry_3
    _geom_angle
    _geom_angle_publ_flag
    C2 C1 C6 . . 118.61(7) ?
    C2 C1 C7 . . 120.18(7) ?
    C6 C1 C7 . . 121.19(7) ?
    C3 C2 C1 . . 120.59(8) ?
    C3 C2 H2 . . 119.7 ?
    C1 C2 H2 . . 119.7 ?
    C2 C3 C4 . . 119.99(8) ?
    C2 C3 H3 . . 120.0 ?
    C4 C3 H3 . . 120.0 ?
    C3 C4 C5 . . 120.40(7) ?
    C3 C4 H4 . . 119.8 ?
    C5 C4 H4 . . 119.8 ?
    C6 C5 C4 . . 119.56(7) ?
    C6 C5 H5 . . 120.2 ?
    C4 C5 H5 . . 120.2 ?
    C5 C6 C1 . . 120.84(7) ?
    C5 C6 N21 . . 118.60(7) ?
    C1 C6 N21 . . 120.56(6) ?
    C8 C7 C1 . . 176.13(8) ?
    C7 C8 C9 . . 175.78(9) ?
    C10 C9 O13 . . 110.83(7) ?
    C10 C9 C8 . . 132.13(7) ?
    O13 C9 C8 . . 116.98(7) ?
    C9 C10 C11 . . 106.20(7) ?
    C9 C10 H10 . . 126.9 ?
    C11 C10 H10 . . 126.9 ?
    C12 C11 C10 . . 106.38(7) ?
    C12 C11 H11 . . 126.8 ?
    C10 C11 H11 . . 126.8 ?
    C11 C12 O13 . . 110.77(7) ?
    C11 C12 C14 . . 134.61(7) ?
    O13 C12 C14 . . 114.62(7) ?
    C9 O13 C12 . . 105.83(6) ?
    O15 C14 O16 . . 126.62(7) ?
    O15 C14 C12 . . 122.82(7) ?
    O16 C14 C12 . . 110.56(7) ?
    C14 O16 C17 . . 119.45(6) ?
    O16 C17 C19 . . 108.92(7) ?
    O16 C17 C18 . . 110.75(7) ?
    C19 C17 C18 . . 112.81(9) ?
    O16 C17 C20 . . 102.12(7) ?
    C19 C17 C20 . . 111.31(9) ?
    C18 C17 C20 . . 110.42(8) ?
    C17 C18 H18A . . 109.5 ?
    C17 C18 H18B . . 109.5 ?
    H18A C18 H18B . . 109.5 ?
    C17 C18 H18C . . 109.5 ?
    H18A C18 H18C . . 109.5 ?
    H18B C18 H18C . . 109.5 ?
    C17 C19 H19A . . 109.5 ?
    C17 C19 H19B . . 109.5 ?
    H19A C19 H19B . . 109.5 ?
    C17 C19 H19C . . 109.5 ?
    H19A C19 H19C . . 109.5 ?
    H19B C19 H19C . . 109.5 ?
    C17 C20 H20A . . 109.5 ?
    C17 C20 H20B . . 109.5 ?
    H20A C20 H20B . . 109.5 ?
    C17 C20 H20C . . 109.5 ?
    H20A C20 H20C . . 109.5 ?
    H20B C20 H20C . . 109.5 ?
    C22 N21 C6 . . 119.08(7) ?
    C22 N21 S24 . . 117.23(6) ?
    C6 N21 S24 . . 119.20(5) ?
    C23 C22 N21 . . 178.24(9) ?
    C22 C23 H23 . . 180.0 ?
    O25 S24 O26 . . 121.34(4) ?
    O25 S24 N21 . . 104.93(4) ?
    O26 S24 N21 . . 105.16(4) ?
    O25 S24 C27 . . 109.12(4) ?
    O26 S24 C27 . . 109.34(4) ?
    N21 S24 C27 . . 105.74(4) ?
    C28 C27 C32 . . 121.37(7) ?
    C28 C27 S24 . . 119.82(6) ?
    C32 C27 S24 . . 118.81(6) ?
    C29 C28 C27 . . 118.72(7) ?
    C29 C28 H28 . . 120.6 ?
    C27 C28 H28 . . 120.6 ?
    C28 C29 C30 . . 121.17(8) ?
    C28 C29 H29 . . 119.4 ?
    C30 C29 H29 . . 119.4 ?
    C31 C30 C29 . . 118.88(8) ?
    C31 C30 C33 . . 120.74(8) ?
    C29 C30 C33 . . 120.37(8) ?
    C32 C31 C30 . . 121.11(8) ?
    C32 C31 H31 . . 119.4 ?
    C30 C31 H31 . . 119.4 ?
    C31 C32 C27 . . 118.75(7) ?
    C31 C32 H32 . . 120.6 ?
    C27 C32 H32 . . 120.6 ?
    C30 C33 H33A . . 109.5 ?
    C30 C33 H33B . . 109.5 ?
    H33A C33 H33B . . 109.5 ?
    C30 C33 H33C . . 109.5 ?
    H33A C33 H33C . . 109.5 ?
    H33B C33 H33C . . 109.5 ?
loop_
    _geom_torsion_atom_site_label_1
    _geom_torsion_atom_site_label_2
    _geom_torsion_atom_site_label_3
    _geom_torsion_atom_site_label_4
    _geom_torsion_site_symmetry_1
    _geom_torsion_site_symmetry_2
    _geom_torsion_site_symmetry_3
    _geom_torsion_site_symmetry_4
    _geom_torsion
    _geom_torsion_publ_flag
    C6 C1 C2 C3 . . . . 1.09(12) ?
    C7 C1 C2 C3 . . . . -177.15(8) ?
    C1 C2 C3 C4 . . . . 0.14(13) ?
    C2 C3 C4 C5 . . . . -1.10(14) ?
    C3 C4 C5 C6 . . . . 0.80(13) ?
    C4 C5 C6 C1 . . . . 0.45(12) ?
    C4 C5 C6 N21 . . . . -179.35(7) ?
    C2 C1 C6 C5 . . . . -1.38(11) ?
    C7 C1 C6 C5 . . . . 176.84(7) ?
    C2 C1 C6 N21 . . . . 178.42(7) ?
    C7 C1 C6 N21 . . . . -3.37(11) ?
    O13 C9 C10 C11 . . . . 0.49(10) ?
    C8 C9 C10 C11 . . . . -176.59(9) ?
    C9 C10 C11 C12 . . . . -0.53(10) ?
    C10 C11 C12 O13 . . . . 0.40(10) ?
    C10 C11 C12 C14 . . . . -179.88(9) ?
    C10 C9 O13 C12 . . . . -0.25(9) ?
    C8 C9 O13 C12 . . . . 177.32(7) ?
    C11 C12 O13 C9 . . . . -0.11(9) ?
    C14 C12 O13 C9 . . . . -179.89(7) ?
    C11 C12 C14 O15 . . . . -174.32(10) ?
    O13 C12 C14 O15 . . . . 5.40(13) ?
    C11 C12 C14 O16 . . . . 5.91(14) ?
    O13 C12 C14 O16 . . . . -174.38(7) ?
    O15 C14 O16 C17 . . . . 2.46(14) ?
    C12 C14 O16 C17 . . . . -177.77(7) ?
    C14 O16 C17 C19 . . . . 68.25(10) ?
    C14 O16 C17 C18 . . . . -56.37(10) ?
    C14 O16 C17 C20 . . . . -173.94(8) ?
    C5 C6 N21 C22 . . . . 126.08(8) ?
    C1 C6 N21 C22 . . . . -53.72(10) ?
    C5 C6 N21 S24 . . . . -78.34(8) ?
    C1 C6 N21 S24 . . . . 101.86(8) ?
    C22 N21 S24 O25 . . . . -168.07(6) ?
    C6 N21 S24 O25 . . . . 35.91(7) ?
    C22 N21 S24 O26 . . . . -39.02(7) ?
    C6 N21 S24 O26 . . . . 164.96(6) ?
    C22 N21 S24 C27 . . . . 76.63(7) ?
    C6 N21 S24 C27 . . . . -79.40(6) ?
    O25 S24 C27 C28 . . . . 155.33(7) ?
    O26 S24 C27 C28 . . . . 20.49(8) ?
    N21 S24 C27 C28 . . . . -92.27(7) ?
    O25 S24 C27 C32 . . . . -24.89(7) ?
    O26 S24 C27 C32 . . . . -159.73(7) ?
    N21 S24 C27 C32 . . . . 87.51(7) ?
    C32 C27 C28 C29 . . . . 1.12(13) ?
    S24 C27 C28 C29 . . . . -179.11(7) ?
    C27 C28 C29 C30 . . . . -0.42(14) ?
    C28 C29 C30 C31 . . . . -0.25(14) ?
    C28 C29 C30 C33 . . . . 178.61(9) ?
    C29 C30 C31 C32 . . . . 0.25(13) ?
    C33 C30 C31 C32 . . . . -178.62(9) ?
    C30 C31 C32 C27 . . . . 0.43(13) ?
    C28 C27 C32 C31 . . . . -1.13(12) ?
    S24 C27 C32 C31 . . . . 179.10(6) ?
_shelx_space_group_comment
;
The symmetry employed for this shelxl refinement is uniquely defined
by the following loop, which should always be used as a source of
symmetry information in preference to the above space-group names.
They are only intended as comments.
;
_shelx_estimated_absorpt_T_min     0.917
_shelx_estimated_absorpt_T_max     0.939
_shelx_hkl_file
;
  -6  11   7    0.24    0.90   0
  -5   7   7   -0.17    0.45   0
  -2  12   5   94.15    1.86   0
  -1  -4  -2  712.87    2.48   0
  -1  -2   0    4.85    0.16   0
   0   8   3  172.60    1.79   0
   0   9   3   46.29    1.04   0
   0  12   2   26.83    1.07   0
   0  13   1    1.42    0.69   0
   1   7   1    0.60    0.28   0
   1   8   1  104.57    1.39   0
  -6  -4   2    1.52    0.27   0
  -5   6   7    2.84    0.46   0
  -4   8   7   84.21    1.44   0
  -4   9   7    7.97    0.68   0
  -4  10   7   -0.26    0.55   0
  -3   5   6   50.01    0.83   0
  -2   2   4    0.76    0.13   0
  -2  13   5    0.47    0.72   0
  -1  -3  -1   54.47    0.60   0
   0   6   3    7.34    0.39   0
   0  10   3   15.32    0.74   0
   0  11   3   -0.09    0.48   0
   1   9   1  434.86    3.00   0
   1  11   0    1.40    0.53   0
  -4   7   7    1.23    0.43   0
  -4  11   7  115.12    2.04   0
  -4  12   7   10.10    1.00   0
  -2   8   6   13.61    0.63   0
  -2   9   6   54.65    1.19   0
  -2  10   6  263.75    2.65   0
  -1   8   5   18.44    0.67   0
  -1   9   5   13.45    0.66   0
  -1  10   5    0.89    0.48   0
   0  13   2    4.99    0.78   0
   1   3   0 3231.35    4.43   0
   1  10   1    6.19    0.59   0
  -4  -5   0  162.09    1.41   0
  -4  -4   1    0.89    0.23   0
  -3   9   7   25.18    0.93   0
  -3  10   7    3.10    0.65   0
  -2  -5  -2   96.11    1.06   0
  -2   7   6  409.18    2.66   0
  -2  11   6  137.17    2.07   0
  -2  12   6    2.67    0.71   0
  -1   7   5  325.91    2.33   0
  -1  11   5    0.52    0.53   0
  -1  14   4   10.95    1.01   0
   0  -2  -2  996.42    2.12   0
   0  12   3   25.51    1.03   0
   0  14   2    1.74    0.73   0
   1  11   1   63.89    1.40   0
  -3   8   7    0.39    0.39   0
  -3  11   7   15.21    0.91   0
  -3  12   7  118.22    2.14   0
  -2  13   6   10.68    0.95   0
  -1  -5  -4   36.38    0.69   0
  -1  13   5   34.86    1.35   0
   0  -4  -5  247.61    1.57   0
   0   9   4    4.42    0.47   0
   0  10   4  178.76    2.12   0
   0  11   4  108.45    1.79   0
   0  13   3   40.02    1.35   0
   1   7   2  350.62    2.34   0
   1   9   2    0.57    0.38   0
   1  10   2   37.85    1.04   0
   1  12   1   23.48    1.02   0
  -6   9   8    8.16    0.84   0
  -6  10   8   -0.00    0.71   0
  -6  11   8    0.17    0.81   0
  -5  10   8    0.91    0.64   0
  -5  12   8    7.99    1.09   0
  -4   3   6  211.98    1.29   0
  -3  -5  -1   46.44    0.77   0
  -3  -2   2    0.86    0.13   0
  -3   7   7   72.15    1.21   0
  -2  -4  -1  733.12    2.57   0
  -1   6   5   41.22    0.79   0
   0  14   3    6.75    0.90   0
   1  11   2   18.58    0.87   0
   1  13   1    2.52    0.71   0
   2   6  -1  366.55    2.18   0
  -6  -1   4    5.95    0.21   0
  -6   8   8   17.52    0.83   0
  -5   8   8    0.10    0.56   0
  -4  10   8    5.98    0.78   0
  -4  11   8   11.12    0.90   0
  -4  12   8    2.69    0.85   0
  -3  -4   0  779.22    2.69   0
  -3  -3   1  160.81    1.06   0
  -3   2   5   72.22    0.62   0
  -2  -3   0   21.68    0.40   0
  -2  -2   1   22.85    0.32   0
  -2  11   7   19.72    1.00   0
  -1  10   6   27.49    0.96   0
  -1  14   5   37.31    1.44   0
   0   4   3   53.81    0.71   0
   0  13   4    2.43    0.72   0
   1   4   1  577.04    2.22   0
   1  12   2   13.26    0.86   0
  -5  -2   3    0.14    0.17   0
  -4   9   8    0.66    0.50   0
  -2  12   7  178.19    2.53   0
  -1   8   6   21.94    0.76   0
  -1   9   6    2.07    0.45   0
  -1  12   6    2.81    0.70   0
  -1  13   6    5.22    0.82   0
   0  10   5  397.97    3.15   0
   1   9   3   34.37    0.92   0
   1  10   3   19.86    0.83   0
   1  11   3  559.67    3.92   0
   1  13   2   17.48    1.01   0
   2   8   0   22.49    0.72   0
  -5   7   8    2.25    0.49   0
  -4   8   8    0.70    0.45   0
  -3   6   7  161.32    1.60   0
  -3  10   8    2.38    0.65   0
  -3  11   8   75.86    1.66   0
  -2   5   6  424.15    2.29   0
  -2   8   7    3.51    0.46   0
  -1  14   6    8.33    0.96   0
   0   9   5  124.34    1.68   0
   0  12   5   30.28    1.14   0
   1   8   3  147.24    1.67   0
   1  12   3   12.90    0.86   0
   1  14   2   58.06    1.65   0
   2   7   0    1.59    0.33   0
  -5  -4   1   49.66    0.78   0
  -4   1   5  101.48    0.46   0
  -3   9   8    3.23    0.54   0
  -3  13   8    8.62    0.96   0
  -1   3   4   47.65    0.60   0
  -1   7   6  196.59    1.85   0
   0  -3  -4  337.81    1.60   0
   0   8   5   83.04    1.30   0
   0  14   5  232.11    3.10   0
   1   7   3   54.17    0.97   0
   1  13   3   73.46    1.72   0
   2   6   0  382.78    2.25   0
   2   9   1   19.62    0.74   0
   2  10   1 1009.41    4.93   0
  -6   6   8    1.26    0.46   0
  -5   2   6  240.28    1.03   0
  -5  10   9    6.32    0.84   0
  -5  11   9    0.90    0.83   0
  -5  12   9   44.50    1.56   0
  -4   7   8    8.93    0.55   0
  -2  -5  -3 1292.13    4.00   0
  -2   7   7   51.79    1.01   0
  -1  12   7    7.18    0.79   0
   0   7   5    4.28    0.42   0
   1  10   4    9.39    0.66   0
   1  11   4    1.87    0.58   0
   1  12   4   32.40    1.15   0
   2   8   1  497.16    3.03   0
  -4  11   9   28.14    1.18   0
  -4  12   9   13.11    1.04   0
  -2  10   8   36.66    1.16   0
  -2  11   8  111.01    1.92   0
  -2  13   8    1.23    0.76   0
  -1  10   7   17.87    0.84   0
   0  10   6   69.87    1.41   0
   0  11   6  100.65    1.77   0
   0  13   6   46.44    1.46   0
   1   6   3 1301.25    4.23   0
   1   9   4  120.44    1.65   0
   1  13   4  377.85    3.66   0
  -6  -2   3    5.47    0.29   0
  -5   9   9    9.02    0.72   0
  -4  10   9   -0.16    0.59   0
  -3  -5  -2  931.66    3.47   0
  -3  12   9    0.69    0.79   0
  -3  13   9   66.92    1.85   0
  -2   9   8   59.97    1.31   0
  -1  -3  -2   25.81    0.45   0
   0   2   2 1011.88    2.17   0
   0   9   6    1.56    0.44   0
   0  14   6    1.74    0.83   0
   1   2   0    4.99    0.16   0
   1   8   4   32.55    0.85   0
   1  14   4   82.49    1.93   0
   2   3  -2  867.60    2.27   0
   2   4  -1  613.92    2.27   0
   2  10   2  296.04    2.71   0
   2  12   2  231.55    2.72   0
  -6  -3   2    6.78    0.38   0
  -5   8   9   12.10    0.74   0
  -4   9   9   21.54    0.90   0
  -3   7   8   75.80    1.23   0
  -3  11   9   94.92    1.85   0
  -2  -4  -2  713.44    2.68   0
  -2   6   7   19.53    0.64   0
  -1   8   7   16.17    0.68   0
   0   6   5  164.69    1.56   0
   1  10   5   84.92    1.52   0
   1  11   5  167.76    2.23   0
   1  12   5   12.66    0.85   0
   1  13   5   24.30    1.14   0
   2   8   2  112.57    1.49   0
  -7  -3   2    4.46    0.41   0
  -4  -4   0  301.41    1.83   0
  -3   3   6  149.98    1.06   0
  -3  10   9   11.99    0.79   0
  -2   8   8  148.43    1.82   0
  -2  13   9    3.68    0.94   0
  -1  -4  -4  172.97    1.36   0
  -1  11   8    6.50    0.72   0
  -1  12   8   83.19    1.79   0
  -1  13   8   41.62    1.43   0
  -1  14   8    6.31    0.93   0
   0   8   6   63.09    1.16   0
   0  12   7  116.53    2.04   0
   0  13   7   11.66    0.96   0
   0  14   7    5.01    0.94   0
   1   4   2  740.51    2.60   0
   1   7   4    1.37    0.34   0
   1  14   5    1.39    0.80   0
   2   6   1  124.22    1.32   0
   2  11   3   23.06    0.95   0
   2  13   3    4.32    0.75   0
  -5  12  10    0.65    0.88   0
  -4   8   9  109.01    1.63   0
  -4  12  10   32.85    1.41   0
  -3  -4  -1  131.30    1.19   0
  -3   9   9    0.46    0.48   0
  -2  11   9    2.35    0.74   0
  -1  10   8   65.94    1.42   0
   0  -3  -5  624.32    2.31   0
   0  10   7  388.31    3.20   0
   0  11   7    4.64    0.66   0
   1   9   5  164.02    1.93   0
   2   7   2    7.49    0.45   0
   2   9   3  609.73    3.65   0
   2  14   3   22.96    1.18   0
  -5   5   8    0.69    0.33   0
  -4  11  10   13.05    1.01   0
  -3  13  10    1.44    0.96   0
  -2  10   9   46.96    1.28   0
  -1   7   7    0.31    0.34   0
   0   7   6  114.91    1.44   0
   1   1  -1  319.80    0.79   0
   1   8   5  501.32    3.15   0
   1  11   6  210.46    2.51   0
   1  12   6  257.93    2.91   0
   1  14   6  156.56    2.59   0
   2  11   4  363.60    3.24   0
   2  12   4  199.63    2.56   0
   2  13   4   40.05    1.35   0
  -6   3   7   20.14    0.39   0
  -5  10  10    5.08    0.75   0
  -4  10  10    1.72    0.70   0
  -3   6   8   51.36    0.93   0
  -3   8   9    5.70    0.60   0
  -3  12  10    1.39    0.78   0
  -2   7   8  209.16    1.99   0
  -1  -2  -1  147.87    0.86   0
  -1   5   6    5.75    0.35   0
  -1  13   9    0.87    0.75   0
  -1  14   9   24.31    1.29   0
   0   9   7  262.08    2.49   0
   0  13   8    8.42    0.90   0
   0  14   8    7.18    0.95   0
   1   6   4  170.89    1.59   0
   1  10   6    5.10    0.60   0
   2   8   3    4.50    0.44   0
   2  14   4    8.27    0.91   0
  -3  11  10   12.50    0.90   0
  -2  -3  -1  920.71    2.67   0
  -2   5   7  114.63    1.24   0
  -2   9   9   55.50    1.25   0
  -2  13  10   36.09    1.45   0
   0  11   8    3.01    0.70   0
   0  12   8   75.84    1.70   0
   2   4   0   22.45    0.47   0
   2   6   2  108.17    1.26   0
   2   9   4    0.45    0.37   0
  -5  -4   0    0.66    0.27   0
  -5   3   7    1.18    0.22   0
  -5   9  10   12.34    0.83   0
  -4  -2   2  116.19    0.87   0
  -4   9  10   51.94    1.28   0
  -3  -3   0   94.57    0.90   0
  -3  10  10    6.32    0.77   0
  -2  12  10   60.29    1.61   0
  -1  -4  -5  102.01    1.10   0
  -1   8   8    4.69    0.51   0
   0  -3  -6   21.65    0.51   0
   0   8   7   70.27    1.26   0
   1   7   5  246.42    2.08   0
   1   9   6   97.40    1.54   0
   1  12   7  162.00    2.36   0
   1  13   7   57.32    1.58   0
   1  14   7   58.43    1.68   0
   2   7   3  115.82    1.43   0
   2  11   5   66.78    1.47   0
   2  12   5   28.59    1.11   0
   2  13   5  127.71    2.19   0
   2  14   5    9.10    0.95   0
  -4   2   6   96.24    0.63   0
  -2  -4  -3  129.38    1.21   0
  -2  11  10   72.37    1.63   0
  -1  -3  -3  159.39    1.15   0
  -1   6   7  458.74    2.66   0
  -1  10   9   27.53    1.01   0
   0   6   6    0.25    0.27   0
   0  10   8   23.90    0.95   0
   0  14   9    5.11    0.96   0
   1  11   7    6.42    0.70   0
   2  10   5   25.25    0.93   0
  -5   6   9   14.17    0.60   0
  -4  -1   3   91.34    0.62   0
  -4  12  11   -0.06    0.76   0
  -3   7   9  120.58    1.55   0
  -3   9  10   68.09    1.43   0
  -3  13  11   45.33    1.61   0
  -2   6   8   76.56    1.14   0
  -2   8   9  231.14    2.26   0
  -1  13  10    6.09    0.89   0
   0  13   9    0.15    0.73   0
   1  14   8    7.16    0.95   0
   2  12   6   48.67    1.37   0
   2  13   6    3.41    0.76   0
   2  14   6   21.67    1.20   0
   3   9   2   29.83    0.91   0
   3  11   3  146.69    2.10   0
  -5  -3   1  132.61    1.22   0
  -4  -4  -1   80.06    1.03   0
  -4  11  11   15.29    0.98   0
  -3  12  11   21.70    1.16   0
  -2  10  10    7.48    0.71   0
  -1   9   9  130.64    1.85   0
  -1  12  10   15.14    0.98   0
   0   7   7  133.35    1.59   0
   0   9   8   43.73    1.11   0
   1   3   2   26.47    0.46   0
   1  12   8   20.33    1.04   0
   1  13   8   62.42    1.65   0
   2   9   5   93.37    1.51   0
   2  11   6    1.73    0.58   0
   3  10   3   27.64    0.96   0
  -4   8  10    0.21    0.51   0
  -3  -4  -2  781.24    3.04   0
  -3  11  11   18.83    1.09   0
  -2   2   5   36.01    0.44   0
  -2  13  11   54.38    1.68   0
  -1   3   5  127.57    1.00   0
  -1  11  10    0.54    0.62   0
   0  11   9  104.46    1.88   0
   1   6   5  153.99    1.55   0
   1   9   7  208.48    2.25   0
   2   6   3  713.27    3.25   0
   2   7   4 1305.03    4.78   0
   2  14   7    5.41    0.91   0
   3   7   1  737.71    3.52   0
   3   8   2   67.53    1.22   0
   3  12   4   20.69    1.02   0
   3  13   4   33.94    1.25   0
  -6  -3   1   23.87    0.64   0
  -4  10  11    8.58    0.83   0
  -2  -2   0  469.75    1.61   0
  -2   9  10   24.48    0.97   0
  -2  12  11   61.66    1.66   0
   0  -2  -4   40.87    0.52   0
   0  10   9   65.96    1.45   0
   0  13  10   41.02    1.44   0
   1   7   6   11.64    0.56   0
   1  14   9   18.61    1.18   0
   2   4   1  806.15    2.77   0
   2   8   5  166.15    1.87   0
   2  10   6    0.34    0.50   0
   2  12   7    0.45    0.61   0
   2  13   7   34.62    1.30   0
   3   9   3  148.04    1.87   0
   3  11   4   10.62    0.77   0
   3  14   5   18.00    1.12   0
  -5  -2   2   35.51    0.59   0
  -5   4   8   42.97    0.64   0
  -4   0   4    7.21    0.16   0
  -4   3   7   16.59    0.38   0
  -2  -4  -4    3.30    0.30   0
  -2   7   9    1.81    0.40   0
  -2  11  11    4.17    0.81   0
  -1   1   3  239.98    0.82   0
  -1   8   9  241.11    2.32   0
  -1  10  10   23.73    0.99   0
  -1  13  11   42.90    1.51   0
   0   8   8  226.46    2.23   0
   0  12  10  115.18    2.13   0
   1  10   8    4.56    0.63   0
   2  11   7  233.44    2.69   0
   3  13   5    1.84    0.67   0
  -7  -2   2   36.83    0.79   0
  -4  12  12    0.44    0.93   0
  -3  13  12    2.24    0.91   0
  -1  -3  -4    0.26    0.18   0
  -1   5   7   14.51    0.50   0
  -1  12  11   57.09    1.59   0
   1   2   1  148.12    0.87   0
   1   8   7  211.66    2.15   0
   1  12   9  191.85    2.64   0
   2   9   6    0.72    0.44   0
   2  13   8  118.87    2.22   0
   2  14   8  165.02    2.70   0
   3   7   2   12.89    0.60   0
   3   8   3  255.92    2.31   0
   3  11   5    9.85    0.76   0
   3  14   6    2.14    0.80   0
  -6  -2   2  215.01    1.55   0
  -4  -3   0    2.47    0.26   0
  -4   9  11    4.45    0.67   0
  -3  12  12   11.83    0.99   0
  -2  10  11    7.94    0.80   0
  -2  13  12    5.58    0.95   0
  -1   6   8  134.35    1.52   0
   0   6   7  382.19    2.49   0
   0   9   9    4.28    0.58   0
   0  11  10   27.91    1.13   0
   1   9   8  162.95    2.07   0
   1  11   9   18.12    0.96   0
   1  14  10   16.82    1.15   0
   2  12   8    4.79    0.77   0
   3   6   1   54.91    0.95   0
   3   9   4   15.89    0.74   0
   3  13   6  109.29    2.10   0
  -4   4   8  162.43    1.22   0
  -4  11  12    0.09    0.80   0
  -3  -4  -3  816.25    3.27   0
  -2   8  10  249.70    2.38   0
  -2  12  12    1.93    0.90   0
  -1   9  10  554.71    3.77   0
   0  -1  -2 1857.84    2.42   0
   0  13  11    2.59    0.81   0
   1  13  10    7.83    0.93   0
   2   3   0   22.72    0.42   0
   2   5   3 1304.59    4.10   0
   2   6   4  241.64    1.95   0
   2   7   5  298.74    2.36   0
   2  14   9   -0.13    0.87   0
   3  12   6   25.03    1.08   0
   3  14   7    3.75    0.93   0
  -5  -1   3   32.48    0.50   0
  -3  -3  -1  171.77    1.30   0
  -3   7  10    3.06    0.50   0
  -3  11  12    8.76    0.84   0
  -2  -4  -5  757.25    3.20   0
  -1  -2  -2 7090.61    6.51   0
  -1  -1   0  405.57    1.06   0
  -1   7   9  177.20    1.90   0
  -1  13  12    1.01    0.94   0
   0  -2  -5  252.31    1.38   0
   0  12  11    1.10    0.77   0
   1   5   5    3.81    0.32   0
   1  10   9  116.11    1.89   0
   1  12  10   10.78    0.96   0
   2  11   8  102.48    1.87   0
   2  13   9   -0.37    0.70   0
   3  11   6  161.90    2.27   0
   3  13   7    2.04    0.78   0
  -6  -1   3    0.14    0.25   0
  -2   6   9  113.11    1.40   0
  -1  10  11  174.32    2.34   0
   2   9   7   49.07    1.18   0
   3   7   3  991.70    4.22   0
   3   9   5   10.23    0.65   0
   3  12   7    4.25    0.74   0
  -5  -3   0   63.28    0.93   0
  -3  10  12    2.31    0.73   0
  -2  11  12    9.37    0.88   0
  -1  -3  -5  751.23    2.80   0
  -1   8  10  103.82    1.61   0
   0  11  11    0.52    0.68   0
   1   0  -3  775.56    1.04   0
   1   8   8  548.10    3.50   0
   1  11  10   48.76    1.39   0
   2  10   8   27.63    1.02   0
   2  12   9    5.85    0.81   0
   2  14  10    1.05    0.78   0
   3  10   6   47.92    1.25   0
   3  14   8   39.01    1.51   0
  -3   2   6    1.85    0.16   0
  -3   3   7  253.20    1.32   0
  -3   8  11   26.45    0.93   0
  -3  12  13   14.15    1.13   0
  -2   7  10   53.40    1.10   0
  -2  13  13   52.29    1.70   0
   0  -2  -6 1298.51    3.38   0
   0  13  12    2.23    0.84   0
   1   3   3  163.13    1.17   0
   1  13  11   76.45    1.90   0
   2   7   6  250.22    2.23   0
   2  11   9  406.37    3.64   0
   2  13  10  158.13    2.63   0
   3  11   7  152.79    2.24   0
   3  13   8    1.54    0.78   0
   4  12   5    8.50    0.83   0
   4  14   6   10.14    1.00   0
  -4  -2   1   16.24    0.41   0
  -3  -1   2  427.66    1.34   0
  -3   4   8  545.42    2.29   0
  -2  10  12  164.46    2.32   0
  -1  -3  -6   47.46    0.79   0
  -1  11  12   35.38    1.26   0
   0   5   7    4.48    0.40   0
   1  12  11   58.72    1.61   0
   2   6   5  226.99    1.95   0
   2   8   7  109.85    1.61   0
   3   7   4   61.29    1.14   0
   3   9   6   41.84    1.11   0
   3  12   8   23.90    1.12   0
   4  10   4  147.19    2.05   0
  -6   0   4   12.12    0.37   0
  -4   6  10   -0.23    0.37   0
  -2  12  13  107.38    2.14   0
  -1   5   8   29.39    0.71   0
  -1   9  11  115.33    1.81   0
   0   6   8   40.95    0.89   0
   0  10  11   61.70    1.46   0
   0  12  12  101.29    2.07   0
   1  10  10  310.33    3.07   0
   2   5   4  140.51    1.41   0
   2  12  10   12.55    0.97   0
   4  11   5   35.07    1.18   0
   4  12   6   35.82    1.28   0
   4  14   7   54.25    1.69   0
  -5   0   4   67.62    0.60   0
  -3  -3  -2  165.59    1.36   0
  -3  11  13    6.90    0.92   0
  -2   8  11  156.60    1.92   0
  -1   6   9    7.69    0.51   0
   0   7   9  588.25    3.45   0
   1   7   8   27.70    0.83   0
   1  11  11   -0.34    0.64   0
   2   3   1  955.29    2.75   0
   3   6   3  105.85    1.33   0
   4  13   7   22.74    1.19   0
  -5  -2   1   38.78    0.70   0
  -2  -1   1  267.48    0.97   0
  -2  11  13  126.17    2.19   0
  -1   7  10  110.32    1.55   0
  -1  10  12    6.80    0.75   0
  -1  12  13   26.15    1.26   0
   0   3   5  643.50    2.38   0
   0   8  10    2.72    0.52   0
   0  11  12  130.01    2.19   0
   0  13  13    9.43    1.03   0
   1   8   9 1047.15    4.94   0
   2  11  10  274.25    3.07   0
   4   9   4   43.25    1.13   0
   4  10   5  102.46    1.76   0
   4  12   7   60.46    1.62   0
   4  14   8    0.79    0.83   0
  -4   7  11    1.46    0.49   0
  -3  -2   0    4.30    0.23   0
  -2  -3  -4   77.16    0.95   0
  -2   9  12   11.35    0.81   0
  -2  13  14    6.59    0.98   0
  -1  -2  -3    7.06    0.26   0
   0   9  11  156.05    2.14   0
   1   9  10   40.20    1.17   0
   2   7   7  327.55    2.60   0
   2   8   8    7.61    0.61   0
   2  12  11   16.46    1.09   0
   3   8   6  155.45    1.91   0
   3  13  10   16.17    1.12   0
   4   8   3   35.39    0.96   0
   4  13   8   10.00    0.96   0
  -1   8  11  174.67    2.05   0
  -1  13  14   32.72    1.54   0
   0  12  13    4.73    0.86   0
   1   2   2 7341.81    6.62   0
   1  10  11    5.46    0.74   0
   2   6   6  190.85    1.84   0
   4   9   5    2.20    0.53   0
   4  10   6   42.44    1.22   0
   4  11   7   61.43    1.52   0
  -6   1   5   15.79    0.36   0
  -2   3   7  241.11    1.38   0
  -2   6  10  277.97    2.16   0
  -2  10  13   24.40    1.09   0
  -2  12  14    1.35    0.80   0
  -1   9  12  126.59    1.94   0
   0  10  12    0.13    0.60   0
   1  13  13    6.96    0.97   0
   2   5   5  134.15    1.43   0
   2  13  12   50.44    1.66   0
   3   6   4    5.74    0.43   0
   3  12  10   68.39    1.75   0
   4   8   4    3.70    0.49   0
   4  12   8   12.29    0.98   0
  -3  -3  -3  207.80    1.61   0
  -2  -3  -5    0.25    0.23   0
  -2   7  11   -0.11    0.45   0
  -1  12  14    2.65    0.94   0
   0  -1  -3   70.81    0.56   0
   0  13  14   31.48    1.49   0
   1   3   4    0.30    0.16   0
   1   7   9  231.87    2.25   0
   2  11  11    3.91    0.76   0
   3   8   7  331.24    2.83   0
   3  13  11   15.58    1.13   0
   4  13   9    1.34    0.81   0
  -4  -1   2  274.39    1.36   0
  -1  10  13    7.21    0.84   0
   0   2   4   39.93    0.52   0
   0   5   8    1.94    0.32   0
   0   7  10   74.35    1.31   0
   0   8  11   65.10    1.37   0
   0  11  13   60.70    1.60   0
   1   5   7  749.53    3.41   0
   1   6   8   36.24    0.87   0
   1   8  10    2.82    0.55   0
   1   9  11 1110.74    5.60   0
   1  12  13   22.32    1.19   0
   3   5   3  610.90    2.96   0
   3   7   6   12.70    0.63   0
   4   7   3  139.89    1.68   0
   4  10   7   28.65    1.07   0
   5  13   7   13.29    1.00   0
  -6  -1   2    1.25    0.33   0
  -4  -2   0 1287.39    3.60   0
  -2   8  12   79.02    1.43   0
  -2  11  14    9.01    0.88   0
   2   7   8   50.37    1.10   0
   2   8   9 1264.78    5.57   0
   2   9  10   57.25    1.38   0
   3   6   5    0.20    0.32   0
   4   8   5   48.69    1.14   0
   4  13  10    1.19    0.83   0
  -7   0   3   33.88    0.77   0
  -5  -1   2   55.92    0.75   0
  -3   9  13   10.75    0.79   0
  -1   5   9   23.67    0.64   0
  -1   6  10    0.89    0.34   0
  -1   7  11  321.99    2.62   0
  -1  11  14   43.14    1.47   0
   0   9  12    0.19    0.54   0
   0  12  14   37.49    1.45   0
   1  10  12  137.00    2.17   0
   1  13  14    4.25    0.94   0
   2  11  12    1.73    0.79   0
   2  13  13    1.29    0.86   0
   3  13  12   15.89    1.16   0
   4   6   2   28.24    0.77   0
   4   7   4  517.26    3.25   0
   5  11   6    3.60    0.71   0
   5  13   8    6.92    0.93   0
  -5  -2   0   65.31    0.94   0
  -5   1   5   46.38    0.47   0
  -2   2   6   33.61    0.44   0
   0  10  13  203.30    2.61   0
   1  11  13    5.06    0.80   0
   3   8   8   43.66    1.14   0
   3  11  11    2.95    0.70   0
   4   9   7   15.91    0.84   0
   4  11   9   24.69    1.13   0
   4  12  10   10.37    0.98   0
  -3  -2  -1  476.46    2.07   0
  -1   9  13  138.26    2.04   0
   0  -1  -4   86.76    0.70   0
   1  12  14    0.32    0.84   0
   2   2   0  488.98    1.65   0
   2  12  13    2.91    0.83   0
   3   5   4  372.70    2.40   0
   3   7   7  131.03    1.73   0
   3  12  12   20.31    1.18   0
   4   8   6    2.21    0.49   0
   4  13  11    0.47    0.84   0
   5  11   7    2.64    0.74   0
   5  12   8   19.36    1.12   0
   5  13   9    0.12    0.75   0
  -6   2   6   60.68    0.61   0
  -4   1   5  105.81    0.49   0
  -4   4   9    2.19    0.24   0
  -4   6  11    8.02    0.49   0
  -1  -2  -7  263.81    1.83   0
  -1  -2  -6  191.36    1.47   0
  -1  12  15    4.39    0.90   0
   0   3   6   22.51    0.50   0
   1   6   9   36.26    0.92   0
   1   7  10  117.25    1.67   0
   1   9  12   25.91    1.04   0
   2   7   9   39.80    1.03   0
   2   8  10  103.32    1.70   0
   2   9  11   28.63    1.09   0
   3   6   6   24.49    0.76   0
   4   6   3  403.99    2.68   0
   4   7   5   82.52    1.38   0
   4  11  10    8.91    0.84   0
   5  10   6  194.70    2.49   0
  -3   4   9   82.15    0.89   0
  -1  -1  -1 2053.40    2.84   0
  -1  10  14   66.70    1.57   0
   0   6  10   38.37    0.92   0
   0   7  11   17.18    0.74   0
   0   8  12  257.22    2.59   0
   0  12  15    1.28    0.96   0
   1   2   3    7.43    0.26   0
   1   5   8   60.09    1.05   0
   1  10  13   18.90    1.01   0
   2   4   5  760.43    3.19   0
   2   6   8   38.57    0.93   0
   3   9  10    5.93    0.70   0
   3  10  11  309.82    3.26   0
   4   8   7   44.98    1.20   0
   4   9   8   18.50    0.92   0
   4  12  11   19.21    1.17   0
   5  12   9   85.08    1.96   0
  -6   0   3  148.85    1.29   0
  -2  -2  -3   48.34    0.69   0
   0  -1  -6 1844.82    3.92   0
   0   5   9  686.96    3.32   0
   0   9  13   10.69    0.80   0
   1  11  14   85.26    1.92   0
   2  12  14    7.09    1.01   0
   3   7   8  238.11    2.37   0
   3  11  12   77.28    1.83   0
   5  10   7   18.69    0.97   0
   0  10  14    0.81    0.66   0
   2   5   7  311.79    2.32   0
   3   4   3  811.31    3.24   0
   3   5   5   65.82    1.08   0
   3  12  13   11.83    1.00   0
   4   7   6   77.38    1.37   0
   4  10  10   79.08    1.74   0
   4  11  11  128.19    2.29   0
   5   9   6   12.47    0.79   0
  -4   3   8  103.93    0.60   0
  -3  -2  -2  110.97    1.09   0
  -3   3   8   44.21    0.54   0
  -2   9  14    8.43    0.78   0
  -1   6  11    3.19    0.48   0
  -1   8  13   70.63    1.43   0
   0   4   8   -0.07    0.29   0
   0  11  15    3.32    0.93   0
   1   4   7  114.73    1.29   0
   1  12  15    1.15    0.85   0
   2   9  12    1.14    0.63   0
   3   3   0   94.73    0.91   0
   3   6   7   14.77    0.65   0
   4   8   8  110.30    1.78   0
   4   9   9  311.51    3.10   0
   4  12  12   21.81    1.24   0
   5   8   5   47.19    1.18   0
   5  11   9    6.01    0.79   0
   5  12  10    1.08    0.75   0
  -5  -1   1    2.96    0.33   0
  -2  -2  -4  432.97    2.15   0
  -1   5  10   67.42    1.07   0
  -1   9  14    0.39    0.66   0
  -1  12  16    1.68    0.87   0
   1   7  11  620.99    3.85   0
   1   8  12    7.19    0.71   0
   1   9  13  359.63    3.35   0
   2   2   1  309.75    1.44   0
   2   7  10    0.08    0.45   0
   2  11  14    1.98    0.79   0
   3   8  10  331.38    3.06   0
   3   9  11   23.28    1.03   0
   3  10  12   14.77    0.98   0
   3  11  13    5.39    0.87   0
   4   6   5   24.42    0.81   0
   5   9   7   78.55    1.61   0
   6  12   8   24.83    1.27   0
  -5   0   3   82.28    0.84   0
  -4  -1   1  711.12    2.47   0
  -3   0   3  239.14    0.85   0
  -2  -2  -5  520.43    2.51   0
  -2  -1   0 8746.51    6.54   0
  -1   1   4  467.43    1.26   0
   0  12  16    3.16    0.90   0
   1   6  10  163.69    1.87   0
   1  10  14   26.53    1.16   0
   2   4   6  199.14    1.72   0
   2   6   9  758.80    4.00   0
   2  12  15    6.86    0.99   0
   3   7   9    1.64    0.48   0
   3  12  14   29.38    1.38   0
   4   7   7    6.56    0.58   0
   4  10  11    0.52    0.69   0
   4  11  12    0.52    0.77   0
   5   8   6    1.42    0.59   0
   5  10   9  255.47    3.02   0
   5  11  10   21.48    1.15   0
  -3  -2  -3  212.79    1.60   0
  -2  -2  -6   36.01    0.74   0
  -1  10  15    2.01    0.70   0
   0   6  11   21.86    0.79   0
   0   7  12  209.88    2.23   0
   0   8  13   13.09    0.77   0
   0   9  14   50.78    1.43   0
   1  11  15   21.63    1.20   0
   3   3   1  168.60    1.28   0
   4   8   9  209.41    2.50   0
   4   9  10  233.29    2.76   0
   4  12  13    1.92    0.88   0
   5   7   4  395.54    2.98   0
   5   9   8  175.50    2.38   0
   6  12   9    7.53    0.96   0
  -4   0   3  211.16    1.09   0
   0  10  15   24.29    1.20   0
   2   5   8   55.36    1.05   0
   2   8  12 1029.22    5.45   0
   2   9  13    8.75    0.87   0
   3   6   8  109.25    1.58   0
   3   9  12    1.30    0.61   0
   3  10  13  178.58    2.61   0
   4   6   6  478.81    3.18   0
   5  11  11  145.60    2.53   0
   6  11   8    0.87    0.75   0
  -6   1   4   43.95    0.72   0
  -3  -2  -4   95.11    1.15   0
   0   5  10    7.77    0.48   0
   0  11  16   72.06    1.86   0
   1   2   4   76.10    0.80   0
   2  10  14   16.25    1.01   0
   2  11  15    6.88    0.93   0
   3   8  11  101.25    1.80   0
   4  10  12   98.46    2.02   0
   5   7   5    9.42    0.64   0
   6  10   7   26.79    1.15   0
   6  12  10   12.65    1.10   0
  -6   0   2 1038.68    3.71   0
  -5  -1   0  776.60    3.19   0
   1   7  12  108.56    1.71   0
   1   8  13    0.52    0.55   0
   1   9  14   33.46    1.20   0
   1  10  15   10.22    1.00   0
   2   2   2  425.50    1.83   0
   2   6  10   29.99    0.95   0
   3   5   7    8.01    0.50   0
   3   7  10   68.59    1.42   0
   4   9  11    6.24    0.76   0
   5   9   9    0.93    0.65   0
   6  11   9   43.12    1.49   0
  -3  -1   0 1116.86    2.88   0
  -3   6  12   20.14    0.64   0
  -1  -1  -7  223.86    1.69   0
  -1   6  12    0.47    0.42   0
  -1   7  13    4.05    0.58   0
   0   4   9   20.95    0.63   0
   1   6  11    9.85    0.64   0
   1  11  16    7.99    0.99   0
   2   4   7    8.96    0.47   0
   3   4   5 1318.68    4.49   0
   4   6   7   83.35    1.41   0
   4   8  10  301.40    3.03   0
   5   7   6  263.18    2.57   0
   5   8   8  523.86    3.91   0
   5  10  11    4.95    0.80   0
   6  10   8   14.37    0.97   0
  -4  -1   0 1483.01    3.87   0
  -1  -1  -6  243.08    1.64   0
  -1  -1  -3   66.37    0.67   0
  -1   9  15    0.12    0.59   0
   0   8  14    5.00    0.71   0
   3   6   9  270.01    2.52   0
   3  10  14    0.74    0.74   0
   3  11  15   27.73    1.35   0
   4   4   2   85.89    1.12   0
   4   5   5   78.82    1.25   0
   4   7   9  194.22    2.32   0
   4  10  13   51.63    1.61   0
   5   6   4  300.07    2.50   0
   5   9  10  606.25    4.55   0
   6   9   7   62.00    1.51   0
   6  10   9   72.96    1.79   0
  -2  -1  -1 1190.42    2.72   0
  -1  -1  -5    2.08    0.22   0
  -1  -1  -4  553.68    2.10   0
  -1   5  11    2.43    0.41   0
   0   6  12   48.30    1.10   0
   0   7  13    3.26    0.53   0
   0   9  15   35.31    1.21   0
   0  10  16    1.08    0.82   0
   2   5   9  102.00    1.45   0
   2   8  13   43.87    1.28   0
   2   9  14   29.74    1.18   0
   2  10  15   29.96    1.28   0
   2  11  16    0.54    0.89   0
   3   8  12   44.44    1.30   0
   4   9  12   51.72    1.49   0
   5   7   7   64.70    1.38   0
  -5   0   2  207.20    1.48   0
  -5   2   6  251.64    1.09   0
   0  11  17    4.57    1.00   0
   1   8  14   14.84    0.92   0
   3   4   6   82.64    1.21   0
   3   5   8   24.54    0.79   0
   3   7  11  123.49    1.91   0
   4   6   8   31.54    0.96   0
   4   8  11   58.69    1.47   0
   5   6   5    0.90    0.42   0
   5  10  12   32.77    1.35   0
   5  11  13   28.80    1.39   0
   6   8   6  100.36    1.77   0
   6  10  10   72.38    1.84   0
   6  11  11   12.80    1.09   0
   1   3   7 1547.33    4.45   0
   1   7  13   28.16    0.99   0
   1  10  16    0.29    0.76   0
   2   2   3   50.45    0.69   0
   2   6  11 1173.35    5.29   0
   3   6  10    6.72    0.59   0
   4   4   3  446.84    2.59   0
   4   7  10   -0.07    0.53   0
   5   7   8  162.31    2.18   0
  -5   1   4    5.53    0.30   0
  -4  -1  -1  363.76    2.07   0
  -3  -1  -1 5142.02    6.73   0
  -2  -1  -2  280.97    1.47   0
  -2   1   5  175.66    0.59   0
  -2   2   7   50.50    0.53   0
   1   1   2   70.21    0.61   0
   1   2   5  660.27    2.50   0
   1   4   9   34.56    0.81   0
   1   6  12    0.14    0.43   0
   1  11  17   18.02    1.22   0
   2   3   6  298.25    2.02   0
   2   4   8  286.64    2.23   0
   3   8  13   67.31    1.59   0
   3  10  15   10.41    1.00   0
   4   9  13    3.88    0.78   0
   5   6   6   44.91    1.09   0
   6   8   7    7.54    0.74   0
   6   9   9  127.58    2.19   0
  -6   1   3   75.50    1.02   0
  -6   2   5    0.05    0.27   0
  -3   2   7  504.51    1.05   0
  -1   8  15   16.37    0.88   0
   2   5  10   91.59    1.43   0
   2   8  14    0.71    0.63   0
   2   9  15   21.40    1.10   0
   3   3   4   43.64    0.79   0
   4   4   4   53.86    0.97   0
   4   6   9  272.36    2.65   0
   4   8  12  160.56    2.37   0
   5  10  13    0.14    0.79   0
   6  10  11    0.88    0.79   0
  -4   0   2  318.50    1.56   0
  -2  -1  -3  436.20    1.99   0
  -1   6  13   98.19    1.44   0
  -1   7  14    3.82    0.53   0
  -1   9  16   -0.00    0.72   0
   0   4  10   41.38    0.86   0
   0   7  14    1.53    0.60   0
   0   8  15    5.30    0.75   0
   0   9  16   34.45    1.28   0
   1   5  11   23.72    0.79   0
   2   7  13  197.00    2.42   0
   3   4   7  265.38    2.20   0
   3   5   9   92.38    1.47   0
   4   7  11  287.28    2.97   0
   5   5   4  311.75    2.49   0
   5   6   7    1.00    0.46   0
   6   7   6  121.89    1.89   0
   6   8   8  198.27    2.55   0
   6   9  10   34.06    1.30   0
  -5   0   1  924.33    3.35   0
  -2   6  13    5.50    0.50   0
   0   6  13    6.77    0.61   0
   0  10  17   28.04    1.25   0
   1   8  15    1.18    0.71   0
   1   9  16   41.45    1.46   0
   2   6  12    4.81    0.59   0
   3  10  16    5.80    0.98   0
   4   9  14    1.09    0.76   0
   4  10  15    0.64    0.81   0
   6   8   9   36.47    1.29   0
   6  10  12   -0.11    0.79   0
   7  10   9    1.42    0.80   0
  -3  -1  -3  680.40    2.83   0
  -2   3   9   25.02    0.49   0
   0   0  -5    0.67    0.17   0
   1   3   8  376.94    2.31   0
   1   7  14    6.56    0.66   0
   1  10  17   35.78    1.39   0
   2   3   7   44.00    0.85   0
   2   4   9   69.78    1.18   0
   3   3   5  151.64    1.50   0
   3   8  14   15.69    0.98   0
   4   5   8   33.25    0.95   0
   4   6  10  308.35    2.91   0
   4   8  13    4.53    0.77   0
   5   5   5  102.57    1.50   0
   5   6   8    0.24    0.47   0
   5   7  10  228.52    2.69   0
   5   9  13   37.61    1.41   0
   5  10  14    3.66    0.83   0
   6   7   7   40.94    1.20   0
   6   9  11   -0.19    0.71   0
   7  10  10  126.63    2.39   0
  -2   5  12  119.84    1.31   0
   0   5  12   30.82    0.88   0
   1   6  13  272.84    2.62   0
   2   5  11  363.28    2.90   0
   2   8  15   31.50    1.23   0
   2   9  16    1.37    0.76   0
   2  10  17   10.37    1.04   0
   3   2   1  435.37    1.95   0
   3   4   8  105.45    1.47   0
   3   5  10   44.56    1.10   0
   3   7  13   28.85    1.10   0
   4   4   6  214.89    2.05   0
   4   7  12  191.22    2.51   0
   5   8  12   10.23    0.90   0
  -1   1   5  122.02    0.73   0
   0   3   9  204.92    1.65   0
   1   1   3   65.37    0.65   0
   2   7  14  124.43    2.00   0
   4   3   2   63.88    0.93   0
   5   5   6  103.99    1.56   0
   6   9  12  121.28    2.32   0
   7   9   9  117.87    2.21   0
  -4   0   1 2233.58    4.52   0
  -3   3   9   12.14    0.29   0
   0   0  -4   34.14    0.45   0
   0   2   7   26.26    0.54   0
   1   5  12  174.78    1.99   0
   3   3   6    0.63    0.29   0
   3   6  12  134.59    2.00   0
   3   9  16   12.15    1.11   0
   4   5   9    2.29    0.48   0
   4   6  11   46.31    1.27   0
   4   8  14    0.21    0.69   0
   4   9  15    4.92    0.89   0
   5   6   9   69.27    1.48   0
   5   7  11   24.61    1.08   0
   5   9  14    5.08    0.90   0
   6   6   6   48.16    1.21   0
   7   9  10   -0.46    0.67   0
  -6   2   4    2.76    0.38   0
  -5   1   3   70.17    0.86   0
  -1   0  -6  321.10    1.90   0
  -1   7  15    1.46    0.56   0
   0   4  11   67.02    1.11   0
   1   8  16    5.76    0.90   0
   1   9  17   33.18    1.36   0
   1  10  18   11.70    1.16   0
   2   1  -2  177.02    0.59   0
   2   4  10  278.78    2.39   0
   2   6  13  135.58    1.97   0
   3   8  15  113.23    2.13   0
   4   3   3   14.33    0.52   0
   4   4   7  103.14    1.49   0
   5   4   3  116.62    1.44   0
   5   5   7   55.69    1.22   0
   6   7   9   78.80    1.68   0
   6   8  11   33.53    1.30   0
   7   8   8    1.47    0.69   0
  -4   1   4  100.70    0.75   0
   0   6  14   99.63    1.60   0
   1   3   9    8.66    0.50   0
   1   7  15    3.18    0.65   0
   2   3   8  137.61    1.52   0
   2   9  17   41.86    1.51   0
   3   4   9   22.18    0.77   0
   3   5  11  458.75    3.40   0
   4   3   4   28.34    0.71   0
   4   7  13   56.00    1.51   0
   5   6  10   43.12    1.25   0
   6   9  13    0.65    0.76   0
   7   9  11   35.22    1.42   0
   0   0  -3   17.02    0.28   0
   1   4  11  390.15    2.74   0
   1   6  14   12.32    0.80   0
   2   1   1 1187.91    2.68   0
   2   5  12   46.43    1.14   0
   2   7  15   57.61    1.52   0
   2   8  16   10.63    0.91   0
   3   3   7   57.40    1.04   0
   4   5  10  275.68    2.71   0
   4   6  12  187.39    2.44   0
   4   9  16    1.58    0.86   0
   5   7  12  127.03    2.16   0
   6   6   8  156.65    2.17   0
   6   8  12    4.14    0.82   0
  -2   6  14    0.90    0.45   0
  -1   0  -5  565.06    2.34   0
   0   5  13   45.05    1.05   0
   1   1   4  555.58    2.07   0
   2   2   6   36.26    0.72   0
   3   9  17    5.92    0.97   0
   4   3   5  140.87    1.57   0
   4   4   8  102.05    1.53   0
   5   4   5  127.69    1.63   0
   5   8  14   57.50    1.69   0
  -5   1   2  224.53    1.63   0
  -5   2   5  172.93    1.19   0
  -4   0  -1   42.05    0.74   0
  -3   0   1   90.62    0.77   0
  -1   2   8  323.27    1.64   0
   1   5  13  133.10    1.81   0
   2   1   2  276.47    1.43   0
   2   6  14   22.94    0.97   0
   3   4  10   10.72    0.64   0
   3   8  16    5.01    0.86   0
   4   7  14   24.18    1.15   0
   5   5   9   14.65    0.80   0
   5   7  13   51.96    1.54   0
   6   5   5   71.79    1.36   0
   6   6   9   47.01    1.32   0
   6   7  11   72.04    1.73   0
   6   8  13    4.76    0.90   0
   7   7   8   15.48    0.95   0
  -2   0  -5  133.25    1.30   0
   0   0  -2  907.99    1.57   0
   0   3  10  140.89    1.42   0
   0   8  17   -0.20    0.73   0
   1   8  17   75.58    1.78   0
   1   9  18   40.55    1.50   0
   2   3   9   33.46    0.83   0
   2   4  11    6.94    0.56   0
   3   3   8    0.48    0.34   0
   3   5  12   80.27    1.54   0
   3   7  15  155.35    2.40   0
   4   3   6   35.01    0.86   0
   4   4   9    2.24    0.46   0
   4   5  11  103.02    1.76   0
   4   6  13  209.33    2.68   0
   6   5   6  477.38    3.46   0
   7   8  11    5.87    0.89   0
  -3   0   0   69.07    0.75   0
  -3   4  11   49.66    0.60   0
  -1   0  -4 1465.78    3.44   0
   0   4  12   40.23    0.92   0
   0   7  16    0.39    0.64   0
   2   8  17   23.78    1.20   0
   2   9  18   72.29    1.90   0
   3   2   5   11.25    0.47   0
   3   6  14    4.30    0.70   0
   4   8  16    0.79    0.81   0
   5   4   7   33.87    0.97   0
   5   6  12  223.00    2.78   0
   5   8  15    4.70    0.91   0
   6   5   7  189.90    2.28   0
   6   6  10  117.18    2.04   0
   6   7  12   40.88    1.42   0
   7   8  12   77.49    1.97   0
  -3   0  -3  724.11    2.95   0
  -2   2   8  175.41    0.96   0
  -2   3  10  322.30    1.62   0
   0   6  15   97.60    1.62   0
   1   1   5    2.64    0.24   0
   1   2   8    7.78    0.43   0
   1   4  12   84.61    1.35   0
   1   6  15  107.90    1.80   0
   2   1   3  431.73    1.94   0
   2   2   7   27.47    0.68   0
   2   7  16    1.13    0.68   0
   3   4  11  388.86    3.10   0
   3   8  17    0.79    0.92   0
   4   3   7   20.63    0.73   0
   4   7  15    1.24    0.73   0
   5   7  14  165.47    2.61   0
   7   6   7   10.61    0.79   0
  -4   1   3  290.72    1.46   0
  -3   0  -2  275.64    1.71   0
  -3   0  -1   10.16    0.35   0
  -2   0   1 3087.38    3.39   0
  -1   0  -3  734.45    2.20   0
   2   6  15   17.63    0.93   0
   3   2   6  262.33    2.03   0
   3   3   9  144.93    1.75   0
   3   5  13   86.84    1.66   0
   3   7  16    0.63    0.84   0
   4   4  10   75.76    1.46   0
   4   5  12  265.86    2.85   0
   5   3   3  241.97    2.01   0
   5   4   8    1.55    0.49   0
   6   6  11    6.48    0.80   0
   6   7  13   28.63    1.31   0
   7   7  11   21.92    1.22   0
   1   5  14    4.09    0.61   0
   2   4  12    1.52    0.47   0
   4   2   2   16.14    0.50   0
   4   3   8   90.05    1.43   0
   4   6  14    2.14    0.72   0
   5   3   4  966.27    4.17   0
   5   5  11   16.91    0.92   0
   5   6  13   52.62    1.52   0
   6   4   5   42.79    1.10   0
   6   5   9   54.93    1.38   0
   7   6   9    3.24    0.76   0
  -5   2   4  418.03    2.04   0
  -2   0  -2    4.30    0.23   0
  -2   0   0 6008.32    5.51   0
  -1   1  -6  525.24    2.51   0
   1   8  18    4.30    0.99   0
   2   2   8  312.65    2.24   0
   2   5  14    3.59    0.59   0
   2   8  18   57.75    1.72   0
   3   6  15    5.12    0.76   0
   4   2   4  172.42    1.63   0
   4   7  16   13.81    1.06   0
   5   3   5  337.50    2.58   0
   5   4   9    0.42    0.50   0
   5   7  15   12.99    1.06   0
   6   4   6   39.11    1.06   0
   6   6  12  211.42    2.84   0
   6   7  14   49.05    1.65   0
   7   7  12   67.27    1.82   0
  -2   0  -1 1552.95    3.15   0
   0   3  11  143.08    1.49   0
   1   3  11  250.72    2.14   0
   1   7  17    4.23    0.74   0
   2   7  17   87.90    1.92   0
   3   2   7  265.99    2.14   0
   3   3  10  225.46    2.25   0
   4   2   5   15.38    0.58   0
   4   4  11    8.46    0.71   0
   4   5  13   87.27    1.76   0
   5   3   6    3.60    0.46   0
   5   5  12   66.70    1.60   0
   5   6  14  115.11    2.21   0
   6   4   7   10.07    0.69   0
  -1   0   1  227.84    0.52   0
  -1   2   9   25.84    0.53   0
   0   4  13   12.66    0.64   0
   1   4  13  196.34    2.10   0
   1   6  16    1.11    0.66   0
   2   6  16   72.15    1.68   0
   3   5  14    5.54    0.71   0
   3   7  17   52.66    1.60   0
   4   3   9    4.16    0.51   0
   4   6  15    1.43    0.72   0
   5   3   7   80.89    1.40   0
   5   4  10  723.94    4.53   0
   6   6  13   73.80    1.84   0
   7   5   7   10.19    0.78   0
   8   7  10    0.23    0.76   0
  -5   2   3  107.94    1.14   0
  -1   0  -1  573.48    1.48   0
   0   1  -5    1.32    0.17   0
   0   6  16   48.37    1.23   0
   2   2   9   48.04    0.98   0
   2   4  13   33.14    1.01   0
   3   1   1 5172.10    6.58   0
   3   2   8    0.30    0.33   0
   3   6  16   19.00    1.11   0
   4   2   6  161.81    1.74   0
   4   4  12   70.92    1.52   0
   6   4   8  128.45    1.94   0
   6   5  11    1.09    0.67   0
   7   5   8    1.33    0.64   0
  -5   3   6  127.12    1.07   0
  -4   1   0  250.39    1.71   0
  -4   3   8  103.23    0.57   0
  -3   1   4   62.57    0.47   0
  -1   1  -5    0.62    0.20   0
   1   5  15    4.17    0.60   0
   2   1   6  342.74    2.11   0
   2   5  15   66.85    1.49   0
   3   1   4   67.71    0.95   0
   3   3  11   14.60    0.74   0
   3   4  13    5.10    0.63   0
   4   3  10   65.25    1.35   0
   5   3   8    2.38    0.51   0
   5   4  11  356.00    3.31   0
   5   5  13   45.85    1.42   0
   5   6  15    9.06    0.96   0
   6   4   9   18.65    0.92   0
   7   5   9    0.28    0.63   0
   7   6  12   18.88    1.16   0
   0   1   7    5.55    0.28   0
   0   5  15    7.79    0.64   0
   1   3  12  107.27    1.50   0
   2   7  18    0.16    0.84   0
   3   5  15   85.87    1.76   0
   4   2   7  128.98    1.63   0
   4   6  16    1.78    0.79   0
   6   3   4  177.18    1.96   0
   6   5  12   46.89    1.47   0
   6   6  14  146.42    2.54   0
   7   5  10  145.36    2.35   0
   0   2  10    8.26    0.43   0
   0   3  12    3.90    0.45   0
   1   4  14   14.81    0.78   0
   2   3  12    1.88    0.45   0
   2   4  14   16.83    0.87   0
   3   1   5   98.56    1.20   0
   3   2   9  230.18    2.18   0
   4   4  13    0.66    0.60   0
   5   2   3  691.67    3.35   0
   5   2   4   32.17    0.82   0
   5   3   9  315.81    2.90   0
   5   4  12  451.77    3.84   0
   5   5  14   35.99    1.35   0
   6   3   5    4.25    0.51   0
   6   3   6    0.86    0.45   0
   6   4  10   35.85    1.20   0
   7   4   6    9.12    0.72   0
   8   6  10    3.28    0.82   0
  -5   4   8   43.12    0.62   0
  -2   1  -4   24.73    0.57   0
  -2   1   6  120.70    0.48   0
  -1   1   7  216.23    1.16   0
   1   6  17   19.75    1.03   0
   2   1   7  102.30    1.24   0
   2   2  10  211.84    2.03   0
   2   6  17   69.00    1.66   0
   3   1   6  347.90    2.33   0
   3   3  12   54.10    1.27   0
   3   4  14    1.04    0.66   0
   3   6  17   74.04    1.81   0
   4   2   8   42.25    1.01   0
   4   3  11    4.90    0.62   0
   4   5  15    0.29    0.69   0
   5   2   5  122.38    1.57   0
   5   3  10  109.39    1.81   0
   6   3   7   34.57    1.05   0
   6   4  11   20.33    1.07   0
   6   5  13    0.27    0.73   0
   7   4   7  112.52    1.88   0
   7   5  11  132.30    2.32   0
  -4   2   5  112.92    0.84   0
  -2   3  11    1.14    0.23   0
   0   4  14    2.09    0.48   0
   2   5  16   24.36    1.11   0
   4   2   9    0.90    0.48   0
   5   2   6  152.74    1.82   0
   6   3   8   71.38    1.48   0
   7   4   8  141.87    2.17   0
   7   5  12   31.19    1.31   0
  -1   3  12   -0.02    0.34   0
   0   1  -4  956.91    2.46   0
   1   0   2   23.93    0.36   0
   1   5  16    0.32    0.55   0
   3   1   7  356.86    2.48   0
   3   5  16   11.81    0.93   0
   4   1   4    7.45    0.43   0
   4   3  12  119.82    1.92   0
   5   2   7   61.90    1.25   0
   5   3  11  101.15    1.81   0
   5   4  13   35.20    1.27   0
   5   5  15    7.07    0.92   0
   6   3   9    2.25    0.57   0
   6   5  14   52.90    1.65   0
   8   5   9   13.44    0.97   0
  -3   1  -1  646.63    2.54   0
  -3   1   3  840.26    2.01   0
   0   5  16    6.79    0.68   0
   1   0   3  750.83    2.20   0
   1   3  13    9.96    0.59   0
   2   1   8    8.77    0.47   0
   2   3  13  166.05    2.04   0
   2   4  15   87.95    1.68   0
   2   7  19   16.83    1.17   0
   3   3  13   32.27    1.11   0
   4   1   5   97.18    1.31   0
   4   5  16   21.63    1.16   0
   7   4  10   28.18    1.20   0
   8   5  10   22.15    1.18   0
  -3   1   0   62.55    0.75   0
  -1   4  14   -0.02    0.41   0
   0   2  11   23.62    0.66   0
   0   3  13    3.82    0.48   0
   1   0   4 1467.25    3.38   0
   1   4  15   10.21    0.75   0
   2   6  18    8.97    0.91   0
   3   2  11    1.66    0.49   0
   3   4  15   64.45    1.55   0
   3   6  18    4.34    0.93   0
   4   1   6   31.91    0.83   0
   4   2  10   36.63    1.06   0
   5   4  14   22.40    1.14   0
   6   4  13   22.88    1.16   0
   7   4  11   19.37    1.11   0
  -4   2   4  139.13    1.04   0
  -3   1   1 2421.93    4.22   0
   1   1   9  202.09    1.74   0
   2   0   2    4.39    0.22   0
   2   0   3    7.23    0.30   0
   2   1   9   19.46    0.66   0
   2   5  17    8.35    0.91   0
   3   5  17   16.63    1.14   0
   4   1   7   47.31    1.03   0
   4   3  13    6.80    0.75   0
   4   4  15    1.95    0.70   0
   5   2   9   53.15    1.27   0
   5   3  12   97.86    1.85   0
   6   2   5   16.47    0.73   0
   6   2   6  403.26    3.13   0
   7   3   6   96.88    1.69   0
   7   3   7    4.28    0.67   0
  -2   1  -2    0.78    0.18   0
  -1   2  -5 1006.27    3.41   0
   0   4  15   16.20    0.76   0
   1   5  17   54.27    1.40   0
   2   0   1 1576.55    3.13   0
   2   2  12  295.13    2.60   0
   2   3  14   41.42    1.17   0
   3   1   9    2.10    0.46   0
   3   3  14   13.30    0.90   0
   4   2  11    5.25    0.63   0
   4   5  17    0.21    0.81   0
   5   2  10   28.11    1.03   0
   6   2   7  137.34    1.93   0
   6   4  14   43.65    1.49   0
   7   3   8  121.83    2.02   0
   7   3   9   31.54    1.22   0
   7   4  12    6.57    0.92   0
   8   4   9   10.04    0.92   0
  -4   2   1   37.14    0.68   0
  -1   1  -3    0.25    0.14   0
   1   2  12  316.73    2.46   0
   3   2  12    0.06    0.48   0
   3   4  16   40.83    1.39   0
   4   3  14   52.44    1.48   0
   5   1   3  124.26    1.45   0
   5   1   4    0.84    0.34   0
   5   1   5  386.91    2.76   0
   5   3  13   13.92    0.95   0
   5   4  15   11.47    1.01   0
   6   2   8  146.39    2.07   0
   6   3  12    1.32    0.74   0
   8   4  10    5.53    0.87   0
   2   1  10  293.45    2.38   0
   4   2  12   14.51    0.84   0
   4   4  16    5.26    0.87   0
   5   1   2  114.51    1.33   0
   5   1   6   27.18    0.84   0
   5   2  11  202.35    2.52   0
   6   2   9   27.32    1.06   0
   7   3  10   72.51    1.69   0
   0   2  12   21.56    0.68   0
   1   1  10  484.98    2.79   0
   1   4  16   12.38    0.76   0
   2   5  18    4.63    0.90   0
   3   0   5   15.93    0.54   0
   3   1  10   66.04    1.27   0
   3   5  18    3.89    0.87   0
   6   2  10  209.29    2.62   0
   6   3  13   61.44    1.68   0
   7   3  11  142.03    2.40   0
  -4   3   7   17.12    0.36   0
  -2   3  12    1.89    0.26   0
   0   0   6   47.18    0.63   0
   0   1  -3   19.63    0.33   0
   2   3  15    8.48    0.72   0
   3   0   1    9.85    0.34   0
   3   2  13   46.20    1.23   0
   3   3  15   14.46    0.91   0
   5   2  12   13.73    0.91   0
   7   2   7   13.76    0.82   0
   7   3  12    0.52    0.76   0
   8   3   8    0.62    0.68   0
  -1   2  -4  768.83    2.78   0
   0   1  10  123.21    1.28   0
   1   2  13  149.83    1.80   0
   1   3  15   50.13    1.21   0
   2   1  11   35.18    0.93   0
   2   4  17   24.42    1.14   0
   3   0   7  126.52    1.52   0
   3   1  11  200.97    2.23   0
   3   4  17   23.68    1.16   0
   4   0   3  452.68    2.54   0
   4   0   4    8.62    0.46   0
   4   0   5   28.44    0.76   0
   5   3  15   67.39    1.81   0
   6   1   5    4.89    0.54   0
   6   1   6   12.77    0.72   0
   7   2   8   14.65    0.91   0
   7   2   9    2.56    0.69   0
   8   3  10    0.68    0.77   0
  -3   2  -1 2599.70    5.42   0
  -2   2  -3    7.45    0.35   0
  -2   2  10   11.73    0.30   0
  -1   1   9  548.76    2.10   0
   1   1  -3  757.94    1.40   0
   2   0   8   14.14    0.56   0
   3   0   8   77.26    1.26   0
   4   0   6  255.94    2.21   0
   4   0   7   15.99    0.66   0
   4   1  11  699.23    4.37   0
   5   2  13   13.81    0.95   0
   6   1   7   19.46    0.86   0
   6   1   8   20.65    0.92   0
   6   2  12   67.40    1.70   0
   7   2  10   -0.09    0.70   0
   1   4  17    4.24    0.77   0
   2   2  14    3.37    0.63   0
   3   0   0   70.86    0.74   0
   3   1  12   28.95    1.02   0
   3   2  14   49.82    1.32   0
   3   3  16    9.97    0.88   0
   4   2  14  105.95    1.96   0
   4   3  16    2.16    0.78   0
   6   1   9  908.76    5.22   0
   7   2  11    1.56    0.71   0
  -4   3   6  211.89    1.25   0
  -2   1   0  837.68    2.25   0
  -2   1   7  134.99    0.55   0
  -1   0   4  133.87    0.57   0
   2   0   9    0.87    0.36   0
   2   1  12   30.99    0.92   0
   2   3  16  113.75    1.91   0
   3   0   9  243.95    2.28   0
   3   4  18    8.67    1.03   0
   4   0   8   57.08    1.18   0
   4   1  12    0.77    0.57   0
   5   0   4   13.42    0.60   0
   5   0   5  213.00    2.09   0
   5   0   6  125.86    1.69   0
   5   1  11   35.62    1.18   0
   5   2  14   22.18    1.14   0
   6   1  10   22.23    1.05   0
   6   2  13   13.12    1.01   0
  -3   2   0  857.54    2.94   0
  -1   2  12    4.49    0.37   0
   0   1  11  132.77    1.39   0
   0   2  -4   41.75    0.58   0
   1   0   9   68.65    1.06   0
   1   1  12   10.20    0.60   0
   2   4  18   23.88    1.20   0
   4   0   9  360.44    2.96   0
   5   0   8    1.32    0.48   0
   7   1   7    0.94    0.57   0
   8   2   8   -0.25    0.61   0
  -4   3   5   38.85    0.62   0
  -2   2  -2   56.10    0.77   0
   1   3  16   39.44    1.15   0
   2   0  10   26.95    0.81   0
   2   2  15   37.59    1.19   0
   3   0  10   91.82    1.51   0
   3   1  13    1.29    0.53   0
   3   2  15    1.45    0.64   0
   3   3  17    7.04    0.95   0
   4   0  10   18.39    0.85   0
   4   1  13   65.28    1.54   0
   4   2  15   13.15    0.96   0
   5   0   2  204.04    1.80   0
   5   0   9   71.87    1.52   0
   5   2  15    4.30    0.93   0
   6   1  11   32.29    1.25   0
   7   1   8  146.88    2.23   0
   7   1   9    3.47    0.75   0
  -4   3   3    1.01    0.23   0
  -4   4   9    1.49    0.22   0
  -3   2   1  367.29    1.81   0
  -2   1   1 9635.45    6.84   0
  -1   2  -3  752.61    2.57   0
   2   0  -1 3105.20    3.28   0
   2   1  13   21.27    0.85   0
   2   3  17   34.48    1.26   0
   5   1  13   36.65    1.30   0
   6   0   6   12.50    0.72   0
   6   1  12    4.96    0.80   0
   7   1  10   31.52    1.25   0
  -1   3  -4 3567.85    6.54   0
   1   0  10  559.30    3.02   0
   2  -1   5  282.22    1.88   0
   2  -1   6   46.35    0.84   0
   3  -1   3  102.28    1.14   0
   3  -1   5  370.40    2.38   0
   3  -1   6   37.84    0.85   0
   4   0  11   26.97    1.01   0
   4   2  16    2.67    0.90   0
   7   1  11   29.76    1.31   0
  -3   2   2  328.06    1.60   0
  -1   0   6    3.45    0.17   0
   1  -1   4 1061.81    2.99   0
   1   1  13    0.98    0.46   0
   1   2  15   23.93    0.91   0
   2  -1   7    1.85    0.32   0
   2   0  11 1267.05    5.16   0
   3  -1   7  189.17    1.88   0
   3   0  -1   91.56    0.74   0
   3   1  14    6.10    0.70   0
   4  -1   5 1042.49    4.33   0
   4  -1   6   25.17    0.78   0
   4  -1   7    8.07    0.55   0
   4   1  14   11.04    0.89   0
   5   0  11   70.93    1.60   0
   6   0   3  295.32    2.44   0
   6   0   9  157.14    2.26   0
   6   0  10  304.15    3.23   0
   6   1  13   20.84    1.16   0
   8   1   7   58.99    1.52   0
   8   1   8   39.05    1.36   0
   8   1   9   20.03    1.09   0
  -2   3  13   13.70    0.39   0
  -1   1  -1  501.12    1.55   0
   1  -1   3    0.49    0.13   0
   2  -1   8  105.25    1.38   0
   2   1  14   82.19    1.53   0
   2   2  16    1.01    0.69   0
   3  -1   8   16.69    0.68   0
   3   3  18   63.01    1.71   0
   4  -1   8  161.38    1.97   0
   4   0  12    1.69    0.62   0
   7   0   6   69.48    1.49   0
   7   0   7  138.64    2.12   0
  -3   2   3  167.47    1.06   0
  -3   2   6    2.11    0.14   0
  -2   2  11  127.92    0.84   0
  -1   2  13   20.44    0.58   0
   1  -1   7    3.99    0.36   0
   2   0  12   53.11    1.17   0
   3   1  15    9.17    0.89   0
   4  -1   2    8.58    0.44   0
   4  -1   9    0.06    0.48   0
   4   1  15    0.23    0.70   0
   5  -1   5  204.22    2.10   0
   5  -1   6    3.22    0.51   0
   5  -1   8  183.09    2.24   0
   7   0   5    0.26    0.51   0
   7   0   8   10.90    0.82   0
   7   0   9  149.49    2.36   0
  -3   2   5   79.55    0.62   0
  -2   1   2  986.54    1.93   0
  -2   3  -2  124.15    1.23   0
  -1   0   7  116.83    0.83   0
   0   0  10  736.87    3.06   0
   1   0  -1  219.35    0.49   0
   1   1  14   59.14    1.24   0
   2  -1   9 1089.48    4.48   0
   3   0  13   20.30    0.98   0
   3   2  17   39.15    1.38   0
   4   0  13   59.12    1.49   0
   5  -1   3  102.46    1.39   0
   5  -1   9  252.88    2.72   0
   5   0  13   62.58    1.64   0
   6   0  12    2.74    0.79   0
   1  -1   2 2184.60    3.57   0
   1   2  16   86.21    1.56   0
   2  -1   1  765.48    2.33   0
   3  -1  10    2.79    0.53   0
   4  -1  10  665.00    4.23   0
   5  -1  10   12.04    0.85   0
   6  -1   5   -0.10    0.45   0
   6  -1   7  131.41    1.97   0
   6  -1   8   73.32    1.57   0
  -4   4   7  117.23    1.06   0
  -3   3   1  532.75    2.39   0
  -2   1   8   58.38    0.40   0
  -1   2  -2 2136.00    4.04   0
   0   2  -3  135.60    0.95   0
   1   0  12   61.51    1.13   0
   2  -1  10  294.25    2.45   0
   2   0  13    4.34    0.57   0
   2   2  17   10.80    0.86   0
   3   1  16    0.23    0.78   0
   4  -1   1  328.54    2.01   0
   4  -1  11   46.24    1.27   0
   4   0  14   23.00    1.10   0
   5  -1   2  130.89    1.49   0
   5   0  14    5.10    0.87   0
   6  -1   4   91.54    1.49   0
   6  -1   9    2.24    0.68   0
   8   0   7    1.33    0.69   0
   8   0   8  193.70    2.72   0
  -4   4   5  111.99    1.14   0
  -4   4   6   28.94    0.59   0
  -2   2   0  763.92    2.42   0
   0  -1   5    1.14    0.17   0
   1  -1   9   66.61    1.05   0
   3   0  14    2.58    0.65   0
   6  -1  10   84.29    1.79   0
   7  -1   6   37.16    1.22   0
   7  -1   7    3.24    0.68   0
   7  -1   8    0.36    0.63   0
  -1   2  14    0.31    0.36   0
   0  -1   6  218.96    1.35   0
   1   1  15    3.71    0.65   0
   2  -1  11   21.47    0.79   0
   2   0  14    1.21    0.62   0
   2   1  16    2.80    0.78   0
   3  -2   4    6.63    0.42   0
   3  -2   5  235.75    1.97   0
   3  -2   6    3.00    0.38   0
   3  -2   7  266.52    2.29   0
   3  -1  12   45.35    1.21   0
   4  -2   5  654.29    3.54   0
   4  -2   6   22.66    0.78   0
   4  -2   7  296.31    2.60   0
   4   0  15   15.79    1.12   0
   5  -1  12    1.28    0.69   0
   7  -1   5   28.39    1.04   0
   7  -1   9  303.46    3.36   0
   7  -1  10   69.58    1.75   0
  -2   1   3  153.46    0.66   0
  -2   3  -1  101.52    1.06   0
   1  -1  10    0.89    0.35   0
   1   0  13    0.76    0.42   0
   2  -2   5   15.60    0.52   0
   3  -2   8    3.23    0.47   0
   3   0  15    5.19    0.84   0
   3   1  17  116.17    2.20   0
   4  -2   8   50.83    1.19   0
   5  -2   5   91.06    1.47   0
   5  -2   7   72.33    1.44   0
   5  -2   8  162.62    2.17   0
   6  -1  12    2.66    0.79   0
  -1   0   9  339.77    1.64   0
   1  -1   1  443.16    1.44   0
   2  -2   4 1529.91    4.29   0
   2  -2   7   11.81    0.53   0
   2  -2   8    9.87    0.58   0
   2  -1   0  865.00    2.25   0
   2  -1  12  168.43    2.03   0
   3  -1  13   71.44    1.58   0
   5  -2   9  446.93    3.67   0
   6  -2   6   40.93    1.17   0
   6  -2   7   77.15    1.58   0
   6  -2   8   49.36    1.38   0
   8  -1   7  121.87    2.18   0
   8  -1   8    6.96    0.91   0
  -4   5   9   21.48    0.54   0
  -1   1   0  206.90    0.88   0
   2   0  15   15.68    0.92   0
   3  -2  10   15.45    0.77   0
   4  -1  14   10.07    0.95   0
   5  -2   3  138.08    1.65   0
   5  -2  10   51.44    1.41   0
   6  -2   4  495.01    3.46   0
   6  -2   5   15.07    0.78   0
   6  -2   9    0.06    0.67   0
   6  -2  10   20.69    1.14   0
  -2   1   9   86.75    0.53   0
  -2   2  12    9.10    0.27   0
  -1   3  -2  251.89    1.56   0
   0  -1   9  202.17    1.58   0
   1   0  14  108.03    1.62   0
   1   1  16    5.12    0.68   0
   2  -1  13    3.49    0.65   0
   2   1  17    6.43    0.81   0
   3  -1  14   36.27    1.28   0
   4  -2  11   11.91    0.83   0
   5  -2  11   51.76    1.48   0
   6  -2  11   36.37    1.35   0
   7  -2   8    3.51    0.75   0
   7  -2   9    4.82    0.79   0
  -2   2   1 2159.59    3.77   0
  -1   2  -1 1400.16    3.04   0
   0   3  -3  404.11    1.88   0
   1  -2   6  207.14    1.60   0
   1  -1  12   80.80    1.33   0
   3  -2  11  130.16    1.92   0
   4  -2  12    4.71    0.73   0
   5  -2   2    0.80    0.35   0
   6  -2   3    2.45    0.49   0
   7  -2   5    3.41    0.64   0
  -2   3   0   71.62    0.84   0
   3  -2  12   47.47    1.29   0
   4  -3   5  393.17    2.85   0
   4  -3   6   32.08    0.94   0
   5  -3   7   61.74    1.39   0
   7  -2   4    2.74    0.59   0
   8  -2   7   12.76    1.03   0
  -3   3   4   11.04    0.34   0
   1  -2   3  716.36    2.44   0
   1  -2   9  893.53    3.82   0
   1   0  15    0.90    0.61   0
   2  -2  11   16.36    0.75   0
   2  -1  14   48.62    1.26   0
   3  -3   5    2.67    0.38   0
   3  -3   6  215.87    2.05   0
   3  -3   7    0.50    0.38   0
   3  -3   8   12.67    0.68   0
   3  -1  15    0.35    0.71   0
   4  -3   9   22.07    0.94   0
   4  -2  13   43.75    1.40   0
   5  -3   5   53.85    1.22   0
   5  -2   1    5.91    0.43   0
   6  -3   6  105.67    1.81   0
   6  -3   7   64.86    1.53   0
   6  -3   8   48.05    1.42   0
   8  -2   6   18.58    1.05   0
   0   4  -3 1276.43    3.72   0
   1  -1  13   96.62    1.51   0
   2  -2  12   11.20    0.75   0
   3  -3   9  466.74    3.38   0
   4  -3   3  372.53    2.57   0
   4  -3  10    1.16    0.60   0
   5  -3   4    4.31    0.51   0
   6  -3   9   98.37    1.97   0
   6  -3  10   29.82    1.28   0
  -3   3   5  282.52    1.43   0
  -3   3   9   11.90    0.26   0
   0  -1  11  203.94    1.75   0
   2  -3   5   23.63    0.65   0
   2  -3   6  114.65    1.39   0
   2  -3   7  230.06    2.04   0
   2  -3   8  180.78    1.91   0
   2  -1  15    0.12    0.68   0
   3  -3   3  588.71    2.95   0
   3  -1  16   61.80    1.69   0
   4  -2  14   10.60    0.97   0
   5  -3   3  101.20    1.49   0
   5  -3  11   20.98    1.11   0
   6  -3   4   75.82    1.46   0
   7  -3   6  141.55    2.24   0
   7  -3   7   12.76    0.94   0
   7  -3   8  156.00    2.50   0
  -2   2   2  372.27    1.46   0
   2  -3   9  144.61    1.79   0
   2  -2  13  134.02    1.97   0
   3  -3  11  185.69    2.36   0
   3  -2  14   67.82    1.62   0
   4  -3   2    0.99    0.33   0
   4  -3  12    2.94    0.79   0
   4  -2   0  120.22    1.23   0
   6  -3   3    0.22    0.47   0
   7  -3   5   50.46    1.37   0
  -3   3   6  147.00    0.98   0
  -3   3   8   46.57    0.51   0
  -2   1  10   23.25    0.31   0
  -2   3   1 1501.78    3.59   0
   0  -1  12    3.68    0.43   0
   1  -1   0  223.78    0.91   0
   2  -3  10   60.43    1.26   0
   2  -1  -1 9622.89    6.75   0
   5  -4   7  142.94    2.13   0
   7  -3   4   35.72    1.16   0
  -3   3   7  255.69    1.21   0
   0   1  -1  611.60    1.30   0
   1  -2  12  143.00    1.78   0
   2  -3   3 1198.40    3.83   0
   3  -3  12    6.47    0.73   0
   3  -2  15   46.50    1.51   0
   4  -4   5  290.50    2.57   0
   4  -4   7  378.20    3.14   0
   4  -4   8    3.85    0.63   0
   4  -4   9    8.77    0.80   0
   5  -4   5   62.51    1.34   0
   5  -4   6    0.66    0.54   0
   5  -4   8  158.61    2.29   0
   5  -4   9   37.80    1.28   0
   6  -4   8   19.23    1.05   0
   6  -4   9   74.96    1.81   0
   6  -3   2  586.84    3.62   0
   0  -2   9   77.02    1.04   0
   1  -3   6  148.18    1.44   0
   1  -3   7  169.81    1.61   0
   2  -2  14  156.05    2.17   0
   3  -4   5   10.88    0.56   0
   3  -4   6   39.82    0.98   0
   3  -4   7    0.48    0.42   0
   3  -4   8   62.99    1.31   0
   3  -3  13   23.74    1.15   0
   4  -4   4   88.75    1.40   0
   4  -4  10   36.11    1.23   0
   4  -3   1   41.64    0.83   0
   5  -4   4   16.26    0.76   0
   5  -4  10   51.03    1.50   0
   5  -4  11    1.05    0.78   0
   5  -3   1  164.89    1.73   0
   6  -4   5   -0.09    0.56   0
   7  -4   6   41.95    1.41   0
   7  -4   7   48.37    1.51   0
  -2   4   1   85.62    0.98   0
  -1   2   0 4842.70    5.21   0
   1  -3   5   43.48    0.76   0
   1  -3   8    0.98    0.33   0
   1  -3   9  308.03    2.36   0
   1  -1  15    1.84    0.61   0
   1   1  -2   14.82    0.17   0
   2  -3   2  124.84    1.19   0
   2  -2   0  724.27    2.32   0
   3  -4   4    0.08    0.32   0
   3  -4   9    0.84    0.51   0
   3  -3   1  189.61    1.54   0
   4  -4   3  147.01    1.71   0
   4  -4  11   92.14    1.87   0
   5  -4   3    6.94    0.58   0
   6  -4   4   77.60    1.53   0
   7  -4   5    3.92    0.74   0
  -3   4   5   21.62    0.50   0
   1  -3   4 3456.31    6.20   0
   1  -2  13    0.43    0.48   0
   2  -2  15    9.28    0.92   0
   3  -4  10   11.71    0.79   0
   3  -3  14    9.96    1.00   0
   4  -4  12   69.88    1.76   0
   7  -4   4   78.58    1.66   0
  -3   4  11   48.37    0.56   0
  -2   3   2   99.91    0.90   0
   1  -2   1 1369.11    2.95   0
   2  -4   6  224.15    2.03   0
   2  -4   7   44.89    1.00   0
   3  -4   3  676.05    3.34   0
   4  -4   2 1111.57    4.46   0
   5  -5   7    8.18    0.76   0
   5  -5   8    4.24    0.80   0
   5  -4   2  316.34    2.59   0
  -3   4   6  139.94    1.14   0
  -2   1  11   75.19    0.53   0
  -2   2   3   20.59    0.34   0
   2  -4   4    9.63    0.47   0
   2  -4  10    7.55    0.68   0
   3  -4  12    5.39    0.77   0
   3  -1  -2 1564.98    3.02   0
   4  -5   6  361.99    3.09   0
   4  -5   8   41.79    1.25   0
   5  -5   5   89.89    1.65   0
   5  -5   6    0.47    0.53   0
   5  -5   9   64.89    1.66   0
   6  -5   6    0.76    0.67   0
   6  -5   7   25.74    1.13   0
   6  -5   8   39.97    1.39   0
   6  -4   2   11.97    0.71   0
   0  -2   3  152.63    0.98   0
   2  -3  14    0.11    0.70   0
   2  -2  16    4.44    0.88   0
   3  -4   2  401.88    2.49   0
   3  -3   0   66.64    0.89   0
   4  -5   4  562.45    3.59   0
   4  -5  10    3.38    0.73   0
   5  -5   4  167.73    2.14   0
   5  -4   1   28.86    0.85   0
   6  -5   4   18.68    0.93   0
   7  -5   5   14.99    1.03   0
   7  -5   6   64.22    1.70   0
  -3   4   7    0.34    0.21   0
  -3   4  10  115.11    0.90   0
  -2   4   2   65.63    0.83   0
   1  -3  12  123.63    1.73   0
   2  -4   3   64.79    0.99   0
   2  -4  11   80.26    1.53   0
   3  -5   5  257.87    2.36   0
   3  -5   6   57.78    1.23   0
   3  -5   7  123.15    1.79   0
   3  -5   8   32.26    1.05   0
   3  -4  13  364.29    3.58   0
   4  -5  11   39.51    1.38   0
   5  -5   3    1.79    0.51   0
   7  -5   4   67.62    1.60   0
  -3   4   8  549.09    2.11   0
  -3   4   9   81.44    0.81   0
  -1  -1   4    0.12    0.08   0
   0  -3   7    5.88    0.38   0
   0  -3   8  275.97    1.93   0
   1  -4   6  254.37    1.99   0
   1  -4   8   40.52    0.94   0
   2  -4  12   89.77    1.70   0
   3  -5   4    1.26    0.39   0
   4  -5   3    2.80    0.46   0
   6  -5   3   29.97    1.04   0
   1  -4   5    1.09    0.28   0
   1  -4   9   35.45    0.90   0
   1  -3  13    3.90    0.64   0
   2  -5   7    4.43    0.54   0
   2  -4   2  440.34    2.40   0
   2  -3  15   36.52    1.27   0
   3  -5  11   13.16    0.91   0
   3  -4   1  761.96    3.29   0
   5  -6   6  140.76    2.19   0
   5  -6   7   17.72    1.00   0
   5  -6   8    1.37    0.73   0
   5  -5   2   63.70    1.27   0
   5  -4   0    0.17    0.41   0
  -3   5   7   84.61    1.01   0
  -2   3   3    2.23    0.20   0
   0  -3  10    4.94    0.45   0
   1  -4   4    2.01    0.28   0
   1  -4  10   25.42    0.83   0
   2  -5   5   56.26    1.08   0
   2  -5   6  256.35    2.29   0
   2  -5   9   48.49    1.19   0
   2  -4  13   23.16    1.03   0
   3  -5  12   35.78    1.30   0
   4  -6   6    4.39    0.62   0
   4  -6   7  238.06    2.73   0
   4  -6   8   37.54    1.25   0
   4  -6   9   10.63    0.89   0
   4  -5   2   13.75    0.64   0
   4  -4   0  135.95    1.48   0
   5  -6   5    7.17    0.74   0
   6  -6   5  120.30    2.11   0
  -3   5   8  404.11    2.11   0
  -3   5  11   10.24    0.41   0
  -1  -1  12   27.70    0.61   0
   0  -2   2 2799.13    3.88   0
   1  -4  11   39.31    1.07   0
   1  -3  14  207.65    2.37   0
   2  -5   4  145.04    1.61   0
   2  -5  10   -0.09    0.50   0
   3  -5   2    8.19    0.47   0
   4  -6  10  119.03    2.19   0
   5  -6   4  175.76    2.29   0
   5  -5   1    9.24    0.60   0
   6  -6   4   44.96    1.35   0
   7  -6   4    0.09    0.73   0
  -3   5   9    2.08    0.30   0
  -3   5  10    9.23    0.41   0
  -2   4   3    7.35    0.32   0
   0  -3  11    0.23    0.42   0
   0   3  -1   32.61    0.48   0
   1  -2   0 4564.74    5.07   0
   2  -5  11   53.87    1.35   0
   2  -4  14    7.92    0.84   0
   3  -6   5   32.21    0.97   0
   3  -6   6   11.65    0.72   0
   3  -6   7   46.42    1.22   0
   3  -6   9   33.77    1.16   0
   3  -4   0  356.99    2.19   0
   4  -5   1  278.95    2.31   0
   5  -6   3  182.89    2.25   0
   6  -6   3    2.57    0.64   0
  -1   2   1  804.69    1.98   0
   0   4  -1   38.33    0.61   0
   0   5  -1  541.94    2.47   0
   1  -4  12  105.21    1.66   0
   1  -3   1   34.04    0.55   0
   1   2  -2  217.52    0.93   0
   2  -5   3  173.30    1.70   0
   2  -5  12  100.75    1.88   0
   2  -4   1   76.68    0.99   0
   3  -6   4   57.48    1.20   0
   3  -6  10   13.80    0.91   0
   4  -6   3    4.34    0.55   0
   5  -7   7   41.55    1.39   0
   7  -6   3  130.37    2.19   0
  -1  -2  10  165.12    1.35   0
  -1  -1  13    0.57    0.32   0
   0  -3  12  139.86    1.66   0
   1  -5   6  492.75    2.94   0
   1  -5   7   53.73    1.06   0
   1  -5   8  191.02    1.98   0
   1   3  -2  192.04    1.09   0
   1   4  -2   27.08    0.51   0
   2  -4  15    1.85    0.88   0
   3  -6  11   43.73    1.41   0
   3  -5   1    3.53    0.38   0
   4  -4  -1  253.92    1.95   0
   5  -7   5   27.04    1.12   0
   5  -5   0   64.39    1.20   0
   6  -7   5   34.64    1.33   0
   6  -6   2   24.78    0.97   0
  -1   3   1 2612.40    4.28   0
   0  -4   8  762.72    3.41   0
   0  -3   3  402.00    1.81   0
   1  -5   5    6.33    0.44   0
   1  -4  13   13.05    0.79   0
   2  -6   7  423.18    3.20   0
   2  -5   2 1034.36    3.97   0
   2  -5  13   10.58    0.88   0
   3  -6   3   39.15    0.97   0
   4  -7   5   55.52    1.38   0
   4  -7   6    0.38    0.61   0
   4  -5   0  125.10    1.52   0
   5  -7   4   27.48    1.08   0
   6  -7   4    0.71    0.69   0
  -2   3   4  151.68    1.02   0
  -1  -2  11  247.93    1.72   0
   0  -4   9  162.82    1.65   0
   0  -3  13    0.62    0.50   0
   1  -5   4   56.86    0.97   0
   1  -5  10    4.30    0.54   0
   1  -1  -1 2136.09    2.49   0
   2  -6   4  186.27    1.96   0
   2  -6  10    0.74    0.57   0
   3  -7   7   53.20    1.37   0
   3  -6   2   39.60    0.94   0
   5  -6   1    2.33    0.51   0
   6  -7   3   10.46    0.84   0
  -2   0   8  212.37    0.60   0
  -2   0   9    1.50    0.12   0
  -2   4   4  337.00    1.76   0
   0  -4   5   27.47    0.61   0
   1  -5  11   71.64    1.41   0
   1  -4  14    4.56    0.76   0
   2  -5  14   11.95    0.96   0
   3  -7   6  256.78    2.71   0
   3  -7   9    0.21    0.65   0
   3  -7  10    0.46    0.78   0
   3  -5   0  191.64    1.75   0
   3  -4  -1  175.02    1.51   0
   4  -6   1    9.90    0.58   0
   6  -7   2    0.77    0.65   0
  -1  -2  12   14.35    0.53   0
   0  -4  11    0.39    0.47   0
   1  -5   3   25.54    0.65   0
   1  -5  12   39.31    1.21   0
   2  -6   3   18.81    0.68   0
   2  -6  12   26.97    1.17   0
   2  -5   1   63.60    0.99   0
   3  -7   4   89.67    1.55   0
   5  -8   5   22.21    1.12   0
   5  -7   2   25.54    0.99   0
   5  -6   0   49.05    1.15   0
  -2   0  10    0.98    0.13   0
  -2   2   5   38.61    0.42   0
   1  -6   7   95.48    1.49   0
   1  -6   8   24.19    0.88   0
   1  -3   0   28.03    0.48   0
   3  -7   3  249.96    2.45   0
   3  -6   1   44.83    0.97   0
   4  -8   6  220.01    2.81   0
   4  -8   7   65.13    1.68   0
   4  -6   0   68.10    1.23   0
   4  -5  -1  191.06    1.83   0
   0  -4  12   56.58    1.16   0
   0  -3   2 2458.22    4.26   0
   0  -2   1  399.96    1.37   0
   0   5   0  148.05    1.28   0
   1  -6   5  322.62    2.47   0
   1  -5  13  205.48    2.47   0
   2  -7   5   10.28    0.66   0
   2  -7   8   60.15    1.40   0
   2  -7   9    3.48    0.66   0
   2  -6   2   26.25    0.75   0
   2  -6  13    1.39    0.77   0
   4  -8   4  177.43    2.39   0
   5  -8   3   54.50    1.46   0
   5  -7   1   54.75    1.29   0
   6  -8   3    0.48    0.70   0
  -2   5   5   52.13    0.79   0
  -1   5   2   63.68    0.87   0
   0  -5   7  355.99    2.41   0
   0  -5   8   65.61    1.13   0
   0  -5   9   37.97    0.93   0
   1  -6  10   27.05    0.97   0
   1  -5   2    0.27    0.25   0
   2  -7   4    1.93    0.46   0
   2  -7  10   59.67    1.51   0
   3  -8   5   16.20    0.89   0
   3  -8   7   15.53    0.96   0
   3  -8   9    1.82    0.76   0
   3  -7   2  470.64    3.25   0
   3  -5  -1  732.09    3.33   0
   4  -7   1   37.29    1.03   0
   5  -8   2   26.94    1.10   0
   6  -8   2    5.46    0.77   0
  -1   4   2  251.92    1.50   0
   0  -5  10  130.64    1.67   0
   0  -4  13   25.00    0.92   0
   1  -6  11    9.49    0.74   0
   1   5  -1    0.17    0.19   0
   2  -7   3   25.20    0.82   0
   2  -7  11   16.22    1.01   0
   2  -6   1   78.36    1.18   0
   2  -5   0   53.48    0.90   0
   2  -2  -2  354.50    1.45   0
   3  -8   4   16.07    0.83   0
   3  -6   0  209.09    1.96   0
  -1   1   2 8152.02    4.37   0
   1  -6   3  192.68    1.82   0
   1  -6  12    3.00    0.74   0
   3  -7   1   31.51    0.90   0
   4  -7   0  188.82    2.11   0
   4  -6  -1    4.44    0.46   0
   4  -5  -2  412.29    2.62   0
   6  -8   1    1.85    0.68   0
  -2   5   6  435.40    2.22   0
  -1   2   2  223.34    1.01   0
  -1   3   2 1724.06    3.39   0
   0  -5  11    3.99    0.52   0
   0   3   0 1124.92    2.67   0
   1  -7   7  638.23    3.90   0
   1  -7   8   36.61    1.06   0
   1  -5   1  559.57    2.69   0
   1  -2  -1  756.22    1.94   0
   2  -8   5    8.66    0.73   0
   2  -8   6  277.21    2.83   0
   2  -8   7    6.12    0.70   0
   2  -8   9    0.82    0.72   0
   2  -7   2  265.49    2.35   0
   4  -9   4   13.57    0.93   0
   4  -8   1    2.69    0.53   0
   5  -9   3    0.99    0.71   0
  -1  -3  12   74.36    1.08   0
   1  -7   5   41.54    1.02   0
   1  -7   9   38.70    1.14   0
   1  -7  10    8.61    0.82   0
   1  -6   2   29.01    0.73   0
   1  -6  13   17.09    0.98   0
   1   4  -1 1080.57    2.92   0
   2  -8   4   15.26    0.78   0
   2  -8  10    0.87    0.72   0
   3  -9   5   23.43    1.08   0
   3  -9   6    1.88    0.70   0
   3  -8   2    4.83    0.59   0
   3  -7   0   15.24    0.66   0
   3  -6  -1   19.50    0.66   0
   4  -9   3    0.05    0.61   0
   5  -9   2    5.78    0.79   0
  -2   2   6   32.08    0.39   0
  -1   5   3  379.03    2.06   0
   0  -6   6   10.49    0.58   0
   0  -6   7  307.24    2.41   0
   0  -6   8  101.83    1.47   0
   0  -5   3   27.07    0.64   0
   0  -3   1   32.04    0.48   0
   1  -7   4   40.38    0.97   0
   1  -7  11   41.33    1.31   0
   2  -8   3    0.13    0.42   0
   2  -7   1   17.46    0.67   0
   2  -6   0    5.80    0.42   0
   2  -5  -1   74.28    1.02   0
   2  -3  -2  109.19    0.95   0
   3  -9   4   13.72    0.87   0
   3  -5  -2   47.51    0.89   0
   6  -9   1    2.15    0.73   0
  -2   5   7  113.62    1.16   0
   0  -6   5   21.27    0.67   0
   0  -6  10    4.76    0.63   0
   0   5   1   50.59    0.75   0
   1  -7   3   84.60    1.32   0
   3  -9   3   46.96    1.30   0
   4  -6  -2  522.87    3.16   0
   5  -9   1    6.55    0.78   0
   0  -6  11   41.87    1.15   0
   1  -8   6    0.50    0.54   0
   1  -8   7   16.74    0.90   0
   1  -7  12   -0.08    0.69   0
   1  -6   1   15.97    0.56   0
   1  -5   0    1.35    0.25   0
   1  -3  -1 2436.34    4.17   0
   2  -9   5    6.57    0.77   0
   2  -9   7   40.86    1.31   0
   2  -9   8    2.35    0.72   0
   2  -8   2    3.39    0.52   0
   3  -9   2   13.72    0.80   0
   4  -9   1    8.79    0.76   0
  -2   4   7   48.60    0.69   0
   0  -6   4  472.35    2.74   0
   1  -8   5    8.02    0.62   0
   1  -8   9   10.27    0.80   0
   1  -7   2   38.54    0.91   0
   1   3  -1  180.50    1.02   0
   2  -7   0   27.03    0.79   0
   3 -10   5    7.60    0.88   0
   3  -8   0  735.73    4.17   0
   3  -7  -1   22.86    0.76   0
   4 -10   3   29.68    1.21   0
   4  -8  -1  107.12    1.70   0
  -2  -1   9    3.83    0.17   0
  -2   5   8    1.82    0.29   0
   0  -7   7   38.52    1.03   0
   0  -7   8    1.16    0.52   0
   0  -5   2 2437.13    5.40   0
   1  -8   4   21.40    0.83   0
   1  -8  10    7.75    0.81   0
   2  -8   1  133.46    1.78   0
   3 -10   4    9.52    0.89   0
   3  -9   1   60.84    1.38   0
   3  -6  -2  291.31    2.25   0
   3  -4  -3   84.39    1.02   0
   4 -10   2   29.89    1.21   0
   4  -9   0   38.32    1.18   0
   4  -7  -2    7.13    0.56   0
   5 -10   1    1.45    0.75   0
  -2   1   7  132.95    0.56   0
  -1  -5   7    1.91    0.36   0
  -1  -5   8   84.75    1.17   0
   0  -7   5   55.06    1.11   0
   0  -7   6   87.01    1.38   0
   0  -7   9   46.88    1.16   0
   0  -6   3  401.95    2.47   0
   0   4   1   56.47    0.70   0
   1  -8   3   12.64    0.67   0
   1  -8  11    4.31    0.80   0
   4 -10   1   25.05    1.11   0
  -2  -1   8   43.58    0.37   0
  -2   2   7   49.39    0.49   0
  -2   4   8    5.10    0.31   0
  -1   3   3  210.56    1.19   0
   0  -7   4    0.55    0.41   0
   0  -7  10   10.38    0.73   0
   1  -9   6   43.01    1.23   0
   1  -9   7   15.46    0.90   0
   1  -9   8    0.43    0.73   0
   1  -6   0  122.94    1.37   0
   2 -10   5   25.19    1.11   0
   2 -10   6  115.70    2.13   0
   2 -10   7   17.37    1.07   0
   2  -9   2    0.47    0.47   0
   2  -8   0  139.18    1.79   0
   2  -5  -2  494.74    2.53   0
   3  -9   0   81.32    1.55   0
   3  -7  -2    4.03    0.45   0
   3  -5  -3  213.86    1.77   0
   4  -9  -1   66.29    1.46   0
   5 -10   0    5.63    0.79   0
  -1  -5   5   17.07    0.53   0
   0  -7  11   44.68    1.26   0
   0  -6   2    1.50    0.30   0
   0  -2   0   19.08    0.29   0
   1  -9   4   95.57    1.68   0
   1  -9   5   58.85    1.37   0
   1  -8   2  148.88    1.83   0
   2  -9   1  146.27    1.99   0
   2  -7  -1  172.03    1.81   0
   3 -10   1   58.86    1.46   0
   4 -10   0    3.93    0.70   0
  -2   3   8    5.65    0.27   0
   0  -8   7    6.11    0.66   0
   0  -8   8    4.04    0.66   0
   0  -7   3  121.56    1.50   0
   1  -9   3    2.39    0.59   0
   1  -9  10   71.64    1.76   0
   1  -5  -1    2.00    0.26   0
   1   2  -1  829.71    1.76   0
   2 -10   3    1.44    0.64   0
   2  -6  -2   28.22    0.71   0
   3 -11   3   26.92    1.23   0
   4 -11   1   93.60    1.99   0
  -2   4  10    3.62    0.32   0
  -1   4   4  253.53    1.51   0
   0  -8   5   70.95    1.32   0
   0  -8   9  139.10    2.02   0
   0  -3   0 1118.91    2.69   0
   1  -8   1  100.75    1.50   0
   1  -7   0   80.58    1.23   0
   2 -10   2   83.59    1.68   0
   2  -9   0   23.44    0.90   0
   2  -8  -1   92.64    1.46   0
   3 -11   2   35.51    1.33   0
   3 -10   0   12.05    0.82   0
   3  -6  -3    0.72    0.33   0
   4 -10  -1   94.24    1.82   0
   4  -9  -2  430.97    3.50   0
  -2   2   8  174.82    0.94   0
  -2   4  11   21.25    0.54   0
  -2   4  12   64.05    0.85   0
  -1  -6   6   16.73    0.59   0
   0  -8   4    0.96    0.41   0
   0  -8  10    2.29    0.64   0
   0  -7   2    2.04    0.37   0
   1 -10   5    0.78    0.63   0
   1 -10   7    0.38    0.71   0
   1 -10   8    3.40    0.81   0
   1  -9   2   13.09    0.72   0
   1  -6  -1   86.61    1.14   0
   1   4   0    4.72    0.24   0
   2 -10   1    5.41    0.65   0
   2   2  -2    0.13    0.09   0
   3 -11   1   42.45    1.38   0
  -2  -2   8   59.12    0.56   0
  -2   3   9   25.26    0.47   0
  -2   3  12    1.87    0.29   0
  -1   2   3 1185.38    2.31   0
  -1   5   5    2.19    0.25   0
   0  -8   3   46.16    1.04   0
   0  -8  11   35.36    1.27   0
   1 -10   4   50.37    1.36   0
   1  -8   0   13.09    0.62   0
   2 -11   3    0.55    0.69   0
   2  -7  -2  198.47    1.92   0
   2  -3  -3    1.87    0.18   0
   2  -2  -3   18.81    0.33   0
   3 -10  -1  223.46    2.62   0
   3  -9  -2    8.01    0.71   0
   3  -7  -3   10.99    0.58   0
  -2   3  10  322.97    1.58   0
  -2   3  11    1.13    0.25   0
  -1  -5   3  107.85    1.14   0
   0  -9   6   13.02    0.78   0
   0  -9   7   91.05    1.68   0
   1  -3  -2 1717.61    3.42   0
   2 -10   0    1.45    0.56   0
   2  -9  -1   58.81    1.29   0
   2  -5  -3  163.90    1.45   0
   2   4  -1  615.05    2.18   0
   3 -11   0    0.37    0.64   0
   4  -9  -3    2.00    0.58   0
  -2   2  12    8.69    0.31   0
  -1  -7   7    8.73    0.59   0
  -1  -7   8    2.68    0.55   0
  -1  -6   4    4.68    0.37   0
  -1  -3   2  207.59    1.15   0
   0  -9   4    0.64    0.48   0
   0  -9   9   54.08    1.43   0
   0  -8   2  428.51    2.95   0
   0  -7   1  289.65    2.22   0
   0   4   2   60.44    0.74   0
   1 -11   5   12.26    0.99   0
   1 -10   2  156.77    2.16   0
   1  -2  -2  212.16    0.99   0
   1   5   1  243.23    1.60   0
   2 -11   1    7.27    0.80   0
   2  -8  -2    7.47    0.54   0
   3  -8  -3   59.61    1.23   0
  -2   1   8   55.03    0.42   0
  -2   2   9  138.59    0.88   0
  -1  -7   5   51.77    1.04   0
  -1  -7   9   32.16    0.94   0
   0  -9   3  110.87    1.69   0
   0  -9  10    0.71    0.72   0
   0  -6   0  439.11    2.47   0
   1 -11   4   42.44    1.35   0
   1 -10   1    0.40    0.56   0
   1  -9   0 1521.17    5.99   0
   1  -5  -2   63.63    0.88   0
   2  -6  -3    9.95    0.47   0
   4 -11  -2   66.79    1.66   0
  -2  -3   8    0.42    0.20   0
  -2  -3   9    9.00    0.33   0
  -2   2  10   11.76    0.32   0
  -1  -7   4   11.26    0.59   0
  -1  -7  10    1.22    0.50   0
  -1   4   5   62.81    0.78   0
   0 -10   7  146.67    2.29   0
   0  -8   1   51.82    1.07   0
   0   5   3  493.98    2.33   0
   1  -6  -2  151.76    1.48   0
   2 -12   2    6.33    0.88   0
   2 -11   0   35.71    1.24   0
   2  -9  -2  106.85    1.67   0
   2  -7  -3   46.24    0.96   0
   2  -1  -3  159.88    0.69   0
   3 -12   0    0.29    0.74   0
   3  -9  -3    1.24    0.52   0
   4 -10  -3   68.18    1.58   0
  -1  -8   7  112.45    1.69   0
  -1  -8   8   16.01    0.82   0
   0 -10   4   27.53    1.04   0
   0 -10   5   37.29    1.19   0
   0 -10   8   84.27    1.81   0
   0 -10   9    5.46    0.94   0
   0  -9   2    6.70    0.59   0
   0  -7   0  163.65    1.66   0
   0   2   1 5024.77    4.62   0
   1 -11   2   73.31    1.65   0
   1 -10   0   47.55    1.23   0
   1  -7  -2   43.56    0.90   0
   2 -12   1   60.50    1.66   0
   2   5   0    3.32    0.26   0
   3 -11  -2   51.37    1.44   0
   3  -7  -4   12.66    0.61   0
  -1  -8   5  215.41    2.16   0
  -1  -8   9   66.48    1.43   0
  -1  -7   3  712.08    3.47   0
   0 -10   3   14.41    0.82   0
   1 -12   4  230.54    3.06   0
   1 -11   1    1.68    0.64   0
   1  -9  -1    8.79    0.62   0
   1   3   0 3259.64    4.43   0
   2 -12   0    0.94    0.78   0
   2 -11  -1    4.71    0.71   0
   2 -10  -2  715.30    4.48   0
   2  -8  -3    1.13    0.39   0
   3 -10  -3  561.37    4.08   0
   3  -8  -4   36.28    0.99   0
   4 -11  -3   82.94    1.83   0
  -2  -2   6   65.23    0.52   0
  -2   1   9   86.32    0.59   0
  -2   1  11   74.56    0.60   0
  -1  -8  10    3.99    0.76   0
   0 -10   2    0.64    0.52   0
   0  -9   1   22.57    0.84   0
   0  -8   0    8.48    0.52   0
   0  -4  -1   51.68    0.69   0
   1 -12   2   83.40    1.89   0
   1  -8  -2    2.44    0.41   0
   2  -9  -3   -0.42    0.43   0
  -2   1  10   23.55    0.35   0
  -1  -9   6    4.67    0.65   0
  -1  -9   7    1.38    0.64   0
  -1  -7   2   68.35    1.12   0
   0 -11   4    0.32    0.64   0
   0 -11   5   54.89    1.51   0
   0 -11   7    1.12    0.77   0
   0  -6  -1  351.41    2.20   0
   0  -3  -1  501.21    1.80   0
   1 -11   0   20.64    0.98   0
   1 -10  -1    1.87    0.55   0
   1  -1  -2 8209.33    4.52   0
   2 -12  -1   20.12    1.08   0
   2 -11  -2   43.98    1.32   0
   3 -12  -2    2.08    0.72   0
   3 -11  -3    1.54    0.68   0
   3  -9  -4   75.13    1.47   0
   4 -12  -3   13.97    1.04   0
  -1  -9   4   16.35    0.81   0
  -1  -9   5   24.19    0.89   0
  -1  -4   1 1168.68    3.16   0
   0 -11   3    2.53    0.67   0
   0 -10   1   28.66    0.99   0
   0  -9   0  712.59    4.02   0
   0  -7  -1  210.79    1.87   0
   0   3   2  513.99    1.85   0
   1 -12   1   23.90    1.14   0
   1  -9  -2  218.23    2.27   0
   1   4   1  578.35    2.22   0
   2 -10  -3    6.83    0.68   0
   2  -6  -4   51.40    0.91   0
   2  -5  -4  310.00    1.96   0
   3 -10  -4   25.76    1.04   0
  -2  -5   9   81.16    1.06   0
  -1  -8   2   30.19    0.85   0
  -1  -6   1  442.44    2.45   0
  -1   3   5  122.02    0.96   0
   0   4   3   51.06    0.70   0
   1 -12   0   71.98    1.71   0
   1  -6  -3  487.14    2.62   0
   1  -5  -3  371.13    2.07   0
   1   5   2  415.35    2.14   0
   2  -8  -4   20.37    0.74   0
   3 -12  -3   65.10    1.71   0
  -2  -5  10    1.70    0.38   0
  -2  -4   5   32.62    0.57   0
  -2  -3   5   13.35    0.32   0
  -1  -9   3  223.54    2.30   0
  -1   2   4    1.94    0.14   0
   0 -12   3  100.04    2.01   0
   0 -12   4    5.99    0.87   0
   0 -11   1    1.48    0.62   0
   0 -10   0   36.84    1.10   0
   1 -13   1    0.60    0.78   0
   1   1  -1  363.93    0.82   0
   2 -11  -3   13.59    0.89   0
   2  -9  -4  271.05    2.59   0
  -2  -6   9    5.43    0.51   0
  -1 -10   8    0.08    0.65   0
  -1  -8   1  874.38    4.11   0
   0 -12   2   56.48    1.55   0
   0  -9  -1  392.08    2.98   0
   0  -2  -1 5202.38    4.75   0
   1 -12  -1    3.01    0.71   0
   1  -9  -3    0.84    0.42   0
   2 -10  -4   36.44    1.12   0
  -2  -6   5   62.00    0.98   0
  -1 -10   3  213.60    2.44   0
  -1   4   7  619.60    2.57   0
   0 -12   1  127.91    2.19   0
   0 -11   0    4.44    0.65   0
   0 -10  -1    4.80    0.61   0
   0  -7  -2   20.24    0.64   0
   1 -10  -3  156.46    2.08   0
   2 -12  -3   27.24    1.17   0
   2   4   0   21.96    0.46   0
   3 -12  -4    0.62    0.69   0
  -2  -7   6    3.68    0.46   0
  -2  -7   7  228.40    2.06   0
  -1 -11   5  257.93    2.95   0
  -1 -11   6   62.53    1.60   0
  -1 -11   7    2.02    0.84   0
  -1 -10   2   17.52    0.84   0
  -1  -9   1  205.90    2.18   0
   0  -8  -2   77.56    1.27   0
   1 -13  -1   19.48    1.14   0
   1 -12  -2   15.66    0.97   0
   1  -3  -3  201.05    1.19   0
   2 -13  -3   63.25    1.74   0
   3 -11  -5   38.32    1.31   0
  -2  -6   4  112.36    1.28   0
  -1 -11   3  264.27    2.89   0
  -1 -11   8    9.06    0.97   0
  -1 -10   1    0.09    0.54   0
   0 -13   1    5.53    0.91   0
   0 -13   2    4.73    0.83   0
   0 -12   0  140.17    2.26   0
   0 -11  -1    1.67    0.58   0
   0  -9  -2  167.02    1.96   0
   0   5   5    9.08    0.39   0
   1 -11  -3  130.94    2.06   0
   1  -7  -4   92.19    1.28   0
   2 -12  -4  148.56    2.39   0
   2  -8  -5   49.48    1.08   0
  -2  -8   5   46.36    1.07   0
  -2  -8   6   10.39    0.62   0
  -2  -8   8   72.81    1.37   0
  -2  -7   4  126.15    1.49   0
  -1 -12   5   51.63    1.60   0
  -1 -12   6   -0.51    0.87   0
  -1 -11   2   54.13    1.40   0
  -1  -9   0   26.77    0.88   0
  -1  -4   0    5.47    0.26   0
  -1   4   8  389.49    2.12   0
   0 -12  -1    2.39    0.64   0
   1 -13  -2   80.35    1.91   0
   1  -9  -4    5.89    0.54   0
   1  -6  -4  177.63    1.61   0
   2 -10  -5   47.25    1.25   0
   2  -6  -5    3.15    0.35   0
  -2  -8   4    2.50    0.48   0
  -2  -6   3   36.18    0.77   0
  -1 -12   3  177.23    2.59   0
  -1 -12   4   14.22    1.02   0
  -1 -10   0  956.71    4.98   0
   0 -13   0    2.79    0.80   0
   1 -10  -4   46.32    1.20   0
   1   5   3    7.08    0.36   0
   2 -13  -4   26.50    1.29   0
   2 -11  -5  379.04    3.49   0
   2  -5  -5   57.01    0.89   0
   3 -13  -5   15.40    1.14   0
  -2  -9   5  108.37    1.67   0
  -2  -9   6    5.61    0.61   0
  -1 -12   2   19.64    1.07   0
  -1  -8  -1  107.10    1.48   0
  -1  -7  -1    0.45    0.30   0
   0 -13  -1    1.73    0.76   0
   0 -12  -2   27.72    1.15   0
   0  -7  -3  297.49    2.24   0
   1 -13  -3   12.68    1.01   0
   1 -11  -4   35.27    1.17   0
  -3  -8   2  183.83    1.54   0
  -1 -13   7   96.01    2.26   0
   0 -13   6    3.55    0.92   0
   0 -12   4    6.19    0.83   0
   2 -13   6    0.55    0.89   0
   2 -12   4  110.95    2.37   0
   2  -9   1  144.84    2.12   0
   4 -11   4    6.26    0.96   0
   4 -10   3   32.11    1.36   0
   5 -11   5   -0.20    0.83   0
   5 -10   4    4.38    0.88   0
   5  -9   3    1.08    0.67   0
   5  -3   1  168.61    1.91   0
   6  -7   3   10.14    0.83   0
   7  -9   6    0.53    0.94   0
   7  -8   5    0.58    0.84   0
   7  -7   4    2.83    0.75   0
  -2 -12   6    2.20    0.67   0
  -2  -9   2  170.68    1.82   0
   0 -11   3    2.09    0.62   0
   0 -10   2    0.24    0.49   0
   1 -13   6   25.82    1.39   0
   1 -12   4  231.44    3.20   0
   2 -11   3    0.26    0.60   0
   2 -10   2   84.10    1.77   0
   3 -13   7    1.79    1.02   0
   3 -12   5    3.92    0.92   0
   3  -3   0   69.75    1.04   0
   4 -12   6   35.83    1.71   0
   4  -6   1    9.96    0.64   0
   6 -10   6   44.08    1.85   0
   7  -6   4    0.41    0.63   0
   8  -8   7    2.21    0.93   0
   8  -7   6    0.69    0.81   0
  -1 -12   5   55.46    1.53   0
   0 -13   7   14.60    1.18   0
   0  -6   0  445.84    2.53   0
   1 -13   7   69.48    2.13   0
   1 -11   3    5.37    0.69   0
   1 -10   2  139.88    2.13   0
   1  -6   0  137.76    1.54   0
   2 -13   7    2.19    0.97   0
   2 -12   5    9.44    0.99   0
   3 -10   3   11.78    0.89   0
   3  -9   2   14.36    0.85   0
   4  -8   2   10.43    0.77   0
   5 -11   6   52.37    1.93   0
   5 -10   5    4.51    0.87   0
   6  -8   4    6.08    0.79   0
   6  -6   3    2.76    0.60   0
   7  -9   7   47.27    1.90   0
  -2 -12   7    1.06    0.70   0
  -1 -12   6    0.04    0.69   0
   0 -13   8   24.60    1.42   0
   0 -13   9   12.07    1.32   0
   0 -12   5    0.84    0.63   0
   0  -8   1   53.48    1.10   0
   1 -13   8   35.56    1.71   0
   1 -12   5   12.34    0.99   0
   2 -13   8    0.19    0.97   0
   2 -11   4   84.76    1.98   0
   2  -9   2    1.32    0.54   0
   2  -4   0  501.03    2.69   0
   2  -1   0  845.79    2.48   0
   4 -10   4    5.86    0.86   0
   4  -9   3   -0.14    0.55   0
   5 -11   7   54.66    2.05   0
   5  -9   4   27.82    1.30   0
   6 -10   7   14.84    1.31   0
   7  -8   6    3.64    0.90   0
   8  -7   7   18.50    1.30   0
  -2 -11   5   14.04    0.82   0
  -1  -9   2    8.36    0.52   0
   0 -12   6   12.88    1.06   0
   0 -11   4    0.85    0.60   0
   1 -13   9    1.13    0.99   0
   1 -12   6   11.70    1.04   0
   1 -11   4   44.17    1.40   0
   2 -12   6    7.18    0.96   0
   2 -10   3    0.84    0.55   0
   2  -3   0   69.21    0.92   0
   3 -12   7  138.14    2.97   0
   3 -11   5   17.04    1.15   0
   4 -11   6    3.09    0.91   0
   4  -4   1  192.49    2.01   0
   5 -11   8   24.77    1.55   0
   5 -10   6   57.81    1.93   0
   5  -5   2   62.50    1.37   0
   6 -10   8   12.90    1.35   0
   6  -9   6    0.74    0.79   0
   6  -7   4    0.78    0.62   0
   7  -6   5   52.17    1.62   0
  -4  -8   4   27.54    0.63   0
  -1 -12   7    4.79    0.79   0
   2 -12   7    7.58    1.01   0
   3 -12   8   38.65    1.78   0
   3 -10   4   10.64    0.91   0
   4 -11   7   19.02    1.30   0
   4  -9   4   12.50    0.89   0
   4  -8   3   36.48    1.24   0
   4  -3   1   42.05    0.90   0
   4  -2   1   51.97    0.93   0
   5  -9   5    0.46    0.71   0
   5  -8   4   53.72    1.59   0
   6  -4   3   39.48    1.15   0
   7  -8   7   24.62    1.42   0
   7  -7   6   11.48    1.04   0
   8  -7   8   -0.07    0.84   0
  -2 -11   6    5.35    0.69   0
  -2  -9   3    2.28    0.41   0
  -1 -12   8   94.80    2.22   0
   0 -12   7    4.23    0.83   0
   0  -7   1  280.44    2.23   0
   1 -12   7   39.21    1.61   0
   1 -11   5   12.73    0.96   0
   1  -7   1  273.61    2.36   0
   2 -12   8   37.46    1.71   0
   2  -8   2    3.87    0.51   0
   3 -12   9   44.93    1.97   0
   3 -11   6   11.56    1.07   0
   3  -5   1    3.40    0.39   0
   4  -6   2  201.35    2.36   0
   5 -10   7    1.92    0.92   0
   5  -6   3  180.42    2.43   0
   6  -9   7    3.98    0.94   0
   6  -8   6   10.87    0.99   0
   6  -7   5   34.54    1.38   0
   6  -6   4   45.22    1.40   0
   7  -8   8   33.25    1.59   0
   7  -5   5   13.64    0.94   0
   8  -7   9   -0.21    0.80   0
  -1 -12   9    6.42    0.95   0
   0 -12   8    5.10    0.91   0
   1 -12   8    0.61    0.84   0
   1  -3   0   30.35    0.55   0
   2 -12   9   14.38    1.32   0
   2 -11   6   79.02    2.03   0
   2 -10   4   57.15    1.55   0
   2  -9   3   23.66    0.98   0
   3 -11   7    0.03    0.80   0
   3 -10   5    8.80    0.91   0
   3  -7   2  540.46    3.83   0
   4 -11   8   17.65    1.36   0
   5 -10   8   65.67    2.16   0
   5  -9   6    6.14    0.92   0
   5  -7   4   26.44    1.10   0
   5  -2   2    0.70    0.34   0
   6  -9   8    6.13    1.05   0
   7  -7   7   12.03    1.09   0
   7  -6   6    7.19    0.88   0
   8  -6   8   -0.17    0.78   0
  -3 -10   6   69.39    1.39   0
  -2 -11   7   82.78    1.76   0
   0 -12   9    4.33    0.94   0
   0 -12  10    3.31    1.09   0
   0 -11   6   34.32    1.33   0
   0 -10   4   28.14    1.03   0
   1 -12   9   69.24    2.16   0
   1 -12  10    2.97    1.14   0
   1 -11   6    7.77    0.86   0
   1 -10   4   47.94    1.37   0
   1  -1   0  209.73    1.00   0
   3  -8   3    4.12    0.58   0
   3  -4   1  768.92    3.67   0
   4 -11   9   39.71    1.78   0
   4 -10   7    8.38    1.07   0
   4  -9   5    7.43    0.85   0
   4  -8   4  181.25    2.62   0
   4  -7   3    7.61    0.65   0
   5 -10   9    1.53    1.02   0
   5  -8   5   22.69    1.16   0
   6  -9   9   39.69    1.84   0
   6  -5   4   18.19    0.92   0
  -2 -11   8    3.26    0.75   0
  -1 -11   7    1.47    0.70   0
   2 -11   7   15.78    1.13   0
   3 -11   9    0.84    0.97   0
   3 -10   6    4.22    0.81   0
   5  -9   7   25.30    1.36   0
   6  -7   6  115.51    2.35   0
   6  -4   4   71.80    1.55   0
   7  -7   8   15.64    1.20   0
   7  -6   7    1.65    0.71   0
   7  -5   6   60.92    1.69   0
   8  -6   9   42.33    1.74   0
  -2  -9   4   17.66    0.71   0
  -1 -10   5   98.51    1.77   0
   0 -11   7    1.01    0.66   0
   1 -11   7   52.60    1.67   0
   1 -10   5    0.67    0.55   0
   2 -11   8   14.01    1.14   0
   2  -9   4  191.67    2.56   0
   2  -8   3    0.21    0.39   0
   3 -11  10    0.75    0.96   0
   3  -9   5   24.04    1.12   0
   3  -3   1  183.67    1.67   0
   4 -10   8   27.67    1.48   0
   4  -9   6  128.64    2.48   0
   4  -4   2 1173.97    4.98   0
   5  -9   8   16.41    1.19   0
   5  -8   6   12.80    1.01   0
   5  -7   5   27.21    1.15   0
   6  -8   8   10.62    1.07   0
   7  -7   9   16.13    1.31   0
   8  -6  10    3.70    0.97   0
  -4  -8   5    6.15    0.41   0
  -3  -6   2  371.11    1.74   0
  -2 -10   6    0.51    0.50   0
  -2  -8   3  138.80    1.56   0
  -1 -11   9   19.73    1.24   0
   0 -11   8  179.08    2.94   0
   0 -10   5   43.07    1.28   0
   1 -11   8   94.81    2.26   0
   1  -9   4  102.89    1.82   0
   2 -11   9  141.45    2.92   0
   2 -11  10    5.26    1.10   0
   2 -10   6  123.12    2.34   0
   3 -10   7    0.81    0.76   0
   3  -8   4   15.33    0.86   0
   3  -7   3  257.13    2.71   0
   3  -2   1 2644.19    5.75   0
   4 -10   9   86.53    2.40   0
   4  -8   5   26.39    1.14   0
   6  -8   9    1.09    0.82   0
   6  -7   7    7.64    0.91   0
   6  -6   6    0.44    0.56   0
   6  -5   5   35.17    1.23   0
  -1 -11  10    3.28    0.94   0
  -1  -7   2   68.42    1.07   0
   0 -11   9   49.07    1.71   0
   0 -11  10   24.38    1.44   0
   0  -9   4    0.58    0.42   0
   0  -7   2    1.97    0.36   0
   1 -11   9   16.09    1.21   0
   1 -11  10   19.16    1.38   0
   1 -10   6   33.06    1.26   0
   1  -5   1  555.15    2.85   0
   2 -11  11   -0.55    0.96   0
   2  -9   5    6.24    0.74   0
   3 -10   8  128.79    2.66   0
   3  -9   6    2.50    0.74   0
   4 -10  10    7.85    1.13   0
   4  -9   7   39.00    1.53   0
   4  -3   2    1.07    0.32   0
   5  -9   9    7.24    1.01   0
   5  -9  10    3.28    1.04   0
   5  -8   7    3.32    0.81   0
   7  -7  10    6.03    1.05   0
   7  -5   7   13.36    1.00   0
  -4  -7   4   11.06    0.39   0
  -3  -7   3    9.28    0.40   0
  -2 -10   7   20.72    0.96   0
  -1  -8   3   20.46    0.69   0
   0 -11  11   51.24    1.91   0
   0 -10   6   14.46    0.88   0
   1 -11  11   19.61    1.42   0
   2  -8   4   16.50    0.82   0
   3 -10   9   96.13    2.43   0
   3   1   1 5107.24    5.37   0
   5  -8   8   11.69    1.01   0
   5  -7   6   22.57    1.11   0
   5  -6   5    6.84    0.70   0
   6  -7   8    6.47    0.91   0
   6  -4   5   -0.04    0.47   0
   7  -6   9    1.04    0.79   0
  -2 -10   8    0.35    0.66   0
  -1  -5   1    0.12    0.15   0
   0 -10   7  157.69    2.51   0
   0  -5   1  565.95    2.62   0
   1 -10   7    0.28    0.62   0
   2 -10   8    2.11    0.77   0
   3 -10  10   12.07    1.20   0
   3 -10  11   20.64    1.45   0
   3  -9   7   98.23    2.16   0
   3  -7   4   91.17    1.69   0
   4  -9   9    3.67    0.92   0
   4  -7   5   52.85    1.44   0
   4  -6   4    1.27    0.49   0
   4  -2   2  169.31    1.66   0
   5  -2   3  140.29    1.69   0
   6  -7   9   10.99    1.06   0
   6  -6   7    3.50    0.75   0
   6  -5   6    0.24    0.55   0
   7  -6  10   30.83    1.49   0
   7  -5   8   30.61    1.35   0
   7  -4   7   46.59    1.47   0
   8  -5  11   16.50    1.27   0
  -2 -10   9  125.80    2.28   0
  -1 -10   8   -0.19    0.65   0
   0  -9   5  120.82    1.91   0
   1 -10   8    2.71    0.74   0
   1  -4   1  209.48    1.60   0
   2 -10   9    5.45    0.92   0
   2 -10  10    6.16    1.03   0
   2  -9   6   34.11    1.25   0
   3  -4   2  416.38    2.76   0
   4  -9  10   14.89    1.25   0
   4  -1   2    9.85    0.44   0
   5  -8   9    7.28    0.98   0
   5  -7   7   40.91    1.47   0
   5  -4   4   16.23    0.76   0
   6  -7  10   10.38    1.15   0
   6  -3   5    4.99    0.61   0
   7  -6  11    3.27    1.00   0
  -4  -8   6   29.17    0.76   0
  -3  -9   7   95.39    1.60   0
  -2 -10  10    9.11    0.91   0
  -2  -9   6    6.10    0.58   0
  -2  -8   4    2.09    0.37   0
  -1 -10   9   13.84    1.05   0
   0 -10   8   81.88    1.92   0
   0 -10   9    6.49    0.96   0
   1 -10   9   22.26    1.23   0
   1 -10  10   12.01    1.19   0
   1  -7   3   80.04    1.37   0
   2 -10  11   35.22    1.68   0
   2 -10  12   20.67    1.49   0
   2  -9   7   44.67    1.46   0
   2  -8   5    8.75    0.70   0
   2  -5   2 1028.98    4.30   0
   4  -9  11    6.30    1.07   0
   4  -7   6    0.56    0.55   0
   5  -8  10    6.49    1.01   0
   5  -8  11   20.91    1.45   0
   5  -7   8   10.41    1.00   0
   5  -5   5   85.95    1.70   0
   6  -7  11    9.73    1.10   0
   6  -5   7   26.95    1.17   0
   6  -4   6  217.06    2.72   0
   7  -6  12    5.25    1.00   0
   7  -5   9    2.88    0.80   0
   7  -4   8   -0.26    0.60   0
  -2  -7   3  357.59    2.28   0
  -1 -10  10  193.97    3.02   0
  -1 -10  11   20.16    1.30   0
  -1 -10  12    1.07    0.87   0
  -1  -8   4   34.83    0.91   0
   0 -10  10  181.63    3.04   0
   0 -10  11   16.36    1.25   0
   0 -10  12    1.50    0.93   0
   0  -6   2    1.64    0.28   0
   1 -10  11   16.81    1.29   0
   1 -10  12    0.65    0.95   0
   2  -7   4    1.48    0.43   0
   2  -6   3   18.47    0.71   0
   2  -2   1  614.58    2.46   0
   3  -9   9   42.34    1.63   0
   3  -9  10    0.96    0.88   0
   3  -7   5   27.21    1.02   0
   3  -5   3   92.10    1.45   0
   4  -6   5   37.42    1.17   0
   4  -5   4  537.49    3.77   0
   5  -8  12   41.80    1.88   0
   6  -7  12    1.50    0.99   0
   6  -6   9    2.80    0.80   0
   8  -4  12    6.26    1.06   0
  -2  -9   7    1.33    0.52   0
   1  -8   5   10.56    0.68   0
   2  -8   6  268.40    3.05   0
   3  -9  12    2.75    0.97   0
   3  -8   7   15.75    0.97   0
   4  -8   9   10.06    1.00   0
   5  -7   9    7.13    0.92   0
   5  -6   7   16.75    0.97   0
   5  -5   6    0.41    0.56   0
   5  -4   5   60.13    1.37   0
   6  -5   8   38.15    1.36   0
   7  -5  11   28.63    1.46   0
   7  -4   9    7.16    0.85   0
  -4  -7   5    0.19    0.25   0
  -2  -8   5   46.11    1.03   0
  -1  -9   7    1.18    0.49   0
   0  -9   7   88.46    1.80   0
   0  -8   5   75.50    1.46   0
   1  -9   8    0.17    0.59   0
   1  -5   2    0.57    0.24   0
   1  -3   1   35.33    0.60   0
   2  -9   9    0.43    0.66   0
   2  -9  10   98.01    2.34   0
   3  -8   8   53.02    1.61   0
   4  -8  10  112.88    2.54   0
   4  -8  11   31.02    1.54   0
   6  -4   7   64.80    1.59   0
   6  -3   6  110.75    1.88   0
   7  -5  12    3.50    0.94   0
   7  -3   8  154.06    2.47   0
  -3  -5   2   65.63    0.64   0
  -2  -9   8   27.95    1.04   0
  -1  -9   8  121.08    2.12   0
  -1  -4   1 1122.00    2.87   0
   0  -9   8   48.15    1.44   0
   1  -9   9   78.36    1.94   0
   1  -8   6   -0.06    0.51   0
   1  -6   3  224.65    2.09   0
   2  -9  11   40.17    1.66   0
   2  -9  12   16.08    1.30   0
   2  -9  13   10.57    1.27   0
   2  -8   7    7.23    0.73   0
   3  -8   9    1.89    0.67   0
   3  -4   3  654.38    3.55   0
   3  -2   2   12.05    0.45   0
   4  -8  12   22.51    1.45   0
   4  -7   8   21.69    1.13   0
   4  -6   6    5.23    0.62   0
   4  -5   5  550.18    3.93   0
   5  -7  11   11.08    1.12   0
   5  -7  12   15.29    1.28   0
   5  -2   4  348.31    2.72   0
   6  -6  12    7.99    1.08   0
   6  -5   9    1.33    0.69   0
   7  -5  13    0.12    0.89   0
   7  -4  10    1.10    0.71   0
  -4  -4   2   22.07    0.21   0
  -2  -9   9   97.25    1.90   0
  -2  -9  10    1.94    0.73   0
  -2  -9  11   20.23    1.23   0
  -1  -9   9    9.98    0.89   0
  -1  -9  13    0.16    0.97   0
   0  -9   9   55.43    1.61   0
   0  -7   4    0.14    0.31   0
   1  -9  10   70.03    1.93   0
   1  -9  11    5.64    0.94   0
   1  -9  12   -0.08    0.83   0
   1  -9  13   18.55    1.39   0
   2  -1   1  755.47    2.40   0
   3  -8  10   36.06    1.51   0
   3  -7   7   54.68    1.51   0
   3  -6   5   31.51    1.01   0
   4  -7   9    1.38    0.70   0
   4  -2   3  880.86    3.87   0
   5  -7  13   11.03    1.18   0
   5  -6   9   17.37    1.08   0
   5  -5   7    7.89    0.73   0
   5  -4   6    0.34    0.52   0
   6  -6  13    3.51    0.95   0
   6  -5  10  136.47    2.63   0
   6  -4   8   18.31    0.99   0
   6  -2   6   39.97    1.13   0
   7  -4  11    0.11    0.74   0
   7  -3   9    0.29    0.62   0
  -1  -9  10    1.85    0.69   0
  -1  -9  11   10.89    1.01   0
  -1  -9  12   48.70    1.72   0
  -1  -8   6    0.67    0.42   0
   0  -9  10    1.00    0.72   0
   0  -9  11   71.66    2.00   0
   0  -9  12    3.27    0.91   0
   0  -9  13   29.46    1.55   0
   0  -8   6   64.08    1.40   0
   0  -5   2 2669.89    5.88   0
   2  -8   8    3.19    0.69   0
   2  -7   6   27.75    1.01   0
   3  -8  11    4.69    0.93   0
   3  -8  12   39.39    1.71   0
   3  -8  13    0.24    0.89   0
   4  -7  10   21.22    1.23   0
   4  -6   7  214.60    2.79   0
   5  -6  10   16.50    1.13   0
   6  -5  11   11.19    1.09   0
   6  -3   7   62.83    1.50   0
   7  -4  12    0.64    0.80   0
   7  -3  10    0.89    0.70   0
  -4  -6   4   30.08    0.54   0
  -2  -6   3   38.83    0.72   0
   1  -4   2 1020.32    3.63   0
   2  -8   9    0.99    0.66   0
   2  -3   2  120.33    1.26   0
   3  -6   6   11.50    0.74   0
   4  -7  11    8.04    1.00   0
   4  -7  12   15.17    1.23   0
   4  -7  13   -0.53    0.92   0
   4  -3   4   82.86    1.35   0
   5  -6  11    3.97    0.88   0
   5  -5   8    5.07    0.69   0
   6  -5  12  112.71    2.57   0
   7  -4  13   -0.36    0.81   0
  -3  -8   8   47.66    1.19   0
  -2  -8   7   10.14    0.66   0
   0  -3   1   31.70    0.49   0
   1  -8   8   13.53    0.87   0
   1  -6   4  176.63    1.93   0
   1  -5   3   24.01    0.69   0
   1  -2   1 1384.73    3.20   0
   2  -8  11   13.98    1.11   0
   2  -8  12    1.22    0.84   0
   2  -8  13   -0.11    0.84   0
   2  -8  14    6.06    1.13   0
   2  -7   7   16.45    0.89   0
   2  -6   5    1.74    0.41   0
   3  -7   9    0.67    0.66   0
   3  -5   5  266.93    2.60   0
   5  -6  12   29.40    1.49   0
   5  -6  13    0.55    0.90   0
   5  -6  14    6.94    1.11   0
   5  -5   9   62.11    1.67   0
   5  -4   7  146.58    2.21   0
   6  -5  13   33.83    1.62   0
   6  -5  14   10.67    1.24   0
   6  -4  10   27.65    1.29   0
   7  -3  11    0.24    0.68   0
  -4  -5   3   81.93    0.67   0
  -3  -8  10   39.40    1.28   0
  -2  -8   8   73.65    1.53   0
  -1  -7   5   53.46    1.10   0
   1  -8   9   13.36    0.92   0
   1  -8  10    7.85    0.87   0
   1  -8  11    5.80    0.95   0
   1  -8  13    0.59    0.91   0
   1  -8  14   11.84    1.26   0
   1  -7   6   42.87    1.16   0
   2  -5   4  151.85    1.79   0
   2  -4   3   65.14    1.07   0
   2   0   1 1537.84    2.89   0
   3  -7  10    0.28    0.66   0
   3  -6   7   44.60    1.29   0
   3  -4   4    0.11    0.30   0
   4  -6   9   11.39    0.92   0
   4  -5   7   37.71    1.20   0
   5  -3   6    0.59    0.43   0
   6  -2   7   74.64    1.54   0
   7  -3  12   11.19    1.04   0
   7  -2  10    0.77    0.63   0
  -4  -7   7    1.55    0.38   0
  -2  -8   9   -0.06    0.59   0
  -2  -8  12   72.31    1.93   0
  -2  -7   5    7.38    0.45   0
  -1  -8   8   17.07    0.85   0
  -1  -8   9   71.48    1.67   0
  -1  -8  13   16.89    1.27   0
  -1  -8  14    1.12    0.92   0
   0  -8   9  134.67    2.28   0
   0  -8  10    3.51    0.73   0
   0  -8  13   72.66    2.16   0
   0  -8  14    9.85    1.15   0
   1  -8  12  129.41    2.67   0
   3  -7  11    0.19    0.72   0
   3  -7  12   67.58    2.03   0
   3  -7  13    0.61    0.86   0
   4  -6  10  118.21    2.36   0
   4  -6  11   33.98    1.47   0
   4  -2   4   48.20    0.98   0
   5  -5  10   31.34    1.33   0
   5  -5  11    1.13    0.82   0
   5  -4   8  155.47    2.36   0
   6  -4  11   46.84    1.63   0
   6  -4  12   18.53    1.25   0
   6  -3   9  102.82    2.02   0
   7  -3  13   41.75    1.68   0
   7  -3  14    7.85    1.06   0
  -2  -8  10    9.64    0.80   0
  -2  -8  11   19.96    1.07   0
  -1  -8  10    4.34    0.72   0
  -1  -8  11  155.06    2.65   0
  -1  -8  12   21.27    1.22   0
   0  -8  11   37.64    1.45   0
   0  -8  12   58.54    1.84   0
   0  -7   6   88.31    1.53   0
   1  -7   7  650.24    4.43   0
   2  -7   9    3.60    0.68   0
   2  -6   6   79.88    1.52   0
   3  -5   6   59.65    1.32   0
   4  -6  12   62.69    1.94   0
   4  -6  13   85.47    2.32   0
   4  -6  14    4.31    1.02   0
   4  -5   8   42.34    1.30   0
   4  -4   6   89.15    1.59   0
   5  -5  12   94.20    2.30   0
   5  -5  13   20.84    1.37   0
   5  -5  14    7.23    1.14   0
   5  -3   7   60.38    1.39   0
   6  -4  13    2.94    0.91   0
   6  -4  14   34.51    1.65   0
   6  -2   8   45.52    1.29   0
   6  -1   7  130.33    1.92   0
   7  -2  11    1.26    0.67   0
  -2  -7   6    3.49    0.46   0
  -1  -6   4    5.05    0.40   0
   0  -4   2  482.43    2.27   0
   2  -7  10   58.57    1.69   0
   2  -7  11   16.43    1.11   0
   2  -7  12    4.13    0.86   0
   2  -7  13   41.27    1.68   0
   2  -7  14   26.02    1.49   0
   2  -2   2   57.83    0.80   0
   3  -6   9   33.62    1.24   0
   5  -4   9   36.58    1.28   0
   6  -3  10   30.85    1.26   0
   7  -2  12   22.51    1.22   0
  -2  -6   4  113.23    1.28   0
   0  -7  15   33.86    1.74   0
   1  -7   9   45.71    1.38   0
   1  -7  14   12.39    1.23   0
   1  -7  15    2.77    1.02   0
   1  -5   4   56.45    1.04   0
   1  -3   2  249.01    1.63   0
   3  -6  10   14.59    0.99   0
   3  -6  15   27.94    1.61   0
   3  -5   7  123.70    1.94   0
   4  -4   7  392.92    3.40   0
   5  -4  10   49.92    1.54   0
   6  -3  11   85.61    2.01   0
   6  -2   9    0.75    0.54   0
   7  -2  13   26.72    1.33   0
   7  -2  14   69.27    2.08   0
   7  -2  15    2.16    0.90   0
  -1  -7   7    8.83    0.59   0
  -1  -7  15   21.38    1.43   0
   0  -7   8    0.84    0.47   0
   0  -7  14    4.67    1.01   0
   1  -7  10    9.88    0.85   0
   1  -7  11   41.38    1.47   0
   1  -7  12   -0.13    0.70   0
   1  -7  13   25.25    1.37   0
   2  -6   8   70.78    1.58   0
   3  -6  13   13.90    1.16   0
   3  -6  14   21.88    1.40   0
   4  -5  10    3.92    0.67   0
   4  -5  15   54.01    2.03   0
   4  -1   4   21.00    0.63   0
   4   1   3  485.18    2.25   0
   5  -4  11    1.74    0.70   0
   5  -3   8   11.27    0.77   0
   5   0   5  211.77    1.98   0
   6  -3  12   47.83    1.64   0
   6  -3  13    0.24    0.77   0
   6  -3  14   10.82    1.16   0
   6  -3  15   21.07    1.44   0
   6  -1   8   71.33    1.50   0
  -3  -7   9    8.19    0.66   0
  -3  -7  11    0.51    0.60   0
  -3  -3   1  168.14    0.45   0
  -2  -7   8   33.86    1.04   0
  -2  -7  13   39.03    1.54   0
  -1  -7   8    2.84    0.56   0
  -1  -7  13    6.84    1.00   0
  -1  -7  14   14.54    1.18   0
  -1  -4   2   26.45    0.50   0
   0  -7  10   12.78    0.90   0
   0  -7  11   53.86    1.63   0
   0  -7  12   45.30    1.60   0
   0  -7  13    4.23    0.88   0
   2  -6   9    5.95    0.69   0
   2  -6  15    5.87    1.10   0
   3  -5   8   32.33    1.11   0
   4  -5  12    6.60    0.91   0
   4  -5  13    0.34    0.78   0
   4  -5  14    5.49    1.00   0
   4  -2   5  656.44    3.63   0
   5  -4  12  116.96    2.42   0
   5  -4  13   40.13    1.61   0
   5  -4  14   35.97    1.62   0
   5  -4  15   24.59    1.48   0
   5  -3   9   16.50    0.90   0
   5  -2   7   69.18    1.41   0
   6  -2  10   20.09    1.01   0
   7  -1  12   13.20    0.99   0
   7  -1  13    8.58    0.98   0
  -2  -7   9    0.78    0.55   0
  -2  -7  10    4.66    0.69   0
  -2  -7  11   15.57    0.99   0
  -2  -7  12    3.49    0.81   0
  -1  -7  11   97.94    2.06   0
  -1  -7  12   22.08    1.18   0
   0  -5   4    0.03    0.28   0
   1  -6   7   97.41    1.67   0
   1  -5   5    6.62    0.47   0
   1  -1   1  500.53    1.63   0
   2  -6  10    0.26    0.60   0
   2  -6  11   75.24    1.86   0
   2  -6  12   26.32    1.32   0
   2  -6  14   -0.15    0.80   0
   3  -5   9   36.50    1.23   0
   4  -4   9    7.74    0.72   0
   6  -1   9    2.03    0.60   0
   7  -1  14   24.81    1.35   0
   7  -1  16   23.80    1.45   0
  -4  -6   6   29.63    0.69   0
  -2  -6   5   67.25    1.06   0
  -1  -6  16    0.49    1.02   0
   0  -6  16   45.06    1.89   0
   0  -2   1  394.99    1.44   0
   1  -6   8   23.97    0.96   0
   1  -6  15   17.62    1.33   0
   1   2   0    4.77    0.10   0
   2  -5   7    4.52    0.51   0
   2  -1   2    0.68    0.17   0
   3  -5  10    8.35    0.79   0
   3  -5  15   33.87    1.64   0
   3  -3   5    2.65    0.37   0
   3  -2   4    6.40    0.40   0
   4  -4  10   36.11    1.26   0
   4  -3   7   96.74    1.64   0
   5  -3  10  259.55    3.13   0
   5  -2   8  157.99    2.17   0
   6  -2  12   20.54    1.15   0
   6  -2  13   32.85    1.40   0
   6  -2  16    2.24    1.00   0
   0  -6  15    1.28    0.90   0
   0  -4   3 1282.32    3.95   0
   1  -6   9   25.76    1.04   0
   1  -6  13   19.21    1.26   0
   1  -6  14   11.52    1.09   0
   3  -5  11   14.14    0.97   0
   3  -5  13    1.20    0.76   0
   3  -5  14    2.17    0.84   0
   3  -4   7    0.69    0.43   0
   4  -4  11   93.09    2.03   0
   4  -4  12   70.94    1.92   0
   4  -4  14    1.54    0.88   0
   4  -4  15   37.36    1.67   0
   4  -4  16    4.32    1.04   0
   5  -3  11   20.47    1.05   0
   5  -3  12   61.41    1.76   0
   5  -3  13  129.70    2.58   0
   5  -3  14   24.90    1.39   0
   5  -3  15   -0.14    0.82   0
   5  -3  16   13.61    1.30   0
   6  -2  14   27.06    1.39   0
   6  -2  15   48.14    1.82   0
   6  -1  10   83.12    1.75   0
  -5  -5   5   -0.05    0.18   0
  -4  -5   4   84.31    0.83   0
  -2  -6   6    6.34    0.47   0
  -1  -6  15    0.10    0.84   0
   0  -6  14   57.12    1.86   0
   0  -3   2 2495.85    4.62   0
   1  -6  11    9.49    0.86   0
   1  -6  12    3.13    0.76   0
   1  -4   4    2.19    0.29   0
   2  -5  15    0.90    0.92   0
   2  -5  16    0.17    0.91   0
   2  -3   4   75.24    1.12   0
   2  -2   3    8.22    0.36   0
   3  -4   8   62.48    1.40   0
   4  -4  13   23.43    1.29   0
   4  -3   8  145.42    2.09   0
   4  -1   5 1015.02    4.25   0
   5  -2   9  455.58    3.80   0
   5   0   6  128.73    1.62   0
   6  -1  11   29.31    1.18   0
   7   0  14    0.11    0.74   0
   7   0  15   90.96    2.27   0
   7   0  16    2.64    0.90   0
  -2  -6  14    9.14    0.98   0
  -1  -6  14   35.51    1.53   0
   0  -6   9   31.75    1.09   0
   0  -6  10    4.50    0.70   0
   0  -6  12   17.73    1.12   0
   0  -6  13   18.09    1.15   0
   0  -5   5  369.05    2.59   0
   1  -5  16   25.02    1.54   0
   1  -3   3  984.75    3.45   0
   1  -2   2 2205.10    4.34   0
   2  -5  10    0.09    0.59   0
   3  -4  16   10.90    1.22   0
   4  -3   9   22.48    0.97   0
   5  -2  10   50.04    1.40   0
   6  -1  12    1.62    0.66   0
  -3  -6   7   76.56    1.25   0
  -3  -6  12   16.99    1.04   0
  -2  -6   7   10.45    0.56   0
  -2  -6  13    3.81    0.77   0
  -2  -5   4   33.18    0.67   0
  -1  -6   8   44.94    1.14   0
  -1  -6  12   17.84    1.07   0
  -1  -6  13   64.54    1.82   0
   0  -6  11   47.74    1.46   0
   1  -5  15    1.03    0.88   0
   2  -5  11   51.13    1.52   0
   2  -5  12  100.48    2.16   0
   2  -5  13    9.90    0.98   0
   3  -4   9    0.37    0.48   0
   3  -4  15   24.57    1.40   0
   4  -3  10    0.87    0.54   0
   4  -3  16    6.48    1.05   0
   5  -2  11   50.98    1.47   0
   5  -2  16    0.33    0.80   0
   6  -1  13    3.14    0.76   0
   6  -1  14   16.04    1.13   0
   6  -1  15    3.00    0.87   0
   6  -1  16    5.03    0.98   0
   6   0  10  296.09    3.11   0
  -3  -6   9    3.81    0.57   0
  -3  -6  11   29.83    1.14   0
  -2  -6  11   -0.18    0.64   0
  -2  -6  12   64.46    1.67   0
  -2  -5  16   21.31    1.45   0
  -1  -6   9   27.67    0.99   0
  -1  -6  10   32.89    1.14   0
  -1  -6  11   42.08    1.34   0
   0  -5   6   24.01    0.76   0
   0  -5  16   19.58    1.39   0
   1  -5   8  214.22    2.44   0
   1  -5  14   89.63    2.22   0
   3  -4  11   94.98    1.97   0
   3  -4  12    5.36    0.82   0
   3  -4  13  369.57    4.15   0
   3  -4  14    7.22    0.97   0
   3  -2   5  237.37    2.06   0
   3   0   3  709.95    2.70   0
   4  -3  11   26.83    1.14   0
   4  -3  12    2.82    0.72   0
   4  -3  13   97.65    2.17   0
   4  -3  15   18.10    1.26   0
   5  -2  12   74.19    1.84   0
   5  -2  13   99.39    2.18   0
   5  -2  14    3.59    0.83   0
   5  -2  15    9.56    1.05   0
   7   1  16   10.44    1.08   0
   7   1  17    3.14    0.93   0
  -5  -5   6   62.68    0.85   0
  -2  -6  10   32.41    1.10   0
  -1  -4   3  949.25    3.12   0
   0  -5  15    0.32    0.81   0
   0  -4   4   68.27    0.99   0
   1  -5   9   12.03    0.74   0
   1  -5  10    3.87    0.66   0
   1  -5  12   38.83    1.41   0
   1  -5  13  206.48    3.11   0
   1  -4  17    0.96    1.02   0
   2  -4  16   20.21    1.36   0
   2  -3   5   24.74    0.71   0
   3  -3  17   25.11    1.48   0
   3  -1   4    0.98    0.24   0
   4  -2   8   48.37    1.19   0
   4   1   4    6.78    0.34   0
   5  -1   9  258.14    2.76   0
   6   0  11   80.99    1.74   0
   6   0  12    2.57    0.68   0
   6   0  17    3.65    1.01   0
  -4  -5   5  151.10    1.28   0
  -2  -5  15    0.17    0.78   0
  -1  -5  15   12.18    1.11   0
   0  -5  14   15.23    1.13   0
   2  -4   8  185.88    2.26   0
   2  -4  14    7.39    0.98   0
   2  -4  15    1.70    0.83   0
   3  -3   8   12.07    0.68   0
   3  -3  16   15.11    1.23   0
   4  -2   9   15.14    0.83   0
   4  -2  17    0.27    0.88   0
   4   0   5   29.77    0.73   0
   5  -1  10   10.52    0.76   0
   5  -1  17  118.98    2.76   0
   6   0  13   15.33    0.99   0
   6   0  14    0.39    0.69   0
   6   0  15   41.27    1.59   0
   6   0  16   60.91    1.96   0
  -5  -5   7   26.29    0.67   0
  -3  -5  14   54.77    1.68   0
  -2  -5   5   39.15    0.77   0
  -2  -5  14    5.06    0.87   0
  -1  -5   6   60.36    1.09   0
  -1  -5  14    3.79    0.83   0
  -1  -4  17    0.71    1.02   0
   0  -5  12  119.84    2.26   0
   0  -5  13   52.38    1.64   0
   0  -4  17    5.60    1.09   0
   1  -4   6  258.85    2.28   0
   1  -4  16   33.16    1.59   0
   1  -3   4 3654.27    7.09   0
   2  -4   9   27.63    1.00   0
   2  -4  11   78.37    1.75   0
   2  -4  13   23.32    1.21   0
   2  -2   4 1522.66    4.58   0
   3  -3   9  467.47    3.71   0
   3  -3  15   50.73    1.78   0
   3  -2   6    3.30    0.38   0
   4  -2  10  137.58    2.15   0
   4  -2  16    7.09    1.04   0
   5  -1  11   20.43    0.97   0
   5  -1  12    0.85    0.56   0
   5  -1  15  118.80    2.52   0
   5  -1  16   74.37    2.14   0
   5   0   8    1.57    0.42   0
  -3  -5  13    1.22    0.76   0
  -3  -2   0    4.01    0.10   0
  -2  -5  13   -0.22    0.73   0
  -2  -4  17    1.46    0.83   0
  -2  -4  17    0.37    0.49   0
  -1  -5  13   30.42    1.30   0
   0  -5   9   39.68    1.15   0
   0  -5  10  128.28    2.06   0
   0  -5  11    5.32    0.67   0
   0  -4  16   18.26    1.37   0
   1  -4  15   10.13    1.03   0
   2  -3   6  112.38    1.51   0
   2  -1   3   32.13    0.59   0
   3  -3  10    7.97    0.69   0
   3  -3  11  183.84    2.59   0
   3  -3  12    5.42    0.76   0
   3  -3  13   25.00    1.22   0
   3  -3  14   10.76    1.03   0
   4  -2  11   10.60    0.80   0
   4  -2  12    4.92    0.70   0
   4  -2  13   41.22    1.45   0
   4  -2  14    9.82    0.99   0
   4  -2  15   18.56    1.21   0
   5  -1  13   70.98    1.82   0
   5  -1  14    4.31    0.78   0
   5   1   7  174.29    1.90   0
   6   1  11   32.63    1.14   0
   6   1  18    4.93    1.04   0
  -3  -5  12    0.35    0.62   0
  -2  -5   6  113.26    1.41   0
  -2  -5  12   16.48    1.00   0
  -2  -4  16    1.99    0.97   0
  -1  -5  11    3.14    0.64   0
  -1  -5  12   63.57    1.64   0
  -1  -4  16    1.49    0.99   0
   0  -4   5   28.37    0.71   0
   0  -3   3  377.97    1.96   0
   1  -4  14    4.95    0.86   0
   2  -3  16    0.88    0.81   0
   3  -2  17   32.39    1.62   0
   3  -1   5  378.86    2.44   0
   4  -1  18    4.53    1.05   0
   4   0   6  252.91    2.14   0
   5   0   9   70.65    1.44   0
   5   0  18   65.99    2.20   0
   6   1  12    4.00    0.66   0
   6   1  14    1.37    0.74   0
   6   1  15   65.23    1.89   0
   6   1  16    8.91    1.01   0
   6   1  17   32.93    1.53   0
  -4  -4   3    5.48    0.21   0
  -3  -5   6   29.63    0.73   0
  -2  -5   7   23.29    0.76   0
  -2  -5  11    6.71    0.73   0
  -1  -5   9  160.32    2.11   0
  -1  -4   4  405.66    2.23   0
   0  -4  15   49.47    1.73   0
   1  -4   8   42.95    1.11   0
   1  -4  11   38.12    1.27   0
   1  -4  12  107.24    2.10   0
   1  -3  17   -0.11    0.86   0
   2  -3  15   36.60    1.53   0
   3  -2  16   29.71    1.47   0
   4  -1  17    9.50    1.12   0
   5   0  10   40.87    1.19   0
   5   0  16   26.04    1.38   0
   5   0  17    0.53    0.79   0
  -3  -5   7    2.78    0.40   0
  -3  -5  10    6.61    0.66   0
  -3  -4   3  509.05    1.87   0
  -3  -4  15   26.22    1.37   0
  -2  -5   9   86.72    1.55   0
  -2  -5  10    1.59    0.47   0
  -2  -4  15    6.18    0.99   0
  -1  -4  15   27.32    1.37   0
   0  -4   6    3.59    0.37   0
   0  -4  14   17.42    1.11   0
   0  -3  17    0.45    1.01   0
   1  -4  10   26.02    1.01   0
   1  -3   5   44.15    0.86   0
   1  -3  16    5.37    0.95   0
   2  -3  13   37.31    1.41   0
   2  -3  14    0.87    0.74   0
   2  -2   5   15.41    0.54   0
   3  -2  15   47.88    1.69   0
   3   0   4    0.07    0.19   0
   4  -1   9    0.34    0.41   0
   4  -1  15   49.78    1.67   0
   4  -1  16   22.42    1.32   0
   5   0  12   25.07    1.08   0
   5   0  13   61.17    1.65   0
   5   0  14    4.48    0.81   0
   5   0  15   13.11    1.05   0
   6   2  18   35.55    1.66   0
  -3  -5   8   57.64    1.14   0
  -1  -4  14   62.69    1.79   0
  -1  -3  17    0.05    0.99   0
   0  -4  12   54.16    1.55   0
   0  -4  13   24.01    1.18   0
   0  -2   2 2819.87    4.34   0
   1  -3  15    1.16    0.81   0
   1  -2  18   48.99    1.98   0
   1  -1   2 2188.16    3.82   0
   2  -3  10   62.48    1.44   0
   2  -3  11   75.27    1.66   0
   2  -3  12   53.53    1.51   0
   2  -2  17    8.54    1.09   0
   3  -2   9  178.44    2.22   0
   3  -2  10   15.28    0.80   0
   3  -2  13   45.61    1.49   0
   3  -2  14   61.83    1.78   0
   3  -1  18  107.56    2.68   0
   4  -1  10  631.85    4.34   0
   4  -1  11   42.74    1.27   0
   4  -1  12   18.73    0.95   0
   4  -1  13  106.69    2.13   0
   4  -1  14    9.50    0.91   0
   4   0   7   16.89    0.65   0
   4   0  18  166.16    3.24   0
   5   1  18  101.85    2.57   0
   6   2  16   28.59    1.37   0
   6   2  17    0.45    0.81   0
  -3  -4  14   11.21    0.95   0
  -2  -4   4  376.89    2.01   0
  -2  -4  14   57.47    1.70   0
  -2  -3  17    0.42    0.73   0
  -2  -3  17    0.37    0.46   0
  -1  -4  13    0.42    0.69   0
   0  -4   9  166.25    2.14   0
   0  -4  10  233.56    2.67   0
   0  -4  11    0.80    0.52   0
   0  -3  16   44.81    1.71   0
   1  -3   6  145.86    1.63   0
   2  -2  16    3.52    0.89   0
   3  -2  11  123.55    2.07   0
   3  -1  17    3.76    0.95   0
   4   0  17    2.11    0.83   0
   5   1  17  105.14    2.48   0
   6   2  14    6.70    0.82   0
   6   2  15   12.86    1.01   0
  -5  -4   4   91.93    0.75   0
  -3  -4  13   47.53    1.49   0
  -3  -3  16    5.61    1.03   0
  -2  -4  13   24.51    1.19   0
  -1  -4  12  123.41    2.16   0
  -1  -3  16    0.37    0.79   0
   0  -3  15    3.19    0.90   0
   0  -2  18   24.41    1.52   0
   1  -3  13    4.27    0.69   0
   1  -2  17    0.19    0.83   0
   2  -2   6   72.42    1.16   0
   2  -1   4   25.02    0.58   0
   2  -1  18    0.15    0.82   0
   3  -1  16   64.13    1.95   0
   4   0  16   11.11    1.05   0
   5   1  10  238.56    2.60   0
   5   1  15    6.61    0.86   0
   5   1  16   34.04    1.47   0
   6   3  18   66.95    2.07   0
  -4  -4  12    5.71    0.71   0
  -2  -4  12   31.78    1.21   0
  -2  -3  16   15.86    1.17   0
  -1  -3   3  793.65    2.61   0
  -1  -2  18    4.12    1.03   0
   0  -1   1  628.58    1.45   0
   1  -3   7  164.84    1.85   0
   1  -3  12  124.16    2.16   0
   1  -2   4  736.61    2.97   0
   1  -2  16   67.40    2.02   0
   2  -2  14  154.41    2.64   0
   3  -1   7  182.18    1.92   0
   3  -1  15    0.94    0.73   0
   3   0   5   15.06    0.50   0
   3   0  18    3.61    1.05   0
   4   0  15   15.53    1.09   0
   4   1   6   31.49    0.76   0
   5   1  12    1.04    0.55   0
   5   1  13   36.27    1.28   0
   5   1  14    2.12    0.66   0
   5   2  18    0.84    0.86   0
   6   3  16   53.41    1.73   0
   6   3  17    1.55    0.80   0
  -2  -3  15    3.49    0.88   0
  -1  -4   7   20.98    0.70   0
  -1  -4   9   46.26    1.14   0
  -1  -4  10    6.17    0.60   0
  -1  -3  15    0.17    0.72   0
   0  -3  14  268.76    3.44   0
   0  -2  17    1.22    0.87   0
   1  -3   9  300.08    2.80   0
   1  -3  10   25.60    0.96   0
   1  -3  11   34.98    1.16   0
   1  -1  18    5.12    1.07   0
   2  -2  13  139.85    2.39   0
   2  -1  17    4.94    0.96   0
   2   2   1  304.52    0.74   0
   3  -1  14   35.46    1.37   0
   4   0  10   17.64    0.83   0
   4   0  14   18.40    1.06   0
   4   1  18   -0.04    0.85   0
   5   2  17    1.10    0.80   0
   6   4  19    0.41    0.85   0
  -4  -4   4    7.97    0.30   0
  -3  -4  11   52.08    1.35   0
  -3  -3  15   19.30    1.15   0
  -2  -4  10    3.93    0.58   0
  -2  -4  11   -0.22    0.45   0
  -1  -3  14    2.02    0.79   0
  -1  -2  17    2.07    0.93   0
   0  -3  13    0.56    0.61   0
   0  -2  16   46.33    1.71   0
   1  -2  15   11.09    1.01   0
   2  -2   9   39.77    1.07   0
   2  -2  10  160.29    2.16   0
   2  -2  11   16.21    0.85   0
   2  -2  12   12.13    0.83   0
   2  -1  16    6.58    0.94   0
   2   0   3    7.22    0.28   0
   3  -1   9  802.33    4.49   0
   3  -1  10    2.63    0.53   0
   3  -1  11   67.01    1.51   0
   3  -1  12   44.10    1.33   0
   3  -1  13   69.54    1.70   0
   3   0  17   11.06    1.09   0
   3   1  19  174.36    3.38   0
   4   0  12    2.33    0.54   0
   4   1  17   -0.34    0.76   0
   4   2   5   16.01    0.48   0
   5   2  16    5.46    0.85   0
   5   3  19    0.86    0.89   0
   6   4  18   34.11    1.55   0
  -5  -4   5  117.20    1.03   0
  -3  -4  10    5.72    0.60   0
  -2  -4   6    0.40    0.23   0
  -2  -4   7   11.97    0.56   0
  -2  -4   8   25.94    0.82   0
  -2  -3  14    8.83    0.91   0
  -2  -2  17    8.98    1.08   0
   0  -3   6  162.49    1.65   0
   0  -3  12  142.92    2.28   0
   0  -1  18   38.01    1.74   0
   1  -2  14   23.51    1.19   0
   2  -1  15    0.13    0.75   0
   2   0  18  182.31    3.32   0
   3   0   6   18.70    0.60   0
   3   0  16   37.43    1.52   0
   3   1   4   65.73    0.84   0
   4   1  16    2.87    0.78   0
   4   2  19   73.52    2.26   0
   5   2  14   21.44    1.11   0
   5   2  15    4.77    0.79   0
   5   3  18   40.69    1.71   0
  -5  -4   6   10.28    0.42   0
  -5  -4   7    0.27    0.30   0
  -5  -4   8    2.00    0.36   0
  -4  -4   5    0.56    0.23   0
  -3  -3  14    5.69    0.80   0
  -1  -3  13    0.83    0.59   0
  -1  -2  16    8.92    1.02   0
  -1  -1  18   28.90    1.60   0
   0  -3   7    5.87    0.44   0
   0  -3  10    4.99    0.57   0
   0  -2   3  148.31    1.13   0
   0  -2  15   11.61    1.01   0
   1  -2  13    0.49    0.58   0
   1   0  19   28.39    1.62   0
   3   0  15    4.75    0.81   0
   3   1  18    7.74    1.07   0
   4   1   8   55.78    1.12   0
   4   1  15   -0.33    0.63   0
   4   2  18    3.21    0.93   0
   5   2  11  195.48    2.41   0
   5   2  13   14.22    0.88   0
   6   5  19   20.62    1.34   0
  -4  -3  13   17.45    1.04   0
  -3  -4   6   16.80    0.55   0
  -3  -4   7    2.36    0.37   0
  -3  -4   8  154.28    1.79   0
  -3  -3  13   60.73    1.62   0
  -3  -2  16    4.49    0.89   0
  -3  -1  18    0.60    0.98   0
  -2  -3  13   39.44    1.33   0
  -2  -2  16    1.40    0.82   0
  -2  -1  18    0.41    0.91   0
  -1  -3  12   73.95    1.66   0
   0  -1  17   -0.37    0.78   0
   1  -2   6  203.98    1.83   0
   1  -2  12  132.34    2.17   0
   1  -1  16   23.08    1.29   0
   2  -1   6   45.86    0.89   0
   2   0  17    0.43    0.79   0
   2   1  19    5.49    1.07   0
   3   0   7  124.04    1.53   0
   3   0  14    1.79    0.65   0
   3   2   3  204.37    1.20   0
   4   1  14   10.67    0.88   0
   4   2  17   11.85    1.10   0
   5   3  17    3.46    0.79   0
   5   4  19   17.27    1.29   0
  -1  -3  11    8.67    0.68   0
  -1  -2  15    2.15    0.73   0
   0  -2  14  148.74    2.53   0
   1  -2  10   92.25    1.65   0
   1  -2  11    4.55    0.56   0
   1  -1  15    1.62    0.77   0
   2  -1  13    2.26    0.60   0
   2   0  16   44.47    1.58   0
   3   0   8   76.94    1.29   0
   3   0  13   19.31    0.99   0
   3   1  17  118.50    2.54   0
   3   2  19   18.16    1.37   0
   4   1  10   95.08    1.62   0
   4   1  12    0.71    0.49   0
   4   3  19    9.46    1.13   0
   5   3  16    3.07    0.73   0
  -4  -3  12   15.41    0.93   0
  -4  -2  15    5.02    0.85   0
  -3  -2  15   38.94    1.52   0
  -2  -3  12    2.65    0.57   0
  -2  -2  15   56.37    1.72   0
  -2  -1  17   18.14    1.32   0
  -1  -3   5    0.89    0.22   0
  -1  -2  14   16.55    1.07   0
  -1  -1  17   69.58    2.07   0
   0  -2  13   26.21    1.14   0
   0  -1  16   42.46    1.60   0
   0   0  18    6.17    1.06   0
   1  -2   8    9.43    0.56   0
   1   0  17   40.24    1.66   0
   2  -1   7    2.30    0.33   0
   2  -1   8  102.25    1.49   0
   2   0   4  737.01    2.77   0
   2   1  18   72.06    2.16   0
   3   0  10   96.54    1.64   0
   3   0  11   41.95    1.19   0
   3   0  12    6.48    0.66   0
   3   1   5  100.23    1.13   0
   3   1  16   -0.18    0.67   0
   4   2  16    2.30    0.75   0
   5   3  10  103.88    1.64   0
   5   3  14  145.43    2.38   0
   5   4  18    0.66    0.79   0
  -3  -1  17    6.96    1.01   0
  -2  -3  11   89.72    1.68   0
  -1  -3   6   59.05    0.98   0
  -1  -3   8   72.36    1.28   0
   0  -2   4   43.08    0.69   0
   0  -2  12  154.97    2.31   0
   1  -1  14   13.19    0.94   0
   1   1  19   27.69    1.57   0
   3   1  15    9.40    0.89   0
   3   2  18    8.12    1.02   0
   4   2   7  126.64    1.48   0
   4   3  18    1.50    0.75   0
   5   3  11   97.11    1.69   0
   5   3  12   92.89    1.74   0
   5   4  17   24.95    1.30   0
   5   5  19    4.66    0.91   0
  -4  -3  11   21.04    0.94   0
  -4  -2  14   -0.31    0.71   0
  -3  -3   2  111.29    0.67   0
  -3  -3  11   70.26    1.51   0
  -3  -2  14   10.78    0.98   0
  -2  -3  10  143.02    1.99   0
  -2  -2  14   17.81    1.03   0
  -1  -2  13    6.34    0.73   0
  -1  -1  16   27.74    1.35   0
  -1   0  18   29.99    1.55   0
   0  -2  11  109.43    1.86   0
   0  -1  15   30.62    1.32   0
   0   1  19   85.44    2.45   0
   1  -1   4 1044.63    3.30   0
   1  -1  13   99.93    1.96   0
   1   0  16   26.55    1.31   0
   2   1  17    6.46    0.96   0
   2   2  19  106.53    2.64   0
   3   1  14    4.18    0.66   0
   4   2   8   40.99    0.95   0
   4   2  14  100.81    2.01   0
   4   3  17    5.04    0.86   0
   4   4  19    0.51    0.80   0
   5   4  16   65.40    1.80   0
  -4  -1  16    4.13    0.89   0
  -3  -1  16    0.30    0.84   0
  -3   0  18   23.35    1.44   0
  -2  -1  16    5.00    0.88   0
  -2   0  18    8.49    1.13   0
   0  -2   5   86.94    1.07   0
   0  -2  10  472.44    3.52   0
   0   0  17    6.43    0.96   0
   1  -1  12   84.92    1.72   0
   1   1  18   38.70    1.67   0
   2   0  13    3.86    0.63   0
   2   1  16    2.97    0.83   0
   3   1  13    1.69    0.54   0
   3   3  19   29.97    1.53   0
   4   2  11    4.86    0.61   0
   4   2  12   13.47    0.79   0
   4   2  13   26.88    1.06   0
   4   3  16    2.47    0.70   0
   5   5  18   87.18    2.21   0
   5   6  20    0.57    0.89   0
  -4  -3  10   52.98    1.25   0
  -3  -3  10   35.17    1.02   0
  -2  -3   4   58.12    0.76   0
  -2  -2  13   59.41    1.55   0
  -1  -1  15    3.60    0.76   0
  -1   0  17    3.59    0.88   0
  -1   1  19   51.03    1.99   0
   0  -2   6  311.81    2.18   0
   1  -1  11   93.26    1.69   0
   1   0   2   24.73    0.36   0
   1   0  15    0.61    0.66   0
   1   2  19    5.80    1.10   0
   2   0  12   47.58    1.30   0
   2   2  18   56.64    1.90   0
   3   1   7  365.51    2.50   0
   3   2  16   42.91    1.53   0
   3   4  20   18.47    1.41   0
   4   2  10   33.18    0.97   0
   4   4  18    9.16    1.04   0
   4   5  20   -0.25    0.88   0
   5   4  13   33.39    1.18   0
   5   5  17   17.40    1.14   0
   5   6  19    2.02    0.87   0
  -4  -2  13    1.18    0.59   0
  -4   0  17    2.78    1.00   0
  -3  -2  13   24.67    1.08   0
  -2  -3   6   10.55    0.47   0
  -2  -3   7   30.49    0.76   0
  -2  -1  15   11.27    0.97   0
  -2   0  17    7.31    1.08   0
  -1  -2  11  251.31    2.73   0
   0  -2   7    9.46    0.48   0
   0  -2   8  605.25    3.50   0
   0  -1  13   30.48    1.17   0
   0   0  16    3.64    0.81   0
   0   1  18   19.51    1.32   0
   1  -1   5    0.47    0.20   0
   1  -1  10    1.05    0.44   0
   1   1  17    4.37    0.88   0
   2   0   6  102.32    1.25   0
   2   1  15   31.75    1.30   0
   3   1   8   43.17    0.96   0
   3   2   4   90.65    0.92   0
   3   2  15    0.71    0.66   0
   4   4  17    2.02    0.81   0
   4   5  19   60.56    2.02   0
   5   5  16  113.12    2.27   0
   5   7  20   12.10    1.22   0
  -5  -2  12    1.22    0.58   0
  -4  -1  15    0.20    0.68   0
  -3  -1  15   47.53    1.58   0
  -3   0  17   24.04    1.37   0
  -2  -2  12   20.81    0.95   0
  -1  -1  14   22.12    1.10   0
  -1   0  16    4.06    0.85   0
  -1   1  18    5.99    1.02   0
   0  -1   2 2259.10    3.42   0
   0   2  19    1.84    0.98   0
   1  -1   7    3.71    0.36   0
   1   0  14  107.27    2.09   0
   2   0   7  684.21    3.42   0
   2   1   3  416.93    1.72   0
   2   3  19   43.65    1.76   0
   3   3  17    6.99    0.93   0
   3   4  19    3.96    0.97   0
   5   5  15    6.96    0.82   0
   5   6  18    0.23    0.75   0
  -4  -2  12   11.64    0.86   0
  -3  -3   8  234.26    2.14   0
  -2  -1  14   16.51    1.01   0
  -2   1  18    2.62    1.05   0
  -1  -2  10  167.19    2.10   0
   0  -1  12    3.67    0.58   0
   0   0  15    0.25    0.66   0
   0   1  17    1.42    0.82   0
   1   1  16    5.01    0.79   0
   1   2  18    4.80    0.94   0
   2   4  20   84.74    2.45   0
   3   5  20    5.02    1.04   0
   4   3   7   18.28    0.59   0
   4   3  12  118.97    1.94   0
   4   3  13    6.50    0.66   0
   4   4  16    5.69    0.80   0
   4   5  18    9.17    1.01   0
   4   6  20   45.99    1.84   0
   5   6  17    4.18    0.82   0
   5   7  19    1.73    0.86   0
  -4  -3   8   26.24    0.78   0
  -4  -1  14   13.89    1.01   0
  -4   0  16   -0.16    0.83   0
  -3  -3   7    0.63    0.26   0
  -3  -1  14    7.12    0.85   0
  -3   0  16    0.50    0.78   0
  -3   1  18    0.13    0.87   0
  -2  -2  11   70.37    1.47   0
  -2   0  16    0.08    0.71   0
  -1  -2   3    1.47    0.14   0
  -1  -1  13    0.40    0.52   0
  -1   2  19   28.01    1.58   0
   0  -1  11  198.96    2.40   0
   1   1  15    3.69    0.79   0
   1   3  19   27.41    1.52   0
   2   1  13   18.18    0.92   0
   2   2  16    1.29    0.67   0
   2   3  18    8.48    1.03   0
   3   2   5   11.56    0.40   0
   3   3  16    9.89    0.92   0
   3   4  18    8.44    1.00   0
   4   3   8   95.76    1.35   0
   4   3  11    4.26    0.51   0
   4   4  15    1.96    0.65   0
  -6  -3   6    2.49    0.31   0
  -5  -3   7  127.67    1.42   0
  -5  -2  11  105.69    1.80   0
  -3  -3   6  305.74    2.06   0
  -3  -2  11   33.88    1.07   0
  -2   2  19   29.88    1.63   0
  -1  -2   8  869.40    4.12   0
  -1   0  15    8.13    0.87   0
  -1   1  17   10.35    1.03   0
   0   0  14   49.89    1.49   0
   0   1  16    1.65    0.73   0
   1   0  12   62.13    1.45   0
   1   2  17   34.26    1.48   0
   1   4  20   21.34    1.49   0
   2   1  12   30.83    1.07   0
   2   2  15   35.63    1.32   0
   2   4  19   96.48    2.46   0
   3   2  12    0.24    0.46   0
   3   3  15   13.53    0.94   0
   3   5  19    7.83    1.05   0
   4   5  17    0.26    0.70   0
   4   6  19   15.97    1.22   0
   5   6  16  106.52    2.18   0
   5   7  18    3.26    0.83   0
  -5  -1  13    0.05    0.64   0
  -4  -3   2    0.55    0.09   0
  -4  -2  11  217.87    2.50   0
  -4   1  17    8.67    1.09   0
  -3   1  17    2.60    0.97   0
  -2  -1  13   42.22    1.32   0
  -2   0  15    0.36    0.76   0
  -2   1  17    2.76    0.87   0
  -1  -2   4  345.16    1.82   0
  -1  -2   5  378.67    2.12   0
  -1  -2   6  437.30    2.51   0
  -1  -2   7   70.24    1.11   0
  -1  -1  12   26.87    1.03   0
  -1   2  18    6.45    1.04   0
   0  -1  10   13.40    0.71   0
   0   0  13   83.49    1.78   0
   1   0  11  532.89    3.84   0
   1   3  18   46.78    1.77   0
   2   3  17   33.82    1.45   0
   2   5  20    1.80    0.96   0
   3   2   6  254.73    1.87   0
   3   2  11    2.00    0.46   0
   3   3   3  194.97    1.08   0
   3   4  17   24.43    1.27   0
   3   6  20   23.04    1.46   0
   4   4  14   52.10    1.44   0
   4   6  18   -0.88    0.78   0
   4   7  20    3.94    0.97   0
  -6  -3   5    1.40    0.24   0
  -5  -3   6    2.47    0.31   0
  -4  -1  13    6.25    0.79   0
  -4   0  15   35.06    1.45   0
  -3  -2  10   76.45    1.45   0
  -3  -1  13   35.25    1.24   0
  -3   0  15   18.29    1.11   0
  -1   0  14    1.75    0.62   0
  -1   1  16   18.59    1.15   0
   0   1  15   14.15    0.98   0
   0   2  17    1.12    0.77   0
   1   0   3  734.95    2.29   0
   2   1   4  122.14    1.07   0
   2   2  14    3.57    0.63   0
   2   4  18   23.08    1.32   0
   3   2   7  273.62    2.09   0
   3   2   8    0.14    0.28   0
   3   2   9  224.53    2.19   0
   3   3  14   13.22    0.86   0
   3   5  18    3.30    0.84   0
   4   4  13    0.69    0.50   0
   4   5  16   20.42    1.08   0
  -5  -2  10    1.10    0.46   0
  -4  -3   3    6.57    0.23   0
  -4  -3   5  386.31    2.04   0
  -4  -2  10   76.06    1.45   0
  -4   2  18   19.25    1.39   0
  -3   2  18    1.78    0.93   0
  -2  -2   1   23.98    0.24   0
  -2  -1  12   11.71    0.77   0
  -2   2  18    2.28    0.89   0
  -1   3  19    0.58    0.91   0
   0  -1   8  125.69    1.57   0
   0   0  12  185.15    2.41   0
   1   1  13    0.96    0.52   0
   1   4  19   17.08    1.29   0
   2   3  16  110.42    2.27   0
   3   6  19    1.99    0.94   0
   4   5  15    0.08    0.58   0
   4   6  17   11.20    0.99   0
   4   7  19   13.72    1.14   0
   4   8  20   43.09    1.74   0
  -6  -3   4    5.85    0.26   0
  -5  -3   5   20.84    0.51   0
  -4  -3   4   51.60    0.67   0
  -4   1  16   16.63    1.23   0
  -3   1  16   40.36    1.58   0
  -2   0  14   36.67    1.31   0
  -2   1  16   57.46    1.77   0
  -2   3  19   -0.09    0.91   0
  -1   0  13    6.48    0.69   0
  -1   2  17   27.59    1.37   0
   0  -1   7   47.13    0.91   0
   0   3  18    0.28    0.80   0
   1   0   4 1426.35    3.63   0
   1   0   8  412.03    2.79   0
   1   2  15   23.06    1.13   0
   1   3  17    8.02    0.96   0
   1   5  20    0.52    0.92   0
   2   1   5    0.20    0.18   0
   2   1   6  327.01    2.12   0
   2   1   8    7.68    0.46   0
   2   2  13   31.51    1.12   0
   2   4  17   23.34    1.29   0
   2   5  19    6.28    0.97   0
   2   6  20   43.28    1.87   0
   3   4  15   66.18    1.69   0
   3   5  17   17.60    1.14   0
   3   7  20   29.69    1.57   0
   4   4  11    8.10    0.61   0
  -6  -3   3   13.86    0.29   0
  -5  -3   4   43.76    0.60   0
  -5  -1  12   88.91    1.75   0
  -5   0  14    7.63    0.84   0
  -4  -1  12    4.69    0.63   0
  -4   0  14   12.84    1.00   0
  -3   0  14   -0.20    0.57   0
  -2  -2   7  196.19    1.82   0
  -2  -1  11   48.12    1.23   0
  -2   2  17    9.00    1.06   0
  -1   1  15   42.83    1.46   0
   0   0  11  244.66    2.61   0
   0   1  14    0.64    0.54   0
   0   2  16   34.75    1.41   0
   0   4  19   19.19    1.34   0
   1   0   5  541.43    2.49   0
   1   0   7  179.54    1.72   0
   1   1  12    8.07    0.68   0
   1   4  18   34.45    1.54   0
   2   2  12  300.97    2.99   0
   3   3  12   53.53    1.31   0
   4   4   8  104.57    1.37   0
   4   4   9    1.94    0.35   0
   4   5  14   63.96    1.55   0
   4   6  16    1.73    0.67   0
   4   8  19   22.87    1.40   0
  -6  -3   2    6.59    0.16   0
  -4   2  17   53.29    1.91   0
  -3  -2   8    5.80    0.47   0
  -3   2  17    8.55    1.04   0
  -2   0  13   20.09    1.00   0
  -2   1  15   24.44    1.21   0
  -1   3  18    4.21    0.94   0
   0   3  17   16.59    1.16   0
   0   5  20    2.80    1.04   0
   1   2  14   21.17    1.01   0
   1   3  16   37.06    1.43   0
   1   5  19   87.10    2.36   0
   2   5  18    4.00    0.87   0
   3   3   4   42.94    0.61   0
   3   4  14    1.05    0.54   0
   3   5  16   11.77    0.95   0
   3   6  18    4.65    0.83   0
   3   7  19   -0.59    0.89   0
   4   5  13   81.21    1.65   0
   4   7  17    6.89    0.84   0
   4   9  20   21.63    1.40   0
  -5  -3   2    6.14    0.17   0
  -5  -3   3   30.38    0.43   0
  -5   1  15    5.43    0.93   0
  -3   1  15   19.50    1.15   0
  -3   3  18   27.42    1.53   0
  -2  -2   6   66.90    0.98   0
  -2   3  18    4.65    0.96   0
  -1   2  16    0.81    0.71   0
  -1   4  19   26.25    1.51   0
   0   1  13    2.94    0.59   0
   0   2  15    1.74    0.66   0
   1   1  11   48.54    1.21   0
   1   6  20  129.49    2.94   0
   2   2   2  411.36    1.28   0
   2   2  11  180.06    2.19   0
   2   3  14   40.60    1.29   0
   2   4  16    0.28    0.63   0
   2   6  19   25.06    1.43   0
   2   7  20    7.25    1.16   0
   3   8  20   58.70    2.02   0
   4   5  12  256.70    2.70   0
   4   6  15    0.78    0.60   0
   4   8  18   45.45    1.68   0
  -6  -2   8   20.45    0.70   0
  -5  -1  11    9.58    0.74   0
  -5   0  13   21.21    1.09   0
  -4  -2   8    0.13    0.37   0
  -4  -1  11   60.95    1.38   0
  -4   0  13  114.61    2.11   0
  -4   1  15   26.92    1.28   0
  -2   2  16    4.15    0.89   0
  -2   4  19   11.21    1.24   0
  -1   3  17   49.83    1.73   0
   0   4  18    7.55    1.01   0
   1   4  17    4.04    0.83   0
   2   5  17    8.60    0.96   0
   3   3   5  153.17    1.28   0
   3   6  17   69.78    1.90   0
   4   5  11   98.61    1.61   0
   4   6  14    1.53    0.56   0
   4   7  16   11.92    0.92   0
   4   9  19   18.27    1.26   0
   4  10  20   28.45    1.55   0
  -5   2  16    4.13    0.93   0
  -4   2  16   36.35    1.57   0
  -3  -2   7  132.30    1.48   0
  -3   2  16   27.49    1.34   0
  -2  -2   2    0.27    0.09   0
  -2  -2   4    9.45    0.33   0
  -2   1  14    0.73    0.60   0
  -1   0  11  287.30    2.82   0
  -1   4  18    5.61    1.00   0
   0   0   9    8.60    0.53   0
   0   2  14    4.67    0.73   0
   0   3  16   -0.77    0.64   0
   0   5  19   10.77    1.11   0
   1   5  18    6.48    0.96   0
   2   4  15   88.45    1.92   0
   2   6  18    8.43    1.00   0
   3   3   6    0.79    0.22   0
   3   3   7   56.57    0.95   0
   3   3   8    0.01    0.26   0
   3   4  12    0.03    0.43   0
   3   7  18   27.35    1.38   0
   3   8  19   18.72    1.26   0
   4   8  17   68.55    1.88   0
  -6  -1  10    1.26    0.50   0
  -5   1  14    0.84    0.75   0
  -5   3  17    0.33    0.99   0
  -3   1  14    7.23    0.81   0
  -3   3  17    6.00    1.05   0
  -2  -1   9    4.31    0.45   0
  -2   3  17   40.83    1.60   0
  -1  -1   7    6.55    0.40   0
  -1   1  13   -0.01    0.51   0
  -1   5  19    0.17    0.90   0
   1   4  16   11.62    0.97   0
   1   6  19   73.90    2.19   0
   1   7  20    8.78    1.18   0
   2   2   9   46.34    1.01   0
   2   3  12    1.82    0.47   0
   2   5  16   26.07    1.21   0
   2   7  19   16.94    1.26   0
   2   8  20   -0.38    0.90   0
   3   5  14    4.90    0.65   0
   3   9  20    0.15    0.89   0
   4   6  13  214.01    2.59   0
   4   9  18    2.49    0.81   0
  -6  -2   7   69.66    1.10   0
  -5  -1  10  159.71    2.07   0
  -4  -2   7   37.37    0.83   0
  -4  -1  10   85.16    1.53   0
  -4   0  12    9.36    0.80   0
  -4   1  14    8.13    0.83   0
  -4   3  17    0.35    0.85   0
  -4   4  18   14.78    1.38   0
  -3  -2   6    0.29    0.25   0
  -3   0  12  149.77    2.21   0
  -3   4  18    7.43    1.13   0
  -2   4  18    7.90    1.04   0
  -2   5  19    0.28    0.96   0
  -1   3  16    9.14    0.93   0
   0   1  11  134.76    1.93   0
   0   3  15    4.75    0.78   0
   0   5  18   11.17    1.09   0
   1   5  17   55.94    1.73   0
   2   4  14   16.23    0.91   0
   3   7  17   50.34    1.64   0
   4   6  12  182.29    2.29   0
   4   8  16    1.01    0.69   0
  -5   2  15    1.04    0.83   0
  -3   2  15   12.47    1.00   0
  -2  -1   8   48.03    1.01   0
  -2   0  11   22.87    0.90   0
  -2   1  13  163.42    2.41   0
  -1  -1   6  295.26    2.01   0
  -1   1  12  315.52    3.11   0
  -1   2  14    0.12    0.56   0
  -1   4  17   32.08    1.47   0
   0   2  13   20.60    0.96   0
   0   6  19   -0.47    0.86   0
   0   7  20    1.38    0.96   0
   1   1   8    9.82    0.49   0
   1   2  11   14.35    0.71   0
   1   6  18    7.31    0.98   0
   2   2   3   50.67    0.57   0
   2   2   7   27.61    0.69   0
   2   3  11    0.05    0.38   0
   2   6  17   66.79    1.86   0
   3   8  18   11.74    1.08   0
   3   9  19   62.17    1.99   0
   3  10  20   41.83    1.78   0
   4   7  14   23.32    1.03   0
   4   9  17    7.50    0.88   0
  -6   1  13   14.88    1.02   0
  -4   2  15   28.07    1.31   0
  -3   1  13   21.35    1.06   0
  -2   3  16    0.53    0.70   0
  -1   5  18   16.10    1.22   0
   0   0   7   12.57    0.50   0
   0   4  16    8.23    0.87   0
   1   1   7  231.64    1.90   0
   1   3  13   10.14    0.75   0
   1   4  15   10.26    0.82   0
   1   7  19   48.61    1.85   0
   1   8  20   30.84    1.65   0
   2   2   6   34.72    0.70   0
   2   4  13   34.97    1.15   0
   2   5  15   63.39    1.64   0
   2   8  19   82.72    2.27   0
   2   9  20   58.81    2.07   0
   3   7  16    0.20    0.62   0
   4   6  11   47.11    1.15   0
   4   8  15   17.00    0.99   0
  -6   0  11    3.70    0.66   0
  -5   3  16   13.05    1.13   0
  -5   4  17    7.45    1.17   0
  -4   1  13    8.96    0.85   0
  -4   3  16   40.00    1.59   0
  -3   0  11   61.80    1.38   0
  -3   3  16    1.26    0.75   0
  -2   2  14   17.38    0.99   0
  -2   4  17   12.39    1.07   0
  -1   0   9  334.50    2.66   0
  -1   3  15    1.41    0.66   0
  -1   6  19    9.09    1.14   0
   0   0   6   46.03    0.81   0
   0   3  14   19.15    0.98   0
   0   5  17    9.76    0.99   0
   1   5  16    0.53    0.66   0
   2   2   4  417.47    1.87   0
   2   2   5  508.04    2.33   0
   3   4   9   20.68    0.70   0
   3   5  12   74.35    1.50   0
   3   6  14    4.38    0.63   0
   3   8  17    1.02    0.73   0
   3  11  20    4.56    1.06   0
   4   7  13   55.79    1.38   0
  -6  -2   6   30.82    0.71   0
  -5   0  11    5.13    0.65   0
  -4   0  11  136.32    2.02   0
  -4   4  17   15.36    1.24   0
  -4   5  18   20.88    1.44   0
  -3   4  17    1.88    0.82   0
  -3   5  18   13.92    1.27   0
  -2   1  12  124.40    2.00   0
  -2   5  18    4.68    0.97   0
  -2   6  19   18.00    1.38   0
  -1  -1   4    0.24    0.14   0
  -1   1  11  151.93    2.06   0
  -1   2  13   21.36    0.98   0
  -1   4  16    2.23    0.69   0
   0   6  18    2.35    0.88   0
   0   7  19   62.40    2.08   0
   1   3  12  107.19    1.79   0
   1   4  14   15.44    0.89   0
   1   6  17   18.10    1.15   0
   2   4  12    1.45    0.48   0
   2   5  14    3.08    0.61   0
   2   7  17   91.55    2.14   0
   2   8  18   59.10    1.90   0
   2  10  20    0.68    0.98   0
   3   4   8  106.56    1.37   0
   3   7  15  153.11    2.46   0
   3   9  18   39.03    1.54   0
   3  10  19    5.56    0.98   0
  -4   2  14   95.90    2.09   0
  -3  -1   8    5.41    0.43   0
  -3   2  14    1.91    0.64   0
  -2   3  15    2.80    0.70   0
  -1   0   8  172.25    1.79   0
  -1   5  17    0.15    0.75   0
   0   1   9   11.37    0.57   0
   0   4  15   15.74    0.98   0
   1   1   5    2.39    0.23   0
   1   7  18   35.68    1.52   0
   1   8  19   68.58    2.13   0
   1   9  20   76.84    2.35   0
   2   3   9   33.39    0.86   0
   2   9  19   43.92    1.76   0
   3   5  11  436.73    3.31   0
   3   6  13    0.11    0.48   0
   3   8  16    5.34    0.81   0
  -6   1  12    3.09    0.69   0
  -5   3  15   35.58    1.53   0
  -3   1  12  170.11    2.36   0
  -3   3  15    7.50    0.86   0
  -2   2  13   11.28    0.85   0
  -2   4  16   16.10    1.10   0
  -1  -1   3  764.11    2.25   0
  -1   3  14   81.43    1.82   0
  -1   6  18   84.01    2.27   0
  -1   7  19   -0.30    0.92   0
   0   2  11   21.35    0.84   0
   0   3  13    3.62    0.60   0
   0   5  16    7.55    0.87   0
   1   1   4  552.06    2.17   0
   1   5  15    3.56    0.67   0
   2   6  15   17.53    0.96   0
   3   4   6   78.98    1.01   0
   3   4   7  267.06    1.99   0
   3   9  17    5.64    0.84   0
   3  10  18    9.91    1.02   0
   3  11  19   40.42    1.67   0
  -6   0  10   58.53    1.34   0
  -5   1  12    4.86    0.67   0
  -5   4  16    3.71    1.01   0
  -5   5  17    1.04    1.01   0
  -4  -1   8    3.41    0.40   0
  -4   0  10   10.21    0.68   0
  -4   1  12   38.86    1.23   0
  -4   3  15   22.35    1.21   0
  -3   4  16   10.46    0.99   0
  -2  -1   6    2.17    0.27   0
  -2   0   9    1.50    0.37   0
  -2   1  11   78.61    1.53   0
  -2   5  17    0.75    0.79   0
  -2   6  18   40.06    1.71   0
  -2   7  19    4.45    1.08   0
  -1   2  12    4.04    0.58   0
  -1   4  15    0.27    0.67   0
   0   0   4   32.79    0.55   0
   0   6  17   29.67    1.39   0
   0   7  18   26.23    1.43   0
   0   8  19   23.88    1.47   0
   1   1   3   67.95    0.66   0
   1   3  11  238.32    2.50   0
   1   6  16    0.57    0.67   0
   1   7  17    4.49    0.82   0
   2   3   8  138.68    1.57   0
   2   4  11    7.49    0.57   0
   2   5  13  436.16    3.70   0
   2   8  17   23.70    1.26   0
   2   9  18   72.97    2.06   0
   2  10  19   31.99    1.57   0
   2  11  20   82.33    2.37   0
   3   4   5 1244.33    3.54   0
   3   6  12  131.26    1.95   0
   3   7  14   24.59    1.05   0
  -6   2  13    0.87    0.71   0
  -5  -1   8   34.77    0.90   0
  -5   0  10    0.65    0.47   0
  -4   5  17    2.62    0.92   0
  -3  -1   7  311.00    2.26   0
  -3   2  13  122.24    2.14   0
  -3   5  17    3.61    0.88   0
  -3   6  18    8.94    1.18   0
  -2   3  14    8.23    0.80   0
  -1   0   7  117.04    1.38   0
  -1   5  16    0.10    0.73   0
   0   1   8 1158.78    4.56   0
   0   4  14    1.65    0.57   0
   1   2   8    7.04    0.44   0
   1   5  14    3.66    0.61   0
   1   8  18    4.59    0.94   0
   1   9  19    0.02    0.83   0
   2   6  14   21.41    1.00   0
   3   8  15  117.91    2.17   0
   3   9  16   12.64    0.98   0
   3  12  19    0.66    0.83   0
  -6  -2   5  106.75    1.14   0
  -6   3  14   39.09    1.55   0
  -5  -2   5   -0.08    0.24   0
  -5   2  13    0.44    0.62   0
  -3  -2   3  697.87    2.16   0
  -3   1  11   17.95    0.88   0
  -1   3  13  111.67    1.98   0
  -1   6  17    4.99    0.90   0
  -1   7  18   16.48    1.26   0
  -1   8  19   35.20    1.70   0
   0   0   3   17.71    0.35   0
   0   3  12    4.06    0.57   0
   0   5  15    7.44    0.81   0
   2   3   7   46.46    0.86   0
   2   5  12   47.33    1.24   0
   2   7  15   59.95    1.60   0
   3   5   9   94.67    1.39   0
   3   7  13   24.69    0.99   0
   3  10  17   -0.23    0.68   0
   3  11  18   10.13    1.02   0
  -6   1  11    8.38    0.80   0
  -6   4  15    3.20    1.00   0
  -6   5  16    2.30    0.99   0
  -5   3  14   33.12    1.42   0
  -4   3  14    1.24    0.77   0
  -3   3  14    1.95    0.65   0
  -2  -1   5    6.94    0.34   0
  -2   0   8  213.94    2.01   0
  -1   2  11  126.19    1.87   0
   0   0   2  965.13    2.05   0
   0   7  17   30.23    1.41   0
   0   8  18   15.23    1.22   0
   0   9  19   21.03    1.42   0
   1   4  12   83.73    1.60   0
   1   6  15  106.45    2.09   0
   1   7  16    1.99    0.71   0
   1   9  18   40.69    1.69   0
   1  10  19   38.93    1.72   0
   2   8  16   10.89    0.93   0
   2   9  17   42.20    1.56   0
   2  11  19    1.18    0.83   0
   3   6  11    1.77    0.44   0
   3   8  14   16.73    0.91   0
  -5   1  11    2.17    0.52   0
  -5   4  15    2.67    0.81   0
  -5   5  16   42.65    1.73   0
  -5   6  17   26.68    1.57   0
  -4  -2   4   17.63    0.44   0
  -4  -1   7   79.65    1.18   0
  -4   1  11  134.93    2.03   0
  -4   4  15    8.23    0.93   0
  -3   4  15   20.23    1.14   0
  -3   5  16   20.25    1.22   0
  -3   6  17    4.05    0.95   0
  -3   7  18    7.39    1.12   0
  -1   0   6    3.46    0.29   0
   0   4  13   12.85    0.81   0
   1   8  17   73.25    1.97   0
   2   3   6  298.33    1.94   0
   2   4   9   65.90    1.17   0
   2   6  13  134.26    2.10   0
   3   5   8   23.37    0.68   0
   3   9  15    5.38    0.73   0
   3  10  16    5.56    0.79   0
   3  11  17   14.97    1.08   0
  -6   0   9   30.50    0.97   0
  -5  -1   7   33.38    0.83   0
  -4   5  16   12.62    1.11   0
  -4   6  17    6.19    1.02   0
  -3  -1   6   -0.04    0.20   0
  -3   2  12   17.63    0.89   0
  -1   3  12   -0.05    0.51   0
  -1   5  15   67.81    1.77   0
  -1   6  16    0.12    0.72   0
  -1   7  17   19.51    1.25   0
  -1   8  18   11.23    1.16   0
  -1   9  19    2.71    0.97   0
   0   2   9  259.02    2.32   0
   0   3  11  145.17    1.98   0
   0   5  14   86.98    1.84   0
   0  10  19    5.58    1.12   0
   1   3   9    8.11    0.52   0
   1   4  11  371.62    3.09   0
   1  11  19   20.32    1.43   0
   2  11  18   20.99    1.26   0
   2  12  19    3.68    0.95   0
   3   7  12   67.77    1.44   0
  -7  -2   4    0.24    0.23   0
  -6   3  13    0.39    0.75   0
  -5   2  12    7.90    0.74   0
  -4   2  12   23.39    1.00   0
  -3   0   8  102.53    1.44   0
  -3   1  10  211.57    2.34   0
  -3   3  13   21.87    1.03   0
  -2   2  11  130.45    1.94   0
  -2   4  14   20.01    1.05   0
   0   1   6 1826.81    4.89   0
   0   6  15   98.05    2.07   0
   0   7  16    0.48    0.69   0
   0   9  18    0.39    0.81   0
   1   7  15    2.13    0.68   0
   1  10  18   12.26    1.13   0
   2   3   5    0.27    0.19   0
   2   9  16    0.69    0.70   0
   3   5   7    7.81    0.40   0
   3   8  13   64.24    1.49   0
  -6   4  14   12.25    1.12   0
  -6   5  15    3.78    0.95   0
  -5  -2   4    1.75    0.24   0
  -5   3  13    0.01    0.69   0
  -4   3  13   25.31    1.12   0
  -3  -2   2    1.10    0.12   0
  -3   4  14   27.91    1.21   0
  -3   8  18    6.77    1.03   0
  -2  -1   4   53.16    0.71   0
  -2   1   9   90.77    1.43   0
  -2   5  15   35.50    1.39   0
  -2   6  16    3.60    0.82   0
  -2   7  17   14.50    1.17   0
  -2   8  18    8.42    1.04   0
  -1   4  13   18.42    0.95   0
  -1  10  19   37.11    1.77   0
   0   4  12   41.50    1.18   0
   1   2   6  187.38    1.55   0
   1   5  12  181.95    2.32   0
   2   4   8  285.03    2.23   0
   2   6  12    4.71    0.58   0
   2  13  19    0.81    0.86   0
   3   6   9  276.74    2.35   0
   3   7  11  122.81    1.79   0
   3   9  14    5.98    0.67   0
   3  10  15    9.68    0.84   0
   3  11  16   12.76    0.99   0
  -7   2  11    0.61    0.64   0
  -6  -2   4    1.21    0.25   0
  -6   1  10  106.68    1.81   0
  -5   1  10   23.70    0.94   0
  -5   4  14   24.26    1.25   0
  -5   5  15    2.16    0.92   0
  -5   6  16    7.47    1.08   0
  -4  -1   6    0.73    0.29   0
  -4   1  10   48.50    1.20   0
  -4   4  14   49.52    1.57   0
  -4   5  15    1.77    0.80   0
  -4   7  17    2.89    0.98   0
  -3   2  11   11.61    0.78   0
  -3   5  15    2.14    0.75   0
  -3   6  16   56.13    1.81   0
  -3   7  17   39.39    1.67   0
  -2   3  12    1.96    0.54   0
  -1   5  14    7.84    0.80   0
  -1   8  17   13.80    1.19   0
  -1   9  18   10.96    1.16   0
   0   2   8    1.83    0.32   0
   0  11  19    1.70    0.95   0
   1  12  19    5.59    1.03   0
   2  11  17    4.86    0.87   0
   2  12  18    0.09    0.74   0
   3   5   6   35.14    0.68   0
  -7  -1   6    3.35    0.39   0
  -7   3  12    0.46    0.74   0
  -6   2  11   16.82    0.96   0
  -4   0   8   17.87    0.67   0
  -2   4  13    7.02    0.76   0
  -2   9  18    3.51    0.92   0
  -1   3  11    9.79    0.64   0
  -1   6  15   15.85    0.99   0
  -1   7  16   26.51    1.31   0
   0   6  14  100.23    1.98   0
   0   9  17   19.46    1.24   0
   0  10  18   14.99    1.24   0
   1   3   8  380.07    2.59   0
   1   7  14    6.30    0.71   0
   1  10  17   35.88    1.51   0
   1  11  18   33.30    1.53   0
   2   3   4   74.04    0.78   0
   2   8  14    0.77    0.52   0
   2   9  15   21.26    1.09   0
   2  10  16    4.86    0.80   0
   2  13  18    8.21    1.09   0
   3   8  12   42.50    1.18   0
   3   9  13    0.84    0.50   0
  -7   4  13    6.38    0.93   0
  -7   5  14    0.58    0.88   0
  -5   0   8   32.63    0.89   0
  -5   2  11    0.25    0.55   0
  -4  -2   3   10.76    0.31   0
  -4   2  11    1.10    0.50   0
  -3   3  12   16.88    0.88   0
  -3   9  18    1.36    0.96   0
  -2   5  14   95.26    2.02   0
  -2   6  15    4.18    0.82   0
  -2   7  16   72.34    1.97   0
  -2   8  17    6.10    0.98   0
  -1   1   7  216.00    1.86   0
  -1   2   9   25.53    0.79   0
   0   1   5  402.97    2.09   0
   0   4  11   64.85    1.36   0
   0   7  15   17.93    1.02   0
   0   8  16   20.68    1.16   0
   1   2   5  663.41    2.64   0
   1   8  15    0.99    0.63   0
   1   9  16   41.29    1.49   0
   2   4   7    8.76    0.42   0
   2   5   9  100.22    1.43   0
   2   6  11 1132.83    5.36   0
   2  12  17   11.35    1.09   0
   3   6   8  106.64    1.38   0
   3  10  14    0.92    0.57   0
  -7   1   9   17.65    0.88   0
  -6   3  12    1.55    0.63   0
  -6   4  13    5.13    0.91   0
  -6   5  14    4.43    0.98   0
  -6   6  15    2.99    1.03   0
  -5   3  12   30.56    1.22   0
  -5   7  16    1.66    1.04   0
  -4   3  12   37.77    1.24   0
  -4   8  17    9.79    1.19   0
  -3   0   7  500.93    2.90   0
  -3   4  13    0.95    0.57   0
  -3   7  16    9.34    1.05   0
  -3   8  17   24.82    1.43   0
  -2   0   6   68.91    0.99   0
  -2   1   8   55.81    1.07   0
  -1   4  12  261.18    2.84   0
  -1   9  17    4.00    0.86   0
  -1  10  18   15.34    1.22   0
   0  11  18    3.89    0.97   0
   1   5  11   23.18    0.87   0
   1  12  18   12.58    1.17   0
   2   7  12   88.73    1.66   0
   2  11  16   -0.14    0.69   0
   3   8  11  101.71    1.66   0
  -6   1   9   72.66    1.46   0
  -5   4  13    1.01    0.66   0
  -5   5  14   -0.50    0.77   0
  -4  -3  -1  591.65    1.01   0
  -4   4  13    4.10    0.69   0
  -4   5  14    7.87    0.94   0
  -4   6  15   16.30    1.13   0
  -4   7  16   -0.16    0.80   0
  -3   6  15    7.36    0.89   0
  -2   3  11    1.12    0.46   0
  -2  10  18    1.13    0.96   0
  -1   5  13    6.26    0.69   0
  -1   7  15    1.90    0.69   0
  -1   8  16   23.76    1.28   0
   0   2   7   26.70    0.68   0
   0  10  17   27.94    1.42   0
   1   6  12    0.30    0.48   0
   1  10  16    0.76    0.73   0
   2   3   3  133.97    0.90   0
   2   8  13   42.32    1.26   0
   2  10  15   30.43    1.25   0
   2  13  17    1.15    0.83   0
   3   9  12    1.38    0.50   0
  -7   2  10   25.70    1.09   0
  -5   1   9    2.03    0.45   0
  -3   2  10   95.84    1.62   0
  -2   4  12   64.52    1.50   0
  -2   9  17   -0.13    0.81   0
  -1   0   4  129.82    1.07   0
  -1  11  18    8.51    1.13   0
   0   6  13    6.47    0.68   0
   0   7  14    1.93    0.62   0
   0   8  15    5.04    0.77   0
   0   9  16   32.58    1.37   0
   0  12  18    9.05    1.12   0
   1   9  15   10.71    0.90   0
   1  13  18   18.66    1.28   0
   2   4   6  201.33    1.60   0
   3   6   7   14.19    0.51   0
   3   7   9    1.30    0.36   0
  -7   3  11   30.75    1.24   0
  -7   4  12   11.11    1.04   0
  -7   5  13   11.94    1.19   0
  -7   6  14    0.38    0.92   0
  -6   2  10    9.09    0.79   0
  -4   0   7  106.46    1.40   0
  -4   2  10  438.61    3.49   0
  -4   9  17    5.14    1.10   0
  -3   9  17   16.26    1.28   0
  -2   5  13   98.16    1.95   0
  -2   6  14    0.77    0.62   0
  -2  11  18   11.48    1.25   0
  -1   2   8  329.94    2.49   0
  -1   4  11   45.79    1.19   0
  -1  10  17    2.74    0.93   0
   0  11  17    5.31    0.95   0
   1   2   4   77.44    0.81   0
   1  12  17   -0.01    0.78   0
   1  14  18    0.20    0.86   0
   2   5   8   55.96    1.02   0
   2   7  11  149.56    2.01   0
  -7  -2   3    5.04    0.30   0
  -7  -1   5    9.80    0.50   0
  -6   0   7    4.18    0.47   0
  -6   3  11   23.26    1.14   0
  -6   6  14    2.02    0.88   0
  -6   7  15    8.76    1.14   0
  -5  -2   3    0.16    0.17   0
  -5   0   7    0.88    0.37   0
  -5   7  15    0.80    0.91   0
  -5   8  16    1.03    0.93   0
  -4   3  11   17.53    0.92   0
  -4   8  16    0.47    0.85   0
  -3   1   8  132.36    1.65   0
  -3   4  12    0.92    0.53   0
  -3   8  16   15.21    1.18   0
  -2  10  17   19.50    1.39   0
  -1   1   6  276.78    1.94   0
  -1   5  12   74.20    1.59   0
  -1   8  15   17.50    1.12   0
  -1   9  16    0.52    0.75   0
  -1  12  18    0.10    0.90   0
   0  10  16    1.87    0.79   0
   0  13  18   34.64    1.68   0
   1  11  16    7.81    0.94   0
   2   3   2  197.94    0.88   0
   2   8  12 1033.02    5.51   0
   2   9  13    8.23    0.73   0
   2  10  14   16.05    0.94   0
   2  13  16    1.81    0.73   0
  -7   1   8   13.76    0.77   0
  -6  -2   3    5.76    0.29   0
  -6   4  12    8.52    0.87   0
  -6   5  13    0.98    0.73   0
  -5   3  11   52.60    1.41   0
  -5   4  12   34.40    1.29   0
  -5   5  13    8.04    0.94   0
  -5   6  14    3.83    0.82   0
  -4   4  12   16.41    0.93   0
  -4   5  13   17.15    1.03   0
  -4   6  14   70.28    1.89   0
  -4   7  15    1.03    0.75   0
  -3  10  17   13.47    1.25   0
  -2   0   5  115.87    1.17   0
  -2   1   7  134.77    1.51   0
  -2   9  16    3.13    0.93   0
  -1   6  13   96.76    1.90   0
  -1   7  14    3.82    0.68   0
  -1  11  17   11.34    1.15   0
   0   3   8  318.08    2.41   0
   0   5  11  119.15    1.82   0
   0   6  12   49.04    1.30   0
   0   8  14    4.50    0.67   0
   0  12  17    1.72    0.79   0
   1   3   6   48.01    0.81   0
   1   4   8   27.78    0.75   0
   1   7  12  105.91    1.83   0
   1   9  14   33.17    1.24   0
   1  13  17    1.47    0.83   0
   2   6   9  778.04    3.98   0
   2  12  15    7.45    0.89   0
  -4   1   8    9.84    0.55   0
  -3  -2   1  751.82    1.47   0
  -2   4  11   20.16    0.91   0
  -2   8  15    7.68    0.93   0
  -1   3   9  259.80    2.38   0
   0   2   6 1163.57    3.92   0
   0   7  13    3.81    0.60   0
   1  12  16   92.09    2.23   0
   1  14  17   15.60    1.23   0
   2   4   5  740.98    2.78   0
   2   5   7  308.74    2.17   0
   2  11  14    2.01    0.64   0
  -7   2   9    3.51    0.64   0
  -7   6  13    4.73    0.97   0
  -6   8  15    0.52    0.95   0
  -3   8  15    3.77    0.79   0
  -3  11  17   17.51    1.43   0
  -2   5  12  118.65    2.02   0
  -2   6  13    5.84    0.71   0
  -2   7  14   52.37    1.59   0
  -2  11  17    9.95    1.16   0
  -1   9  15    0.22    0.64   0
  -1  12  17    1.80    0.92   0
   0   4   9   20.09    0.72   0
   0  13  17    2.32    0.91   0
   1   5   9  100.81    1.47   0
   2   8  11  113.87    1.79   0
   2   9  12    1.53    0.52   0
   2  10  13    0.41    0.56   0
  -7   3  10   17.04    0.97   0
  -7   4  11   59.94    1.70   0
  -7   5  12   17.00    1.16   0
  -6   2   9   13.34    0.80   0
  -5   8  15    1.46    0.88   0
  -4  -2   2  118.23    0.82   0
  -4   0   6   29.60    0.73   0
  -4   8  15    4.34    0.90   0
  -3   7  14    3.94    0.79   0
  -2  10  16   43.16    1.72   0
  -1   2   7  489.45    2.82   0
  -1   5  11    2.47    0.46   0
  -1   8  14   10.20    0.88   0
   0  10  15   24.70    1.24   0
   1  10  14   27.40    1.17   0
   1  13  16    2.65    0.83   0
   1  15  17   22.03    1.34   0
  -6   3  10   11.50    0.85   0
  -6   4  11   52.60    1.56   0
  -6   5  12    0.73    0.78   0
  -6   6  13    1.40    0.79   0
  -5   2   9    5.85    0.56   0
  -5   6  13    0.72    0.78   0
  -5   7  14   19.88    1.24   0
  -4   3  10   40.82    1.16   0
  -4   6  13   13.02    1.02   0
  -4   7  14    0.65    0.71   0
  -4  10  16    0.93    0.92   0
  -3   5  12    3.35    0.61   0
  -3   6  13    8.89    0.84   0
  -3  10  16    5.20    1.03   0
  -2   9  15   12.72    1.07   0
  -2  12  17   36.23    1.72   0
  -1   1   5  123.71    1.20   0
  -1   6  12    0.70    0.51   0
  -1   7  13    4.41    0.64   0
  -1  11  16   68.69    2.03   0
  -1  13  17   18.93    1.37   0
   0   7  12  214.30    2.63   0
   0   8  13   13.10    0.86   0
   0  12  16    3.28    0.86   0
   1   4   7  115.74    1.36   0
   1   7  11  609.56    4.08   0
   2   6   8   37.31    0.86   0
   2  12  14    5.90    0.78   0
  -8   5  11    5.79    1.03   0
  -7   7  13   24.49    1.53   0
  -5   0   6   20.96    0.68   0
  -5   3  10   59.70    1.42   0
  -5   4  11    7.25    0.72   0
  -5   9  15   38.01    1.81   0
  -4   4  11   70.12    1.58   0
  -4   5  12    1.84    0.61   0
  -3   9  15    0.57    0.79   0
  -2   1   6  121.09    1.34   0
  -2   8  14   36.03    1.39   0
  -2  11  16    0.43    0.84   0
  -1  10  15    1.62    0.78   0
   0  11  15    3.11    0.82   0
   0  13  16    0.89    0.88   0
   0  15  17    2.02    0.97   0
   1   3   5  732.73    2.80   0
   2   7   9   41.20    0.99   0
   2  10  12    9.19    0.72   0
   2  11  13   50.51    1.43   0
  -7   6  12   11.25    1.17   0
  -6   8  14   18.28    1.37   0
  -4   1   7  207.34    2.01   0
  -4   9  15    7.57    1.01   0
  -4  11  16    2.44    0.97   0
  -3   0   5   53.86    0.85   0
  -3   8  14   53.97    1.70   0
  -3  11  16    0.62    0.89   0
  -2   4  10    3.86    0.51   0
  -2   5  11   13.14    0.77   0
  -2   6  12   49.22    1.38   0
  -2   7  13   62.96    1.64   0
  -1   3   8  463.49    2.98   0
  -1   9  14    0.01    0.64   0
  -1  12  16    0.88    0.83   0
  -1  14  17    7.21    1.07   0
   0   2   5  253.33    1.68   0
   0  10  14    1.24    0.67   0
   1   5   8   59.12    1.07   0
   1  10  13   19.21    1.02   0
   1  13  15   15.12    1.10   0
   1  15  16    0.38    0.83   0
   2   4   4    3.42    0.21   0
   2   9  11   27.65    0.98   0
  -7  -1   4   10.84    0.48   0
  -7   2   8  112.05    1.88   0
  -6   7  13    1.62    0.84   0
  -5   8  14    7.75    0.99   0
  -4   8  14   38.94    1.53   0
  -3   7  13   42.74    1.44   0
  -2   0   4  380.67    1.90   0
  -2  10  15   38.79    1.57   0
  -1  11  15    6.96    0.95   0
  -1  13  16    0.14    0.90   0
   0   4   8    0.13    0.28   0
   0   9  13   10.31    0.83   0
   0  12  15    1.90    0.78   0
   0  14  16   21.91    1.37   0
   1   6   9   36.81    0.95   0
   1   9  12   26.35    1.05   0
  -8   7  12    0.63    0.84   0
  -8   7  12    0.17    0.50   0
  -7   3   9   30.38    1.14   0
  -7   4  10   10.27    0.88   0
  -7   8  13   32.62    1.75   0
  -6  -1   4    6.35    0.39   0
  -6   6  12   56.39    1.75   0
  -6   9  14    1.60    1.02   0
  -5   7  13   45.25    1.60   0
  -5  10  15    0.49    0.93   0
  -4   7  13    0.43    0.65   0
  -4  10  15    0.01    0.85   0
  -3   4  10  114.01    1.83   0
  -3   5  11   10.34    0.74   0
  -3   6  12   19.86    1.01   0
  -3  10  15   95.54    2.36   0
  -3  12  16    4.73    1.05   0
  -2   2   7   51.23    0.99   0
  -2   9  14    7.83    0.90   0
  -1   7  12   65.99    1.56   0
   0   5   9  696.19    3.90   0
   0   7  11   17.19    0.83   0
   0   8  12  257.59    2.92   0
   0  15  16    1.69    0.91   0
   1   8  11  103.84    1.77   0
   1  12  14   -0.21    0.62   0
   1  14  15    0.20    0.74   0
   2   6   7   18.21    0.59   0
   2  11  12    0.88    0.53   0
  -8   6  11   80.91    2.23   0
  -7  -2   2   36.89    0.61   0
  -6   2   8   23.10    0.88   0
  -6   3   9   96.39    1.81   0
  -6   4  10    0.02    0.61   0
  -5  -2   2   34.93    0.51   0
  -5   5  11   45.23    1.43   0
  -5   6  12    1.76    0.68   0
  -5   9  14   16.53    1.29   0
  -4   3   9  216.14    2.41   0
  -4   4  10    0.80    0.55   0
  -4   5  11    9.72    0.76   0
  -4   6  12   21.32    1.06   0
  -2   8  13   42.65    1.44   0
  -2  11  15    0.48    0.79   0
  -2  13  16    1.02    0.92   0
  -1  14  16    2.24    0.93   0
   0  11  14   60.11    1.73   0
   0  13  15   -0.45    0.73   0
   0  16  16    0.32    0.88   0
   1   4   6   20.98    0.56   0
   1  13  14    4.75    0.84   0
   2   7   8   49.36    1.00   0
   2   9  10   52.08    1.25   0
   2  10  11  332.54    3.14   0
  -8   2   7   11.75    0.79   0
  -8   4   9    6.87    0.89   0
  -8   5  10   36.43    1.50   0
  -7   7  12   12.92    1.19   0
  -6   8  13   35.74    1.62   0
  -5   3   9  137.60    2.00   0
  -5   4  10   25.06    1.02   0
  -4   0   5  124.69    1.33   0
  -4   9  14   44.40    1.68   0
  -4  11  15   40.00    1.77   0
  -3   8  13   70.80    1.86   0
  -3  11  15   49.04    1.82   0
  -2   3   8    6.14    0.47   0
  -2   7  12   54.76    1.48   0
  -2  10  14   54.41    1.77   0
  -2  14  16    7.39    1.12   0
  -1   9  13  133.42    2.34   0
  -1  15  16    3.77    1.03   0
   0   3   6   22.12    0.59   0
   0  10  13  204.96    2.85   0
   0  14  15    0.73    0.74   0
   1  10  12  134.11    2.17   0
  -8   3   8   10.70    0.87   0
  -7   6  11    9.77    1.11   0
  -7   9  13    1.05    1.02   0
  -6  -2   2  214.46    1.32   0
  -6   7  12    5.28    0.94   0
  -5   8  13   13.00    1.08   0
  -2   5  10    1.58    0.45   0
  -2   6  11    0.74    0.49   0
  -2  12  15   32.82    1.55   0
  -1   1   4  495.78    2.15   0
  -1   8  12   86.63    1.81   0
  -1  11  14   42.65    1.56   0
  -1  13  15    6.16    0.98   0
   0   9  12    0.17    0.53   0
   0  15  15   66.31    2.09   0
   1   3   4    0.05    0.12   0
   1   9  11 1147.43    5.81   0
   1  12  13   22.86    1.11   0
   1  14  14   13.84    1.06   0
   2   5   5  136.59    1.24   0
  -8   7  11   40.29    1.82   0
  -5   0   5  213.69    1.82   0
  -5   7  12    0.45    0.68   0
  -5  10  14    0.97    0.89   0
  -4  12  15    2.36    1.00   0
  -3   2   7  529.97    3.15   0
  -3   6  11   97.08    1.87   0
  -3   7  12    2.21    0.60   0
  -3  10  14    2.44    0.79   0
  -3  12  15    1.68    0.94   0
  -2   9  13   55.68    1.64   0
  -2  13  15    6.28    0.99   0
  -1   4   8  389.17    2.80   0
  -1   6  10    0.85    0.47   0
  -1   7  11  328.40    3.19   0
   0   4   7  555.40    3.04   0
   0   8  11   64.68    1.47   0
   0  11  13   58.90    1.65   0
   0  13  14   31.57    1.38   0
   0  16  15    0.26    0.78   0
   1   2   2 7253.90    5.52   0
   1   8  10    2.56    0.49   0
  -8   6  10    2.08    0.95   0
  -7   2   7   55.63    1.34   0
  -7   3   8   32.34    1.19   0
  -7   8  12   -0.43    0.87   0
  -6  -3   0   19.37    0.28   0
  -6   6  11   22.71    1.18   0
  -6   9  13   21.52    1.41   0
  -5   6  11   17.13    1.05   0
  -5   9  13   69.21    2.07   0
  -4   1   6   24.73    0.70   0
  -4   6  11    7.72    0.75   0
  -3   3   8   44.39    1.05   0
  -3   4   9   80.73    1.48   0
  -3   5  10    9.01    0.68   0
  -3   9  13   10.49    0.97   0
  -3  13  15   39.99    1.80   0
  -2   8  12   76.84    1.76   0
  -2  11  14    8.68    0.99   0
  -1  10  13    6.54    0.83   0
  -1  12  14    2.53    0.78   0
  -1  15  15   10.18    1.20   0
   0   2   4   41.76    0.62   0
   0   5   8    1.72    0.34   0
   0   7  10   71.80    1.43   0
   1  11  12   69.81    1.64   0
   1  13  13    7.87    0.84   0
   2   4   3  130.45    0.92   0
   2  10  10  414.95    3.35   0
  -7   7  11    6.94    1.07   0
  -6   4   9    2.37    0.63   0
  -6   5  10    4.62    0.70   0
  -6   8  12   16.93    1.30   0
  -5   5  10   68.84    1.64   0
  -5  11  14    6.25    1.10   0
  -4   2   7  652.99    3.65   0
  -4   9  13   17.04    1.15   0
  -4  11  14    1.34    0.89   0
  -3  11  14   16.55    1.22   0
  -2   7  11   -0.22    0.55   0
  -2  10  13   25.38    1.30   0
  -2  12  14    1.83    0.88   0
  -2  14  15   17.41    1.34   0
  -1   0   2  134.15    0.80   0
  -1   9  12  118.33    2.13   0
  -1  16  15    8.12    1.09   0
   0  10  12   -0.61    0.53   0
   0  12  13    4.96    0.78   0
   0  14  14    6.01    0.91   0
   1  10  11    4.43    0.63   0
   2   7   7  316.38    2.32   0
   2   8   8    7.56    0.50   0
  -8   0   4   25.28    0.80   0
  -8   5   9   21.51    1.21   0
  -8   8  11    1.26    0.98   0
  -7   9  12   27.55    1.70   0
  -6   3   8   71.74    1.50   0
  -6  10  13   -0.51    0.92   0
  -5   3   8   45.08    1.17   0
  -5   4   9    9.28    0.70   0
  -5   8  12   51.86    1.69   0
  -4   4   9    1.72    0.47   0
  -4   8  12   10.72    0.94   0
  -3   8  12    4.00    0.72   0
  -3  12  14   11.64    1.10   0
  -2   2   6   35.52    0.77   0
  -2   6  10  271.47    2.82   0
  -2  15  15    5.69    1.09   0
  -1  11  13   32.05    1.34   0
  -1  13  14   34.19    1.47   0
   0   9  11  158.22    2.29   0
   0  15  14   10.68    1.06   0
   1   9  10   39.40    1.12   0
   1  12  12    1.61    0.59   0
  -8   3   7   46.51    1.39   0
  -8   4   8    1.06    0.63   0
  -7  -1   3   32.45    0.71   0
  -7   6  10    1.39    0.76   0
  -6   7  11   41.70    1.56   0
  -5  10  13    0.04    0.80   0
  -4  10  13   22.28    1.32   0
  -4  12  14    2.16    0.94   0
  -3   7  11  117.31    2.08   0
  -3  10  13   78.67    2.02   0
  -2   3   7  248.20    2.14   0
  -2   4   8    4.82    0.46   0
  -2   9  12   11.25    0.88   0
  -2  13  14    7.05    1.03   0
  -1   2   5  102.40    1.12   0
  -1  14  14   31.70    1.51   0
   0   1   2 1896.04    2.91   0
   0  13  13    9.18    0.91   0
   0  16  14    8.48    1.06   0
   1  11  11    0.03    0.56   0
   1  13  12   26.26    1.19   0
  -8   2   6   25.98    1.00   0
  -8   7  10   35.46    1.64   0
  -7   5   9   55.34    1.65   0
  -7   8  11    0.32    0.85   0
  -6  -1   3    0.27    0.25   0
  -6   9  12   43.86    1.75   0
  -6  11  13   -0.05    1.00   0
  -5  -1   3   32.63    0.61   0
  -5   7  11    4.99    0.77   0
  -4   7  11    1.09    0.60   0
  -4  13  14    0.49    0.95   0
  -3   1   5  322.21    2.11   0
  -3   6  10   17.76    0.87   0
  -3   9  12   43.29    1.45   0
  -3  13  14    8.46    1.14   0
  -2  11  13  126.80    2.49   0
  -2  14  14   49.02    1.87   0
  -1   3   6  540.75    2.84   0
  -1   7  10  115.36    1.84   0
  -1  12  13   25.90    1.28   0
  -1  15  14   13.43    1.19   0
  -1  16  14    0.57    0.93   0
   0   3   5  645.72    2.74   0
   0   8  10    2.36    0.48   0
   0  14  13    8.08    0.93   0
   1   5   6  465.68    2.57   0
   1   6   7   28.61    0.74   0
   1   7   8   25.80    0.79   0
   2   5   4  141.44    1.15   0
  -9   7   9    0.21    1.01   0
  -8   6   9    3.99    0.96   0
  -7   4   8    1.14    0.70   0
  -5   6  10   21.36    1.04   0
  -5   9  12    0.12    0.75   0
  -4   0   4    7.11    0.36   0
  -4   6  10   -0.12    0.51   0
  -4   9  12   52.57    1.68   0
  -4  11  13   12.62    1.15   0
  -3   5   9    2.32    0.48   0
  -3  11  13    6.60    0.89   0
  -3  14  14   18.11    1.43   0
  -2   8  11  151.83    2.34   0
  -2  12  13  109.04    2.41   0
  -2  15  14    1.63    0.95   0
  -1   4   7  606.87    3.30   0
  -1   5   8   29.61    0.85   0
  -1   9  11  115.22    2.03   0
  -1  13  13    5.96    0.90   0
   0   4   6  475.26    2.63   0
   0   5   7    4.95    0.39   0
   0   6   8   40.15    0.96   0
   0  10  11   59.81    1.50   0
   0  12  12   97.78    2.05   0
   0  15  13   -0.49    0.74   0
   1  10  10  326.75    3.10   0
   1  12  11   57.85    1.52   0
   2   9   8   20.98    0.75   0
  -8   8  10    1.39    0.98   0
  -7   1   5    0.43    0.40   0
  -7   2   6    9.53    0.67   0
  -7   3   7   51.79    1.35   0
  -7   7  10   26.23    1.37   0
  -7   9  11    0.83    1.03   0
  -6   8  11    7.17    0.93   0
  -6  10  12    3.59    1.00   0
  -5   5   9    6.77    0.72   0
  -5  12  13   13.87    1.32   0
  -4  -2   1   15.64    0.28   0
  -4  12  13    7.65    1.12   0
  -3   2   6    1.58    0.30   0
  -3   3   7  255.65    2.27   0
  -3   8  11   26.56    1.14   0
  -3  12  13   13.97    1.17   0
  -2   7  10   54.93    1.38   0
  -2  10  12  170.84    2.70   0
  -1  14  13    9.53    0.98   0
   2   8   7  109.08    1.43   0
  -9   6   8    0.93    0.94   0
  -8   5   8    1.27    0.72   0
  -6   4   8    0.85    0.49   0
  -6  11  12   -0.10    0.99   0
  -5   4   8   42.86    1.19   0
  -5   8  11   23.47    1.21   0
  -4   1   5  106.92    1.30   0
  -4   4   8  159.12    2.04   0
  -4   8  11  147.96    2.50   0
  -4  10  12   58.75    1.82   0
  -3  13  13   99.73    2.51   0
  -2   6   9  117.18    1.81   0
  -2  13  13   52.10    1.81   0
  -1  15  13    0.22    0.77   0
   0   9  10  151.76    2.15   0
   0  11  11    0.28    0.53   0
   0  13  12    2.21    0.68   0
   1   3   3  165.22    1.06   0
  -9   8   9    2.53    1.06   0
  -8   4   7    6.18    0.86   0
  -8   7   9   11.41    1.19   0
  -8   9  10   -0.10    1.08   0
  -7   6   9   12.46    1.01   0
  -7  10  11    0.56    1.03   0
  -6   1   5   16.03    0.65   0
  -6   3   7   20.81    0.85   0
  -6   7  10   -0.27    0.65   0
  -6   9  11    0.12    0.77   0
  -5   1   5   45.79    0.93   0
  -5  11  12    1.78    0.94   0
  -4   2   6   99.09    1.38   0
  -4   3   7   16.73    0.71   0
  -4  13  13    5.18    1.04   0
  -3   7  10    3.38    0.60   0
  -3  14  13   16.23    1.36   0
  -2   1   4  112.63    1.09   0
  -2   9  11  177.37    2.58   0
  -2  11  12    8.37    0.88   0
  -2  14  13    0.18    0.81   0
  -2  15  13    1.37    0.95   0
  -1  10  11  171.16    2.53   0
  -1  12  12    0.70    0.64   0
  -1  16  13    0.61    0.84   0
  -1  17  13    1.65    0.91   0
   0   8   9   20.70    0.84   0
   0  14  12    0.53    0.68   0
   1   8   8  529.27    3.40   0
   1  11  10   46.84    1.29   0
  -9   5   7   19.65    1.19   0
  -8  -1   2  160.36    1.57   0
  -8   3   6   13.36    0.88   0
  -7   5   8   12.34    0.96   0
  -7   8  10    2.82    0.89   0
  -6   6   9   45.46    1.45   0
  -4   7  10  138.37    2.26   0
  -4   9  11    4.34    0.78   0
  -4  11  12    0.50    0.77   0
  -4  14  13    0.41    0.90   0
  -3   6   9    2.55    0.53   0
  -3   9  11   66.78    1.71   0
  -3  11  12    9.39    0.93   0
  -3  15  13   20.48    1.46   0
  -2   2   5   36.86    0.73   0
  -2   4   7   49.15    1.02   0
  -2   8  10  241.61    2.82   0
  -2  12  12    2.51    0.80   0
  -2  16  13    0.30    0.91   0
  -1   1   3  246.52    1.35   0
  -1   7   9  177.59    2.18   0
  -1  13  12    1.52    0.72   0
   0  10  10    1.38    0.54   0
   0  12  11    1.13    0.59   0
   0  15  12    0.76    0.72   0
   1  12  10   10.67    0.81   0
  -9   4   6    2.09    0.77   0
  -9   7   8    0.43    0.89   0
  -8   2   5    6.52    0.68   0
  -8   6   8    6.21    0.95   0
  -7  -2   1  122.81    1.08   0
  -6   8  10   62.78    1.86   0
  -6  10  11    0.15    0.85   0
  -5   6   9   15.43    0.89   0
  -5  12  12    3.05    1.00   0
  -4  12  12    1.19    0.84   0
  -3  12  12   10.95    1.05   0
  -2  -1   1  267.42    0.93   0
  -2   3   6    9.12    0.45   0
  -2  13  12    5.81    0.95   0
  -1  11  11   20.98    1.05   0
  -1  14  12    9.68    0.97   0
   0   2   3  167.92    1.10   0
   0   7   8  100.72    1.52   0
   0  13  11    2.80    0.72   0
   1   4   4  181.68    1.32   0
   1   6   6    3.71    0.33   0
  -8   8   9    7.81    1.10   0
  -7   4   7   44.94    1.34   0
  -7   7   9    4.82    0.88   0
  -7   9  10    5.39    1.02   0
  -6   5   8    0.52    0.51   0
  -6  11  11    0.20    0.96   0
  -5  10  11    2.20    0.81   0
  -5  13  12    0.70    1.00   0
  -4   8  10    0.19    0.56   0
  -4  10  11    8.50    0.94   0
  -4  13  12   20.26    1.35   0
  -3   0   3  248.37    1.50   0
  -3   8  10  103.56    1.96   0
  -3  10  11   27.28    1.24   0
  -3  13  12    2.19    0.86   0
  -2   7   9    1.99    0.50   0
  -2  14  12   14.89    1.12   0
  -1   5   7   15.68    0.61   0
  -1  15  12    1.01    0.78   0
  -1  16  12   20.23    1.31   0
  -1  17  12   18.48    1.34   0
   0   6   7  381.97    2.69   0
   0   9   9    4.14    0.54   0
   0  11  10   27.40    1.10   0
   0  14  11   -0.35    0.65   0
  -9   3   5    0.27    0.63   0
  -9   6   7   11.45    1.15   0
  -9   8   8    3.52    1.12   0
  -8   5   7   19.76    1.17   0
  -7   3   6   22.37    0.95   0
  -7  10  10   10.57    1.27   0
  -6   7   9    0.93    0.68   0
  -6   9  10   -0.46    0.79   0
  -5  -2   1   36.53    0.49   0
  -5   5   8    0.57    0.49   0
  -5  11  11    0.92    0.88   0
  -4   5   8  193.56    2.32   0
  -4  14  12    5.96    1.10   0
  -3   4   7    0.77    0.35   0
  -3  14  12   17.06    1.29   0
  -2   9  10   24.71    1.07   0
  -2  11  11    4.39    0.76   0
  -2  15  12    0.17    0.84   0
  -2  16  12    3.86    0.92   0
  -1   3   5  125.57    1.29   0
  -1   4   6  257.15    2.04   0
  -1   8   9  240.06    2.61   0
  -1  10  10   24.09    1.04   0
  -1  12  11   59.68    1.64   0
   0   3   4  374.25    1.92   0
   0   4   5  269.97    1.86   0
   1  11   9   17.83    0.85   0
  -8   7   8    8.11    1.00   0
  -8   9   9    0.51    0.94   0
  -7  -1   2   14.65    0.51   0
  -7   6   8   14.16    0.99   0
  -7   8   9    1.92    0.85   0
  -6  -2   1   24.52    0.47   0
  -5   4   7   30.41    1.00   0
  -5   7   9    0.27    0.56   0
  -4  -1   2  276.13    1.46   0
  -4   7   9  177.59    2.49   0
  -4  11  11   16.13    1.15   0
  -3   1   4   63.20    0.89   0
  -3   2   5   74.46    1.09   0
  -3   7   9  121.60    1.98   0
  -3  11  11   19.87    1.17   0
  -3  15  12   10.53    1.19   0
  -2  12  11   59.59    1.75   0
  -1  13  11   40.84    1.48   0
   0  12  10  112.92    2.07   0
   2   6   4  244.95    1.61   0
   2   7   5  310.61    2.05   0
  -9   5   6    6.06    0.93   0
  -8   4   6   26.86    1.14   0
  -8  10   9    1.51    1.08   0
  -7  11  10    0.02    1.02   0
  -6   3   6   12.30    0.66   0
  -6   6   8    1.30    0.65   0
  -6  10  10    1.27    0.87   0
  -4   9  10   52.32    1.57   0
  -4  12  11    0.08    0.79   0
  -3  12  11   22.18    1.26   0
  -2   8   9  234.28    2.69   0
  -2  13  11   54.11    1.75   0
  -1  11  10    0.43    0.55   0
  -1  14  11    7.44    0.91   0
  -1  15  11    0.61    0.74   0
  -1  16  11    0.15    0.82   0
   0  10   9   66.16    1.46   0
   0  13  10   39.57    1.35   0
  -9   7   7    0.14    0.83   0
  -8   3   5   21.17    1.01   0
  -8   6   7   29.61    1.41   0
  -8   8   8    0.78    0.96   0
  -7   5   7    2.21    0.63   0
  -7   7   8    9.63    1.04   0
  -7   9   9    1.33    0.88   0
  -6  -1   2    1.10    0.27   0
  -6   2   5    0.08    0.38   0
  -6   8   9   10.14    0.96   0
  -5   6   8    4.76    0.66   0
  -5  10  10    5.41    0.90   0
  -5  13  11   -0.12    0.92   0
  -4  13  11    2.88    0.92   0
  -3   6   8   51.11    1.23   0
  -3  10  10    5.58    0.74   0
  -2   5   7  122.55    1.63   0
  -2  14  11    0.41    0.75   0
  -2  15  11   11.02    1.13   0
  -1   9   9  134.74    2.05   0
   0   7   7  133.91    1.68   0
   0  14  10    3.70    0.71   0
   1   7   6   11.15    0.52   0
  -9   4   5   58.99    1.68   0
  -6   1   4   44.45    0.95   0
  -5  -1   2   57.08    0.75   0
  -5   2   5  180.86    1.87   0
  -5   8   9   12.33    0.92   0
  -4   0   3  206.35    1.49   0
  -4   1   4  101.63    1.19   0
  -4   6   8  102.21    1.77   0
  -4   8   9  120.02    2.13   0
  -4  14  11   15.70    1.32   0
  -4  15  11    0.18    0.96   0
  -3   8   9    6.17    0.66   0
  -3  14  11    5.31    0.96   0
  -3  15  11   11.52    1.20   0
  -3  16  11    2.32    0.99   0
  -2   4   6   69.86    1.14   0
  -2  11  10   68.87    1.74   0
  -2  16  11    2.41    0.92   0
  -2  17  11   52.25    1.96   0
  -1   6   7  435.23    3.01   0
  -1  12  10   15.90    0.96   0
   0   9   8   42.35    1.10   0
   0  11   9   98.98    1.82   0
   1  11   8  213.99    2.46   0
  -9   6   6    0.84    0.77   0
  -9   8   7    2.65    0.97   0
  -8   2   4   34.37    1.09   0
  -8   5   6   13.41    1.04   0
  -8   9   8    1.06    0.92   0
  -7   4   6   36.11    1.19   0
  -7  10   9    0.31    0.86   0
  -6   5   7   29.43    1.08   0
  -6   7   8    1.05    0.63   0
  -5   1   4    5.18    0.37   0
  -5  11  10   32.44    1.52   0
  -4  11  10   12.92    1.06   0
  -3  11  10   12.46    0.98   0
  -2   3   5   49.14    0.88   0
  -2   7   8  207.96    2.36   0
  -2   9   9   56.60    1.44   0
  -2  12  10   62.33    1.73   0
  -1   8   8    4.55    0.52   0
  -1  10   9   28.91    1.08   0
  -1  13  10    5.76    0.78   0
  -1  14  10    1.56    0.64   0
   0   6   6    0.30    0.24   0
   0  12   9    1.19    0.55   0
   1   6   5  156.85    1.48   0
   1   9   7  196.18    2.09   0
  -9   3   4    5.19    0.74   0
  -9   9   7    6.69    1.26   0
  -8   7   7    1.37    0.81   0
  -8  10   8    2.57    1.08   0
  -7   3   5  121.91    1.92   0
  -7   6   7   18.24    1.06   0
  -7   8   8    1.31    0.77   0
  -7  11   9    2.85    1.04   0
  -6  10   9    0.06    0.72   0
  -5   9   9   10.13    0.92   0
  -5  12  10    0.87    0.85   0
  -5  13  10    0.48    0.92   0
  -4   5   7   66.48    1.36   0
  -4   9   9   21.93    1.08   0
  -4  12  10   34.34    1.51   0
  -3   7   8   76.64    1.55   0
  -3  12  10    1.11    0.74   0
  -2   2   4    0.66    0.22   0
  -2  13  10   37.32    1.47   0
  -1   5   6    5.76    0.40   0
  -1  15  10    9.38    0.96   0
  -1  16  10    1.10    0.79   0
   0  13   9    0.59    0.54   0
  -9   2   3   67.22    1.53   0
  -9   5   5    2.26    0.89   0
  -9   7   6    1.00    0.94   0
  -8  -1   1   25.30    0.69   0
  -7   9   8   19.96    1.33   0
  -6   4   6   14.07    0.76   0
  -6   8   8   18.02    1.16   0
  -6  11   9    0.42    0.91   0
  -5  10   9    7.42    0.96   0
  -5  14  10    0.48    0.97   0
  -4   7   8    9.36    0.71   0
  -4  13  10    2.98    0.89   0
  -4  14  10    0.22    0.81   0
  -4  15  10    1.28    1.02   0
  -3   4   6  135.18    1.65   0
  -3  13  10    0.60    0.77   0
  -3  14  10    0.07    0.71   0
  -3  16  10    3.09    1.06   0
  -2   1   3  161.47    1.20   0
  -2  10   9   44.51    1.35   0
  -2  14  10    0.04    0.71   0
  -2  15  10   -0.15    0.76   0
  -2  16  10    2.00    0.90   0
  -2  17  10   40.27    1.78   0
  -1  11   9    1.04    0.54   0
   0   5   5    9.39    0.41   0
   0   8   7   71.97    1.30   0
   1   8   6  159.47    1.75   0
 -10   7   5    2.15    0.99   0
  -8   4   5   86.57    1.85   0
  -8   6   6    0.97    0.82   0
  -8   8   7    1.05    0.83   0
  -7   5   6    6.38    0.80   0
  -6   6   7   96.20    1.92   0
  -6  12   9   16.59    1.38   0
  -4  10   9    0.43    0.64   0
  -3  10   9   11.83    0.86   0
  -3  15  10    2.21    0.86   0
  -2   8   8  147.06    2.08   0
  -2  11   9    2.39    0.63   0
  -1   4   5   61.92    0.96   0
  -1   9   8   18.19    0.82   0
  -1  12   9  137.85    2.31   0
   0  11   8    3.13    0.59   0
   1   2   1  149.34    0.61   0
   1   4   3  497.36    2.00   0
  -9   4   4   13.04    0.99   0
  -9   8   6    4.02    1.02   0
  -8   9   7    7.32    1.19   0
  -7  10   8   20.01    1.39   0
  -6  13   9    0.54    0.98   0
  -5   8   8    0.65    0.58   0
  -5  11   9    0.30    0.78   0
  -5  12   9   44.46    1.81   0
  -4   6   7   55.05    1.30   0
  -4   8   8    0.08    0.50   0
  -4  11   9   27.98    1.32   0
  -3   8   8   49.30    1.32   0
  -3  11   9   98.12    2.09   0
  -2   5   6  432.64    2.91   0
  -2  12   9   23.11    1.11   0
  -1   3   4   47.89    0.76   0
  -1  13   9    1.16    0.64   0
  -1  14   9   24.81    1.21   0
  -1  15   9    6.84    0.88   0
   0   4   4  205.44    1.52   0
   1   3   2   26.37    0.38   0
  -9   6   5    0.09    0.75   0
  -9   9   6    3.49    1.09   0
  -8   3   4    3.53    0.61   0
  -8   7   6   19.14    1.29   0
  -8  10   7    1.47    1.05   0
  -7   1   3    9.13    0.55   0
  -7   8   7    0.16    0.82   0
  -7  11   8    7.60    1.16   0
  -7  12   8    8.69    1.26   0
  -6   5   6   75.37    1.63   0
  -6   7   7   73.53    1.80   0
  -5   9   8   16.99    1.08   0
  -5  13   9    1.46    0.95   0
  -5  14   9    2.39    1.01   0
  -4   3   5   41.11    0.92   0
  -4  12   9   13.96    1.12   0
  -3   2   4  104.93    1.21   0
  -3  12   9    0.89    0.69   0
  -2   9   8   60.47    1.44   0
  -2  14   9   13.34    1.09   0
  -2  16   9   33.36    1.57   0
  -2  17   9   11.75    1.22   0
  -1   6   6   17.80    0.64   0
  -1  10   8   65.77    1.48   0
   0   7   6  115.67    1.50   0
   0  12   8   76.08    1.64   0
   1   7   5  243.25    1.95   0
   1   9   6   93.58    1.43   0
  -8   5   5   63.83    1.72   0
  -8  11   7    5.11    1.16   0
  -7  -3  -1  309.83    1.44   0
  -7   4   5   65.92    1.52   0
  -7   6   6    3.20    0.68   0
  -6   2   4    3.04    0.40   0
  -6  10   8   -0.19    0.77   0
  -4   9   8    0.66    0.55   0
  -4  13   9   21.97    1.34   0
  -4  14   9    0.57    0.88   0
  -4  15   9   33.70    1.72   0
  -3   5   6   51.57    1.10   0
  -3   9   8    3.64    0.60   0
  -3  13   9   67.83    1.95   0
  -3  14   9   23.59    1.35   0
  -3  15   9    9.61    1.10   0
  -3  16   9    4.75    1.02   0
  -2  15   9    3.84    0.81   0
  -1   2   3 1095.35    3.06   0
  -1  11   8    6.65    0.68   0
   0   3   3   58.98    0.71   0
 -10   7   4   -0.49    0.92   0
  -9   3   3    7.22    0.79   0
  -9   5   4    1.42    0.80   0
  -9   7   5   18.42    1.27   0
  -8   2   3   33.20    1.07   0
  -8   8   6   12.31    1.21   0
  -7  -1   1  191.78    1.63   0
  -6   1   3   78.25    1.21   0
  -6   8   7    3.52    0.75   0
  -6  12   8   20.99    1.46   0
  -6  13   8   16.21    1.45   0
  -5   2   4  417.37    2.74   0
  -5   5   6   35.76    1.06   0
  -5   7   7    0.33    0.51   0
  -5  10   8    1.48    0.73   0
  -4   7   7    1.23    0.48   0
  -4  10   8    6.27    0.82   0
  -3   1   3  833.67    2.97   0
  -3   7   7   74.97    1.48   0
  -3  10   8    1.96    0.57   0
  -2   4   5  126.51    1.45   0
  -2  10   8   36.23    1.20   0
  -1   1   2 8090.69    6.84   0
  -1  12   8   88.36    1.84   0
   0  10   7  407.69    3.29   0
 -10   5   3    3.23    0.91   0
  -9   8   5   27.90    1.57   0
  -8   4   4   78.43    1.80   0
  -8   6   5   21.54    1.24   0
  -8   9   6    9.57    1.21   0
  -7  -2   0  106.35    1.06   0
  -7   3   4  146.58    2.07   0
  -7   7   6    1.78    0.77   0
  -7  10   7   13.52    1.20   0
  -6  -4  -2    1.80    0.11   0
  -6   4   5    2.69    0.49   0
  -6   6   6    3.85    0.63   0
  -5  11   8    3.52    0.87   0
  -5  12   8    6.80    1.07   0
  -2   6   6   11.19    0.58   0
  -2   8   7    3.84    0.51   0
  -2  11   8  109.81    2.06   0
  -2  17   8    2.71    0.93   0
  -1   5   5    2.16    0.29   0
  -1   9   7    0.38    0.39   0
  -1  14   8    5.71    0.79   0
  -1  15   8    1.65    0.73   0
   0   2   2 1006.09    2.36   0
   0   6   5  163.22    1.61   0
   0  11   7    5.22    0.59   0
   1   6   4  168.87    1.47   0
 -10   8   4   -0.07    0.81   0
 -10   8   4   -0.00    0.50   0
  -9   2   2   19.52    0.97   0
  -9   9   5    0.40    1.00   0
  -8  10   6    8.01    1.22   0
  -7   5   5  184.34    2.61   0
  -7  11   7    3.06    1.01   0
  -6   9   7    2.05    0.75   0
  -5   8   7   13.47    0.89   0
  -5  14   8    1.97    1.00   0
  -4   1   3  286.04    1.91   0
  -4   8   7   88.49    1.77   0
  -4  12   8    2.15    0.82   0
  -4  13   8    0.13    0.84   0
  -4  14   8    4.84    1.03   0
  -4  15   8    0.35    0.91   0
  -4  16   8    0.08    0.98   0
  -3  -1   1 1119.46    2.36   0
  -3   8   7    0.17    0.45   0
  -3  11   8   75.95    1.82   0
  -3  12   8    4.28    0.78   0
  -3  15   8   16.19    1.28   0
  -3  16   8   15.12    1.29   0
  -2  12   8    9.01    0.82   0
  -2  13   8    2.48    0.73   0
  -2  14   8    2.75    0.77   0
  -2  15   8   12.68    1.08   0
  -2  16   8   12.67    1.13   0
   0  12   7  115.13    1.95   0
   1   8   5  487.15    2.91   0
 -10   6   3    0.83    0.96   0
  -9   4   3    3.96    0.84   0
  -9   6   4    4.66    0.89   0
  -8   7   5    8.28    1.05   0
  -8  11   6    1.61    1.07   0
  -7   8   6    1.93    0.74   0
  -6   7   6    6.79    0.80   0
  -6  11   7    0.25    0.91   0
  -5   6   6   33.55    1.10   0
  -5   9   7   13.34    0.96   0
  -4   4   5  105.19    1.50   0
  -4   6   6  429.71    3.38   0
  -3  13   8    9.41    0.97   0
  -3  14   8   15.33    1.16   0
  -2   3   4  154.15    1.44   0
  -2   9   7   69.38    1.49   0
  -1  10   7   17.60    0.84   0
 -10   4   2    0.35    0.75   0
  -9   7   4    0.89    0.92   0
  -7   6   5    2.07    0.73   0
  -7   9   6    4.52    0.91   0
  -6  -1   1  260.90    1.73   0
  -6   5   5   34.54    1.13   0
  -6  13   7   -0.05    0.96   0
  -5  10   7   40.25    1.52   0
  -4   9   7    7.69    0.74   0
  -3   9   7   25.64    1.03   0
  -3  17   7   24.49    1.56   0
  -1  11   7    6.08    0.65   0
   0   5   4   11.55    0.42   0
 -10   7   3   12.81    1.23   0
  -7   4   4    0.25    0.48   0
  -7  10   6   11.44    1.18   0
  -5   3   4   16.85    0.69   0
  -5   7   6    1.94    0.55   0
  -5  11   7   56.43    1.84   0
  -5  12   7    0.00    0.82   0
  -5  13   7   23.89    1.42   0
  -5  15   7   18.58    1.48   0
  -4  10   7   -0.16    0.59   0
  -4  16   7    6.24    1.14   0
  -3   3   4   11.02    0.47   0
  -3  16   7   -0.22    0.86   0
  -2   5   5   52.42    1.00   0
  -2  11   7   19.72    1.00   0
  -2  15   7    8.15    1.01   0
  -2  16   7    0.71    0.79   0
  -1  13   7  166.53    2.56   0
  -1  14   7    1.01    0.66   0
   1   9   5  165.00    1.81   0
 -10   5   2    0.44    0.84   0
 -10   8   3    2.30    1.03   0
  -9   3   2   34.54    1.27   0
  -9   5   3    5.03    0.82   0
  -9   8   4    8.47    1.11   0
  -9   9   4   15.93    1.42   0
  -8  -1   0    0.60    0.32   0
  -8   6   4    0.94    0.78   0
  -8   9   5   -0.22    0.83   0
  -8  10   5    4.65    1.06   0
  -7   1   2  222.25    2.17   0
  -7   7   5   16.59    1.06   0
  -7  12   6   11.74    1.30   0
  -6  -3  -1  120.51    0.82   0
  -6   2   3  267.90    2.37   0
  -6   9   6    0.12    0.68   0
  -5   5   5    3.00    0.50   0
  -4   7   6    0.93    0.46   0
  -4  11   7  121.76    2.40   0
  -4  12   7   10.50    1.02   0
  -4  13   7    1.67    0.84   0
  -4  14   7    8.60    1.11   0
  -4  15   7    9.36    1.11   0
  -3   7   6  107.54    1.71   0
  -3  11   7   15.74    0.97   0
  -3  12   7  120.51    2.36   0
  -3  13   7    3.35    0.88   0
  -3  15   7    0.58    0.83   0
  -2  12   7  178.69    2.67   0
  -2  13   7   63.26    1.74   0
  -2  14   7    6.88    0.87   0
  -1   6   5   40.84    0.88   0
   0  11   6  102.78    1.73   0
   1   7   4    1.07    0.26   0
 -10   3   1    0.97    0.63   0
  -8   2   2    9.69    0.71   0
  -8   4   3   62.16    1.60   0
  -8  11   5    6.13    1.19   0
  -6   4   4    8.19    0.66   0
  -6   6   5    5.67    0.67   0
  -6  10   6    9.48    1.03   0
  -6  11   6   32.95    1.63   0
  -6  13   6    0.41    1.03   0
  -6  14   6   49.58    2.10   0
  -5   8   6   31.13    1.19   0
  -4   8   6   71.67    1.61   0
  -3  17   6    1.68    0.97   0
   0  12   6   57.46    1.39   0
 -10   6   2    0.11    0.82   0
  -9   6   3   27.27    1.36   0
  -8   7   4   14.10    1.10   0
  -7   3   3  219.72    2.49   0
  -7   5   4   19.22    0.97   0
  -7   8   5   14.26    1.09   0
  -7   9   5   14.59    1.19   0
  -5   2   3  100.29    1.35   0
  -5   9   6    1.27    0.63   0
  -5  15   6    2.95    1.06   0
  -4  16   6    3.49    1.06   0
  -3   8   6   92.97    1.67   0
  -3  16   6    0.64    0.88   0
  -2   6   5    2.89    0.37   0
  -2   9   6   54.85    1.32   0
  -1   3   3  206.40    1.45   0
   0   4   3   52.11    0.73   0
 -10   4   1    5.66    0.94   0
 -10   7   2   56.31    2.03   0
  -9   2   1    1.26    0.58   0
  -9   4   2    8.05    0.83   0
  -9   7   3    7.28    1.02   0
  -8   8   4   10.06    1.05   0
  -7  10   5    0.25    0.84   0
  -7  12   5    0.73    0.98   0
  -5  -2   0   59.13    0.62   0
  -5  10   6    1.15    0.72   0
  -5  11   6    9.25    1.00   0
  -5  12   6   29.34    1.49   0
  -5  13   6   34.90    1.68   0
  -4   2   3  543.85    2.83   0
  -4   9   6   43.40    1.34   0
  -4  14   6    9.66    1.14   0
  -4  15   6   27.51    1.56   0
  -3   9   6   81.07    1.67   0
  -3  15   6    3.33    0.91   0
  -2   1   2  953.33    2.69   0
  -2  10   6  266.86    2.92   0
  -2  15   6   10.75    1.03   0
  -1   7   5  330.42    2.58   0
  -1  11   6    2.29    0.52   0
  -1  12   6    2.39    0.58   0
  -1  13   6    4.32    0.67   0
   0   6   4 1053.36    3.92   0
   1   8   4   33.08    0.77   0
 -10   8   2   17.79    1.44   0
  -9   8   3   -0.02    0.86   0
  -9   9   3    0.32    1.09   0
  -8   5   3   68.57    1.75   0
  -8   9   4    1.54    0.88   0
  -8  10   4  149.13    3.16   0
  -8  11   4    7.94    1.25   0
  -7   6   4    0.03    0.56   0
  -6   1   2   12.41    0.53   0
  -6   5   4   15.86    0.83   0
  -6   8   5   18.87    1.09   0
  -6  14   5    3.81    1.10   0
  -5   7   5   47.56    1.34   0
  -4   4   4  279.62    2.37   0
  -4  10   6    5.71    0.71   0
  -4  11   6   27.72    1.28   0
  -4  13   6    5.74    0.96   0
  -3   4   4   16.30    0.58   0
  -3  10   6   65.11    1.59   0
  -3  11   6   62.41    1.65   0
  -3  12   6   54.35    1.67   0
  -3  13   6   17.98    1.16   0
  -3  14   6    3.57    0.86   0
  -3  17   5   37.80    1.78   0
  -2  11   6  140.44    2.26   0
  -2  12   6    2.67    0.65   0
  -2  14   6   19.01    1.10   0
  -1   5   4  331.25    2.22   0
 -10   5   1   17.54    1.26   0
  -9   5   2    4.20    0.81   0
  -8   3   2   22.65    0.97   0
  -8   6   3   39.05    1.51   0
  -7   4   3   69.62    1.54   0
  -7   7   4   10.82    0.92   0
  -6   9   5   36.98    1.49   0
  -6  10   5    2.26    0.84   0
  -6  11   5   15.56    1.19   0
  -6  12   5   72.09    2.24   0
  -6  13   5    3.84    1.07   0
  -5  -3  -1   15.68    0.26   0
  -5  15   5    1.55    1.00   0
  -4   7   5   19.44    0.84   0
  -4  16   5    7.35    1.14   0
  -3  16   5    9.24    1.12   0
  -1   8   5   18.89    0.71   0
   0  11   5   98.27    1.67   0
   1   4   2  712.43    2.21   0
   1   6   3 1287.43    3.85   0
 -10   3   0   11.11    0.97   0
 -10   6   1    5.66    1.08   0
  -9   1   0    0.54    0.50   0
  -9   3   1    5.59    0.76   0
  -9   6   2   -0.14    0.77   0
  -7  -1   0   36.66    0.78   0
  -7   8   4    1.52    0.75   0
  -6   6   4    8.55    0.74   0
  -5   1   2  222.08    1.81   0
  -5   8   5   13.46    0.87   0
  -5   9   5   24.70    1.20   0
  -5  14   5    5.07    1.08   0
  -4  -3  -1  598.72    1.06   0
  -4  15   5    2.10    0.94   0
  -3  15   5    1.77    0.80   0
  -2  15   5  176.14    3.01   0
 -10   7   1    2.21    0.98   0
 -10   8   1    8.47    1.24   0
  -9   7   2    3.69    1.00   0
  -8   4   2    5.07    0.75   0
  -8   7   3    4.87    0.86   0
  -8   8   3   60.61    1.96   0
  -7   5   3    0.99    0.62   0
  -7   9   4   39.06    1.61   0
  -7  10   4   61.25    2.04   0
  -7  11   4   14.13    1.28   0
  -7  12   4    8.37    1.15   0
  -6  14   4   -0.56    0.97   0
  -5   3   3  262.58    2.31   0
  -5  11   5   64.38    1.93   0
  -5  12   5    1.95    0.87   0
  -4   8   5    2.82    0.55   0
  -3   8   5   42.28    1.16   0
  -3  14   5    6.94    0.96   0
  -2   5   4  296.10    2.26   0
  -2  14   5  123.64    2.44   0
  -1   6   4  179.55    1.75   0
  -1  10   5    0.57    0.41   0
  -1  11   5    0.78    0.49   0
  -1  12   5    7.80    0.70   0
  -1  13   5   34.96    1.24   0
 -10   4   0    2.42    0.84   0
  -9   4   1   80.19    1.93   0
  -9   8   2   50.59    1.92   0
  -9   9   2    2.15    1.02   0
  -9  10   2    1.70    1.06   0
  -8   2   1   44.09    1.21   0
  -8   9   3   63.31    2.07   0
  -8  10   3    6.38    1.11   0
  -8  11   3    0.64    0.98   0
  -6   4   3   32.68    1.02   0
  -6   7   4    1.15    0.60   0
  -6  13   4   40.10    1.84   0
  -5   6   4   33.12    1.08   0
  -5  15   4    1.12    0.98   0
  -4   3   3    1.04    0.32   0
  -4   9   5    8.18    0.74   0
  -4  10   5   75.85    1.81   0
  -4  11   5    0.96    0.69   0
  -4  12   5   13.10    1.06   0
  -4  16   4   -0.12    0.89   0
  -3   9   5   22.27    0.96   0
  -3  13   5   14.57    1.08   0
  -3  16   4    3.84    0.98   0
  -2   9   5    0.07    0.41   0
  -2  10   5   45.54    1.27   0
  -2  13   5    0.33    0.63   0
  -1   2   2  210.18    1.25   0
   0   3   2  469.42    1.83   0
   0   8   4    2.74    0.34   0
 -11   6  -1    0.20    0.97   0
  -8   5   2    5.54    0.75   0
  -7   1   1    2.70    0.43   0
  -7   3   2    0.20    0.41   0
  -7   6   3   24.87    1.14   0
  -6   2   2    0.13    0.30   0
  -6   8   4   13.09    0.96   0
  -6   9   4    2.54    0.79   0
  -6  10   4   40.26    1.61   0
  -6  11   4   73.75    2.16   0
  -6  12   4   -0.37    0.86   0
  -5  14   4   54.18    2.03   0
  -4  15   4    1.39    0.91   0
  -3  10   5    7.71    0.72   0
  -2   6   4   49.84    1.01   0
  -2  15   4   19.95    1.25   0
  -1   4   3   57.89    0.85   0
   0   9   4    5.24    0.47   0
   1   7   3   56.50    0.90   0
 -10   2  -1   10.30    0.83   0
 -10   5   0    7.92    0.98   0
 -10   6   0   16.19    1.32   0
  -8   6   2   12.35    1.00   0
  -7  -2  -1   34.81    0.68   0
  -7   7   3  159.10    2.69   0
  -7  11   3   38.51    1.79   0
  -7  12   3    2.70    1.03   0
  -6   5   3   14.62    0.80   0
  -6  14   3    1.59    1.02   0
  -5  12   4   16.33    1.26   0
  -5  13   4   40.55    1.73   0
  -4  14   4   26.13    1.44   0
  -4  16   3   -0.24    0.91   0
  -3   6   4   23.28    0.78   0
   0  11   4  105.86    1.72   0
 -10   7   0    3.96    1.02   0
 -10   8   0    0.44    0.99   0
  -9   6   1    3.99    0.87   0
  -9   7   1   38.13    1.69   0
  -8   3   1   -0.22    0.53   0
  -8   7   2   87.38    2.17   0
  -8   8   2   11.77    1.19   0
  -8  10   2    0.86    0.97   0
  -8  11   2    4.79    1.12   0
  -7   4   2    3.60    0.62   0
  -7   8   3  164.22    2.86   0
  -7  10   3    4.57    0.98   0
  -6  13   3    0.34    0.92   0
  -5   8   4  124.79    2.21   0
  -5  10   4    9.04    0.91   0
  -5  11   4  114.03    2.46   0
  -5  15   3    2.38    1.00   0
  -4   7   4    5.32    0.56   0
  -4  13   4    0.63    0.76   0
  -3  14   4    5.51    0.91   0
  -3  16   3    5.09    1.00   0
  -2  14   4   11.91    1.00   0
  -1  13   4   20.59    1.02   0
   1   8   3  151.70    1.56   0
 -10   3  -1   16.10    1.03   0
  -9   3   0   20.73    1.07   0
  -9   8   1    1.91    0.92   0
  -9   9   1    2.60    1.00   0
  -8   9   2    0.39    0.82   0
  -6  12   3   12.43    1.21   0
  -5  -4  -2  405.05    0.91   0
  -5   2   2  330.50    2.41   0
  -5  14   3    8.55    1.14   0
  -4   4   3  134.21    1.64   0
  -4   8   4  151.06    2.25   0
  -4  11   4  159.80    2.70   0
  -4  12   4   13.21    1.05   0
  -4  15   3    1.63    0.90   0
  -3  12   4    0.54    0.61   0
  -3  13   4   71.23    1.93   0
  -3  15   3    2.13    0.91   0
  -2   4   3    7.00    0.38   0
  -2  13   4   28.38    1.24   0
  -1  11   4   35.35    1.13   0
  -1  12   4  144.39    2.24   0
   0   6   3    7.65    0.38   0
   1   5   2  424.45    1.94   0
 -11   5  -2    0.80    0.92   0
 -11   6  -2    0.91    1.01   0
 -10   4  -1    0.83    0.82   0
  -9   1  -1    0.19    0.52   0
  -8   4   1   13.23    0.86   0
  -7   0   0    6.68    0.48   0
  -7   5   2   21.31    1.01   0
  -7  12   2    9.41    1.22   0
  -6   1   1    0.02    0.31   0
  -6   8   3  137.74    2.47   0
  -6   9   3    6.10    0.92   0
  -6  10   3   50.57    1.75   0
  -6  11   3    2.23    0.89   0
  -6  14   2    2.57    1.09   0
  -5  13   3    4.51    0.97   0
  -5  15   2   13.92    1.28   0
  -4  10   4    1.21    0.59   0
  -4  14   3    0.48    0.82   0
  -4  16   2    1.77    1.00   0
  -3   4   3   87.38    1.22   0
  -3   8   4   34.26    1.05   0
  -3  10   4   23.80    1.05   0
  -3  11   4  142.59    2.41   0
  -2  10   4   36.66    1.15   0
  -2  11   4   33.04    1.17   0
 -10   5  -1   32.72    1.57   0
 -10   6  -1    9.41    1.19   0
  -9   4   0    4.10    0.75   0
  -8   5   1   21.71    1.14   0
  -8  11   1   14.59    1.36   0
  -7  -3  -2    0.72    0.22   0
  -7   6   2   42.54    1.40   0
  -7  10   2    2.99    0.98   0
  -7  11   2    8.48    1.10   0
  -6  13   2    3.69    1.04   0
  -5   6   3  202.02    2.49   0
  -5  12   3    0.06    0.78   0
  -4   2   2   40.05    0.79   0
  -4   5   3    2.87    0.44   0
  -3   2   2  324.56    1.95   0
  -3  14   3   11.35    1.06   0
  -2  14   3   19.65    1.14   0
   1   3   1   55.85    0.49   0
 -10   2  -2    2.61    0.72   0
 -10   7  -1    2.45    1.01   0
  -9   5   0   12.24    1.02   0
  -9   6   0   15.74    1.23   0
  -9   7   0    1.48    0.95   0
  -9   8   0   20.28    1.43   0
  -9   9   0    1.62    1.01   0
  -8  -2  -2   38.47    0.82   0
  -8   2   0    0.66    0.50   0
  -8   6   1   72.41    1.90   0
  -8   7   1   55.07    1.83   0
  -8   8   1   24.44    1.44   0
  -8   9   1   -0.23    0.83   0
  -8  10   1   44.14    1.87   0
  -7   3   1    1.84    0.52   0
  -7   7   2    0.08    0.64   0
  -7   9   2  225.57    3.47   0
  -6  12   2   26.58    1.54   0
  -5   7   3  139.50    2.22   0
  -5   8   3   -0.44    0.61   0
  -5  10   3   -0.03    0.68   0
  -5  11   3   37.70    1.54   0
  -5  14   2   10.16    1.19   0
  -4  12   3   15.21    1.05   0
  -4  15   2    1.43    0.84   0
  -3  13   3  109.42    2.35   0
  -3  15   2    3.62    0.89   0
   0   8   3  180.06    1.84   0
 -11   4  -3   -0.21    0.94   0
 -11   5  -3    1.21    1.06   0
  -9   2  -1    7.64    0.70   0
  -8   0  -1    1.46    0.42   0
  -7  12   1    1.83    0.99   0
  -6   5   2   10.35    0.73   0
  -6  11   2   34.94    1.58   0
  -5  13   2    0.46    0.82   0
  -4  14   2   21.59    1.36   0
  -3  12   3   64.13    1.76   0
  -1   3   2 1852.34    4.13   0
  -1   6   3  485.09    2.81   0
   0   9   3   46.50    1.03   0
   1   6   2   13.90    0.42   0
 -10   3  -2    5.30    0.81   0
  -9  -2  -3    1.68    0.39   0
  -9   3  -1  124.41    2.26   0
  -8   3   0    2.30    0.60   0
  -8  11   0    2.96    1.06   0
  -7   1   0    0.09    0.36   0
  -7   4   1    2.22    0.58   0
  -7  11   1   10.41    1.16   0
  -6  -2  -1  115.13    1.08   0
  -6   2   1    0.99    0.33   0
  -6   6   2    8.31    0.73   0
  -6  10   2    9.63    1.02   0
  -6  13   1   -0.13    0.91   0
  -5   1   1  199.98    1.74   0
  -5  12   2    1.73    0.75   0
  -4   7   3  163.37    2.21   0
  -4   8   3   53.02    1.39   0
  -4  10   3   68.00    1.73   0
  -3   6   3    0.99    0.34   0
  -3  14   2   29.52    1.41   0
  -2   6   3    9.46    0.50   0
  -2  14   2    0.89    0.69   0
  -1   1   1 2106.54    3.15   0
  -1   7   3   51.02    1.01   0
  -1  11   3  128.98    2.01   0
 -10   4  -2   -0.12    0.73   0
 -10   5  -2    5.01    1.04   0
 -10   6  -2   10.96    1.20   0
 -10   7  -2    0.83    0.98   0
  -8   4   0    8.72    0.81   0
  -7   5   1   24.44    1.10   0
  -7  10   1    7.78    1.05   0
  -6   0   0   56.12    0.97   0
  -6   7   2   33.02    1.25   0
  -6   8   2   33.23    1.32   0
  -6   9   2   73.90    1.93   0
  -6  12   1    0.05    0.89   0
  -5   4   2   16.14    0.71   0
  -5  14   1   29.07    1.56   0
  -3   8   3   62.59    1.38   0
  -3   9   3    1.26    0.51   0
  -3  15   1   97.20    2.44   0
  -2   7   3   45.77    1.04   0
  -2   9   3   -0.05    0.43   0
  -2  10   3    6.78    0.65   0
  -1   8   3   16.72    0.66   0
   1   7   2  349.48    2.15   0
 -10   1  -3   34.12    1.28   0
  -9   4  -1   94.45    2.08   0
  -9   5  -1    4.45    0.93   0
  -9   6  -1   15.72    1.20   0
  -9   7  -1    5.42    0.99   0
  -9   8  -1   13.32    1.27   0
  -8   5   0    0.25    0.67   0
  -8   8   0    2.53    0.86   0
  -8   9   0    0.73    0.88   0
  -7   6   1    3.29    0.68   0
  -7   7   1   51.22    1.62   0
  -7   8   1  173.23    2.94   0
  -7   9   1    0.57    0.79   0
  -7  12   0   17.19    1.42   0
  -5  10   2   43.80    1.54   0
  -5  13   1   -0.03    0.81   0
  -4  12   2    1.09    0.72   0
  -4  14   1   25.09    1.44   0
  -3  13   2    0.75    0.63   0
  -2  13   2    0.92    0.64   0
   0   2   1 5217.17    4.84   0
   0   5   2  135.12    1.24   0
 -11   3  -4   -0.06    0.80   0
 -11   4  -4    0.55    1.00   0
 -11   5  -4    1.99    1.10   0
  -8  -3  -3   23.58    0.63   0
  -8   6   0    2.12    0.72   0
  -8   7   0   35.09    1.49   0
  -8  11  -1    5.69    1.20   0
  -7  11   0    6.62    1.09   0
  -6  11   1   -0.26    0.77   0
  -6  13   0    0.44    0.92   0
  -5   6   2   52.54    1.33   0
  -5   7   2  393.07    3.67   0
  -5   8   2  212.78    2.86   0
  -5  14   0    1.03    0.93   0
  -4   4   2    1.03    0.33   0
  -4  11   2   63.42    1.77   0
  -4  15   0    3.13    0.91   0
  -3  12   2    1.91    0.70   0
  -3  14   1    4.33    0.88   0
  -2  12   2   31.96    1.22   0
  -1  12   2   15.82    0.87   0
 -10   2  -3   12.53    0.93   0
 -10   7  -3    0.56    1.01   0
  -9   9  -2    7.54    1.21   0
  -8  10  -1   24.64    1.54   0
  -7  -4  -3    9.30    0.32   0
  -7  10   0    7.09    1.03   0
  -7  12  -1    1.76    1.08   0
  -6   9   1    3.18    0.82   0
  -6  10   1   88.50    2.22   0
  -6  12   0   19.23    1.40   0
  -5   2   1    0.61    0.29   0
  -5  12   1   20.04    1.28   0
  -4   5   2  405.22    3.07   0
  -4  10   2   34.11    1.29   0
  -4  13   1    6.12    0.92   0
  -3  11   2   51.70    1.51   0
 -10   3  -3    6.28    0.86   0
 -10   4  -3    7.79    1.04   0
 -10   5  -3   35.66    1.68   0
 -10   6  -3    6.40    1.08   0
  -9   2  -2   24.26    1.05   0
  -9   8  -2    0.16    0.89   0
  -7   0  -1   15.04    0.63   0
  -7   3   0   22.00    0.89   0
  -7   9   0    7.24    0.97   0
  -6   5   1   54.04    1.38   0
  -6   6   1    8.64    0.78   0
  -6   7   1    1.25    0.66   0
  -6   8   1    7.47    0.82   0
  -6  13  -1    7.31    1.10   0
  -5  11   1    1.49    0.74   0
  -5  13   0    6.65    1.03   0
  -5  14  -1    5.09    1.11   0
  -4   7   2    6.44    0.58   0
  -4   8   2   22.82    0.98   0
  -4   9   2  434.47    3.98   0
  -4  14   0    7.50    1.04   0
  -3   1   1 2421.42    4.73   0
  -3  10   2   42.45    1.33   0
  -3  13   1   54.23    1.72   0
  -2   1   1 9475.95    8.07   0
  -2  13   1    6.72    0.81   0
   0   7   2   20.21    0.61   0
   0   8   2   80.60    1.24   0
   0   9   2  171.24    1.92   0
 -11   5  -5   -0.25    0.93   0
 -10   0  -4   26.21    1.11   0
  -9   3  -2    2.78    0.67   0
  -9   4  -2    1.59    0.75   0
  -9   5  -2   19.58    1.26   0
  -9   6  -2    0.01    0.88   0
  -9   7  -2    9.52    1.12   0
  -8   3  -1   11.05    0.77   0
  -8   7  -1   25.59    1.37   0
  -8   8  -1    0.14    0.77   0
  -7   4   0  143.68    2.19   0
  -7   8   0   13.42    1.06   0
  -7  11  -1   -0.21    0.90   0
  -6  11   0    3.90    0.89   0
  -5   0   0  219.01    1.68   0
  -5   3   1   11.91    0.58   0
  -5  10   1   79.71    1.99   0
  -3   5   2   47.90    1.00   0
  -3   9   2    8.18    0.70   0
  -3  14   0    0.36    0.76   0
  -2  -1   0 9051.49    4.74   0
  -2  10   2  690.28    4.64   0
   1   4   1  586.05    1.93   0
 -11   3  -5   14.91    1.24   0
 -11   4  -5   -0.43    0.91   0
 -10   7  -4    9.14    1.30   0
  -9   0  -3    1.77    0.51   0
  -9   9  -3    1.95    1.06   0
  -8   4  -1   22.19    1.05   0
  -8   5  -1    0.76    0.63   0
  -8   6  -1   48.34    1.61   0
  -8  10  -2   12.31    1.28   0
  -7  -2  -2    5.15    0.35   0
  -7   5   0    6.70    0.71   0
  -7   6   0   76.89    1.82   0
  -7  10  -1    5.46    1.00   0
  -7  12  -2   60.34    2.25   0
  -6  10   0   -0.61    0.73   0
  -6  12  -1    0.80    0.89   0
  -5   9   1  100.02    2.09   0
  -5  12   0   39.21    1.63   0
  -5  13  -1   10.22    1.20   0
  -4  11   1   63.38    1.76   0
  -4  14  -1    7.18    1.08   0
  -4  15  -2    6.55    1.14   0
  -3   6   2  294.86    2.58   0
  -3   8   2   25.70    0.94   0
  -2   5   2  448.30    2.71   0
  -2   9   2  108.41    1.78   0
  -2  12   1   19.76    1.04   0
  -1   6   2  157.12    1.60   0
  -1   7   2   43.51    0.94   0
 -10   1  -4    1.16    0.62   0
 -10   6  -4    6.43    1.13   0
  -9   8  -3   33.89    1.72   0
  -8   9  -2   21.43    1.42   0
  -7   1  -1    0.26    0.38   0
  -6  -3  -2   12.59    0.36   0
  -6   2   0   39.92    0.98   0
  -6   9   0    3.88    0.79   0
  -6  13  -2    3.50    1.06   0
  -5  -2  -1  766.12    2.43   0
  -5   4   1    6.59    0.53   0
  -5   8   1    6.22    0.72   0
  -5  11   0   14.61    1.11   0
  -5  14  -2   11.24    1.24   0
  -4  10   1   95.84    2.02   0
  -4  12   0   25.40    1.28   0
  -3  11   1   18.48    1.02   0
  -3  13   0    2.86    0.80   0
  -3  14  -1   17.36    1.22   0
  -2  13   0   80.01    1.95   0
 -10   2  -4    0.52    0.64   0
 -10   3  -4    1.29    0.84   0
 -10   4  -4   -0.14    0.78   0
 -10   5  -4    6.92    1.04   0
  -9   1  -3   18.63    0.96   0
  -9   7  -3    0.51    0.85   0
  -8   8  -2    0.23    0.81   0
  -8  10  -3   24.06    1.61   0
  -7   9  -1    4.04    0.83   0
  -7  11  -2    6.87    1.12   0
  -6   8   0   62.46    1.72   0
  -6  11  -1    0.32    0.80   0
  -5   6   1   56.04    1.38   0
  -4  13  -1  124.58    2.68   0
  -3   2   1  367.21    2.09   0
  -3  10   1  217.73    2.83   0
  -2  11   1    4.98    0.64   0
  -1  11   1  141.22    2.13   0
   1   5   1  243.57    1.45   0
 -11   2  -6    0.93    0.92   0
 -11   3  -6    1.97    0.96   0
  -9   2  -3   27.85    1.18   0
  -9   5  -3   75.78    2.08   0
  -9   6  -3    3.79    0.93   0
  -8   7  -2    1.74    0.79   0
  -7   7  -1    0.01    0.69   0
  -7   8  -1   24.83    1.30   0
  -7  10  -2    2.57    0.93   0
  -6   6   0   30.36    1.17   0
  -6   7   0    0.39    0.59   0
  -6  10  -1   10.76    1.04   0
  -6  12  -2   23.69    1.50   0
  -5  10   0    5.55    0.80   0
  -5  13  -2   27.96    1.57   0
  -4   8   1  113.65    1.98   0
  -4  11   0   22.09    1.16   0
  -3  12   0    0.35    0.66   0
  -3  13  -1   50.07    1.73   0
  -2  10   1    1.50    0.51   0
  -2  12   0    1.57    0.57   0
  -1  10   1    2.04    0.47   0
   1   6   1   73.32    0.90   0
 -10   6  -5   29.06    1.68   0
  -9   3  -3   13.17    0.93   0
  -9   4  -3   39.08    1.47   0
  -9   8  -4    4.79    1.10   0
  -8   2  -2   26.27    1.01   0
  -8   3  -2   29.84    1.16   0
  -8   5  -2    1.52    0.70   0
  -8   6  -2    7.04    0.88   0
  -8   9  -3    3.38    1.01   0
  -7   3  -1   11.05    0.71   0
  -7   5  -1   44.95    1.42   0
  -7  11  -3    2.07    1.00   0
  -6   5   0  172.56    2.37   0
  -6  11  -2    0.36    0.88   0
  -5   9   0    2.18    0.66   0
  -4   4   1  256.20    2.31   0
  -4   5   1  185.66    2.12   0
  -4   7   1   10.34    0.68   0
  -4  12  -1   13.78    1.10   0
  -4  14  -3    4.07    1.00   0
  -3   9   1  146.99    2.22   0
   0   9   1  337.72    2.70   0
 -10   0  -5    0.15    0.61   0
 -10   5  -5    0.81    0.90   0
  -9   7  -4   23.04    1.46   0
  -8   4  -2    7.83    0.77   0
  -8  10  -4   66.78    2.35   0
  -7   4  -1   11.76    0.78   0
  -7   9  -2    9.87    1.06   0
  -6   0  -1   14.77    0.57   0
  -6   9  -1    1.85    0.73   0
  -6  12  -3   -0.20    0.90   0
  -5  12  -2    2.88    0.93   0
  -5  13  -3    7.81    1.13   0
  -4  10   0    4.25    0.69   0
  -4  13  -2   14.32    1.19   0
  -3   8   1   52.46    1.30   0
  -3  11   0   -0.25    0.53   0
  -2   9   1   61.14    1.38   0
  -2  11   0   35.67    1.25   0
   0   8   1  113.35    1.48   0
 -11   4  -7    6.88    1.19   0
 -10   1  -5   16.50    1.01   0
 -10   2  -5   28.23    1.36   0
 -10   3  -5    8.08    0.97   0
 -10   4  -5   30.11    1.50   0
  -9   6  -4    4.58    0.93   0
  -9   8  -5    6.40    1.21   0
  -8  -1  -3    2.70    0.44   0
  -8   7  -3   19.04    1.28   0
  -8   9  -4    7.33    1.20   0
  -7   8  -2   23.03    1.29   0
  -7  10  -3    2.81    0.95   0
  -7  11  -4    7.52    1.18   0
  -6   8  -1    1.15    0.67   0
  -5   7   0  219.48    2.77   0
  -5  10  -1    2.24    0.72   0
  -4   9   0   37.60    1.28   0
  -4  11  -1   95.66    2.17   0
  -4  14  -4    2.01    0.99   0
  -3   4   1  155.45    1.65   0
  -3   6   1   19.12    0.74   0
  -3  10   0   11.99    0.81   0
  -3  12  -1    0.38    0.67   0
  -3  13  -2   10.11    1.03   0
  -2  12  -1   59.06    1.66   0
  -1   8   1  132.58    1.73   0
  -1  11   0   19.49    0.91   0
   0   4   1   52.62    0.69   0
   0   7   1  206.15    1.83   0
 -11   2  -7   15.39    1.26   0
 -11   3  -7    1.13    0.82   0
 -11   3  -7    0.49    0.50   0
 -10   6  -6   16.01    1.43   0
  -9   0  -4    3.36    0.60   0
  -9   5  -4   -0.15    0.75   0
  -7  -5  -4    1.95    0.21   0
  -7  -3  -3   67.09    0.93   0
  -7   0  -2    0.05    0.34   0
  -7   7  -2   25.12    1.25   0
  -6   1  -1   26.41    0.78   0
  -6   7  -1   30.13    1.22   0
  -6  11  -3    9.47    1.15   0
  -5   3   0   86.20    1.40   0
  -5   6   0   47.96    1.28   0
  -5  12  -3   22.42    1.41   0
  -5  13  -4    0.94    0.96   0
  -4  12  -2    5.65    0.91   0
  -4  13  -3   10.17    1.10   0
  -3   5   1  755.46    3.89   0
  -2   3   1 1494.18    4.16   0
  -2  10   0    0.65    0.54   0
  -1   3   1 2526.88    4.76   0
  -1   7   1  191.54    1.93   0
   0   5   1   49.35    0.76   0
   0   6   1  330.98    2.13   0
 -10   5  -6    0.33    0.96   0
  -9  -3  -5   26.88    0.82   0
  -9   1  -4   38.37    1.24   0
  -9   2  -4   42.23    1.42   0
  -9   3  -4    0.36    0.63   0
  -9   4  -4    0.19    0.70   0
  -9   7  -5   -0.32    0.89   0
  -8   5  -3    2.25    0.74   0
  -8   6  -3    9.66    0.97   0
  -8   8  -4   40.94    1.76   0
  -7   6  -2    0.67    0.62   0
  -7   9  -3    5.22    0.92   0
  -7  10  -4    6.87    1.13   0
  -6   6  -1   14.03    0.87   0
  -6   9  -2   14.20    1.07   0
  -5   9  -1    5.65    0.74   0
  -4   1   0  256.54    1.83   0
  -4   8   0   88.28    1.77   0
  -3   9   0   81.07    1.68   0
  -3  11  -1   40.51    1.39   0
  -3  12  -2    1.85    0.79   0
  -3  13  -3    9.28    1.03   0
  -2   4   1   80.89    1.09   0
  -2   5   1   71.45    1.12   0
  -2   6   1    1.07    0.31   0
  -1   4   1  975.67    3.33   0
  -1   5   1    1.65    0.24   0
  -1   6   1   86.93    1.22   0
  -1  10   0   46.69    1.22   0
 -11   3  -8    1.90    1.10   0
 -10   4  -6    0.18    0.86   0
  -9   6  -5   15.64    1.25   0
  -8  -3  -4   84.60    1.20   0
  -8   1  -3    9.66    0.67   0
  -8   2  -3  102.68    1.89   0
  -8   3  -3  125.36    2.20   0
  -8   4  -3    4.57    0.72   0
  -8   9  -5    5.69    1.12   0
  -7   1  -2   47.67    1.11   0
  -7   5  -2   10.86    0.83   0
  -7   8  -3    0.04    0.75   0
  -6  -2  -2   48.80    0.78   0
  -6   2  -1    0.31    0.34   0
  -6   4  -1    1.42    0.48   0
  -6   5  -1   31.77    1.11   0
  -6  11  -4   51.19    1.98   0
  -5   8  -1   12.77    0.88   0
  -5  10  -2    2.23    0.75   0
  -5  12  -4    0.66    0.84   0
  -4   7   0  187.66    2.40   0
  -4  11  -2   -0.17    0.69   0
  -4  12  -3   51.82    1.81   0
  -4  13  -4    1.42    0.91   0
  -2  11  -1    7.69    0.77   0
 -11   2  -8   15.99    1.41   0
 -10   1  -6    2.12    0.84   0
 -10   2  -6    1.15    0.83   0
 -10   3  -6   12.76    1.11   0
  -9   5  -5   12.58    1.20   0
  -9   7  -6    3.18    1.04   0
  -7   3  -2  196.90    2.47   0
  -7   4  -2    0.77    0.52   0
  -6   8  -2    6.40    0.78   0
  -5  11  -3   59.42    1.90   0
  -4  -2  -1  312.88    1.33   0
  -4   2   0  124.10    1.41   0
  -4   9  -1    8.50    0.76   0
  -4  13  -5    6.18    1.12   0
  -3   8   0  731.52    4.62   0
  -3  10  -1   58.32    1.54   0
 -11   1  -8   14.29    1.21   0
 -10   5  -7   67.70    2.29   0
  -9   4  -5   59.32    1.89   0
  -8   6  -4   10.33    1.01   0
  -8   8  -5   59.23    2.09   0
  -8   9  -6    1.60    1.05   0
  -7   7  -3   25.87    1.30   0
  -6   7  -2    0.77    0.60   0
  -6   9  -3   40.17    1.59   0
  -6  10  -4   -0.08    0.86   0
  -6  11  -5    5.40    1.10   0
  -5   7  -1   53.93    1.44   0
  -5   9  -2    5.20    0.78   0
  -5  12  -5   63.52    2.18   0
  -4   3   0   56.14    1.05   0
  -4   4   0  131.93    1.69   0
  -4   5   0  118.95    1.72   0
  -4  10  -2   29.87    1.24   0
  -4  12  -4   32.36    1.58   0
  -3  12  -3   94.65    2.23   0
  -2  10  -1    5.67    0.63   0
   0   8   0    8.46    0.52   0
 -10   4  -7   85.65    2.43   0
  -9   3  -5    8.02    0.89   0
  -9   6  -6    3.36    0.97   0
  -9   7  -7   21.80    1.61   0
  -8   5  -4   15.49    1.07   0
  -8   7  -5   16.16    1.26   0
  -7   6  -3  131.02    2.44   0
  -7   8  -4    0.50    0.78   0
  -7   9  -5   10.06    1.21   0
  -7  10  -6   -0.27    0.95   0
  -6   6  -2   23.15    1.04   0
  -5   0  -1    0.31    0.20   0
  -5   6  -1    2.51    0.53   0
  -5  10  -3   20.25    1.22   0
  -5  11  -4    0.98    0.83   0
  -4   8  -1    2.41    0.56   0
  -4  11  -3   60.85    1.84   0
  -4  13  -6   43.48    1.91   0
  -3   9  -1   61.40    1.50   0
  -2  11  -2   47.80    1.44   0
  -1   8   0   12.93    0.63   0
  -1  10  -1   -0.17    0.42   0
 -11   2  -9    8.40    1.18   0
 -10   3  -7   15.22    1.23   0
 -10   5  -8    0.75    1.05   0
  -9   0  -5    0.28    0.48   0
  -9   1  -5   10.31    0.81   0
  -9   2  -5   23.06    1.13   0
  -9   5  -6   27.41    1.47   0
  -8   4  -4   11.98    0.93   0
  -8   8  -6    0.74    0.97   0
  -6  -4  -3    2.86    0.21   0
  -6  -1  -2    4.11    0.36   0
  -6   8  -3    0.04    0.65   0
  -5   1  -1    8.89    0.48   0
  -5   5  -1    9.29    0.66   0
  -5   8  -2   25.74    1.13   0
  -5  12  -6    0.90    0.97   0
  -4  12  -5    6.76    1.03   0
  -3   1   0   64.71    0.82   0
  -3   6   0  216.23    2.26   0
  -3  10  -2   79.14    1.80   0
  -3  12  -4    0.87    0.78   0
  -2   7   0   26.30    0.83   0
 -11   1  -9    3.17    0.98   0
 -10   0  -7   25.19    1.24   0
 -10   1  -7    4.94    0.92   0
 -10   2  -7    2.08    0.82   0
 -10   4  -8   29.84    1.68   0
  -9   6  -7   14.58    1.31   0
  -8  -1  -4    9.33    0.58   0
  -8   2  -4    0.14    0.57   0
  -8   3  -4    3.50    0.65   0
  -8   6  -5    7.22    0.97   0
  -7  -1  -3    0.35    0.34   0
  -7   4  -3   12.53    0.84   0
  -7   7  -4    3.13    0.81   0
  -6   5  -2   46.19    1.32   0
  -6   9  -4   30.64    1.43   0
  -5  -3  -2  213.54    1.18   0
  -5   2  -1    5.79    0.44   0
  -5   3  -1  167.73    1.95   0
  -5   9  -3    0.82    0.67   0
  -5  10  -4    4.28    0.88   0
  -5  11  -5    0.84    0.86   0
  -4   7  -1   37.33    1.15   0
  -4   9  -2   23.77    1.07   0
  -4  10  -3   30.74    1.32   0
  -4  11  -4    6.91    0.97   0
  -3   2   0  866.43    3.32   0
  -3   4   0  337.97    2.46   0
  -3   5   0  188.56    1.98   0
  -3   8  -1  163.33    2.24   0
  -2   9  -1  141.88    2.08   0
  -1   7   0   79.16    1.28   0
   0   7   0  156.69    1.63   0
   1   6   0   40.69    0.70   0
  -9   4  -6    0.14    0.77   0
  -8   1  -4  157.35    2.22   0
  -8   5  -5   92.35    2.21   0
  -8   7  -6    0.32    0.86   0
  -8   8  -7    2.41    1.02   0
  -7   0  -3    0.69    0.38   0
  -7   3  -3   32.72    1.11   0
  -7   6  -4    0.56    0.72   0
  -7   8  -5    0.09    0.75   0
  -7   9  -6    0.41    0.86   0
  -6   1  -2  172.64    1.91   0
  -6   4  -2   10.60    0.71   0
  -6   7  -3    9.60    0.86   0
  -6  10  -6   43.51    1.89   0
  -4   6  -1   10.00    0.65   0
  -4  12  -6   33.65    1.66   0
  -3   3   0   72.66    1.07   0
  -3  12  -5    3.97    0.88   0
  -2   6   0    6.30    0.45   0
  -2  10  -2   86.54    1.78   0
  -2  11  -3    0.38    0.61   0
 -11   1 -10    0.89    1.07   0
 -10   3  -8   36.53    1.69   0
  -9   3  -6   -0.02    0.71   0
  -9   5  -7    0.34    0.83   0
  -9   6  -8   -0.77    1.01   0
  -8  -4  -5  102.53    1.28   0
  -7  -4  -4  134.63    1.24   0
  -7   2  -3    0.81    0.44   0
  -7   9  -7   47.19    2.02   0
  -6   2  -2   42.35    1.05   0
  -6   6  -3    2.69    0.62   0
  -6   9  -5   75.06    2.14   0
  -5   6  -2  170.64    2.38   0
  -5   8  -3   55.73    1.60   0
  -5  10  -5    5.08    1.00   0
  -5  11  -6   52.12    1.97   0
  -4   8  -2    9.89    0.76   0
  -4  11  -5  120.79    2.62   0
  -4  12  -7   28.63    1.61   0
  -3   9  -2   14.58    0.85   0
  -3  10  -3   10.84    0.86   0
  -3  11  -4   40.57    1.52   0
  -2   5   0   52.41    0.98   0
   0   6   0  430.48    2.47   0
   1   5   0   66.56    0.78   0
 -10   2  -8   78.96    2.20   0
 -10   4  -9   17.79    1.46   0
  -9  -2  -6    9.46    0.71   0
  -9   1  -6   49.15    1.54   0
  -9   2  -6   10.79    0.92   0
  -9   4  -7   17.30    1.26   0
  -8   4  -5   43.72    1.51   0
  -8   7  -7   19.80    1.42   0
  -8   8  -8    4.77    1.09   0
  -7   5  -4   65.69    1.74   0
  -7   7  -5  134.93    2.69   0
  -7   8  -6    3.61    0.95   0
  -6  -6  -4  333.35    1.05   0
  -6  10  -7   15.71    1.37   0
  -5   9  -4   26.80    1.31   0
  -5  11  -7   55.80    2.08   0
  -4   9  -3   -0.10    0.55   0
  -4  10  -4    6.12    0.86   0
  -2   4   0  502.09    2.73   0
   0   8  -1   53.65    1.10   0
 -10   0  -8    2.80    0.84   0
 -10   1  -8   29.16    1.40   0
 -10   3  -9    0.62    0.95   0
  -9  -1  -6   39.35    1.20   0
  -9   0  -6   22.97    1.03   0
  -9   5  -8    3.77    1.01   0
  -8   3  -5   43.17    1.43   0
  -8   5  -6    1.11    0.81   0
  -7   6  -5   51.01    1.70   0
  -7   9  -8    9.54    1.28   0
  -6   5  -3   29.82    1.12   0
  -6   7  -4    0.76    0.65   0
  -6   8  -5    6.56    0.94   0
  -6   9  -6    0.13    0.82   0
  -5   5  -2   61.02    1.38   0
  -5   7  -3   45.20    1.39   0
  -5  11  -8   23.29    1.51   0
  -4   4  -1  191.82    2.05   0
  -4   7  -2   57.80    1.42   0
  -4  11  -6    3.11    0.91   0
  -3   8  -2    5.26    0.60   0
  -3  11  -5   18.28    1.17   0
  -2   1   0  861.19    2.52   0
  -2   2   0  710.52    2.64   0
  -2   3   0   71.32    0.95   0
  -2   9  -2    0.89    0.46   0
  -2  10  -3    1.72    0.59   0
  -1   5   0    1.26    0.25   0
   1   4   0    5.21    0.20   0
 -11   1 -11    0.08    0.97   0
 -10  -2  -8   52.34    1.52   0
 -10  -1  -8  120.92    2.29   0
 -10   2  -9    9.04    1.18   0
  -9   3  -7  110.66    2.44   0
  -8   2  -5   11.52    0.83   0
  -8   6  -7   20.45    1.36   0
  -8   7  -8   -0.00    0.94   0
  -7   7  -6   11.28    1.11   0
  -7   8  -7   25.56    1.51   0
  -6   4  -3   41.40    1.21   0
  -6  10  -8   13.78    1.30   0
  -5   8  -4   55.22    1.63   0
  -5   9  -5    0.60    0.77   0
  -4   0  -1   43.80    0.71   0
  -4   3  -1   42.46    0.93   0
  -4   8  -3   37.76    1.27   0
  -4   9  -4   14.40    1.01   0
  -4  10  -5  293.21    3.80   0
  -4  11  -7   20.04    1.40   0
  -3   9  -3   46.62    1.38   0
  -3  10  -4   10.27    0.89   0
  -1   4   0    4.25    0.29   0
  -1   9  -2   12.69    0.70   0
 -11   0 -11    1.11    0.95   0
 -10   3 -10   20.96    1.50   0
  -9   2  -7    7.83    0.90   0
  -9   4  -8    0.87    0.85   0
  -9   5  -9   14.82    1.35   0
  -8  -2  -5   12.10    0.65   0
  -8   0  -5    4.20    0.60   0
  -8   1  -5    3.75    0.58   0
  -8   4  -6    2.13    0.73   0
  -8   7  -9    0.08    1.02   0
  -7   3  -4   35.86    1.19   0
  -7   5  -5   13.85    1.01   0
  -7   8  -8   33.46    1.76   0
  -6   6  -4   46.13    1.46   0
  -6   8  -6   11.05    1.12   0
  -6   9  -7    3.33    0.97   0
  -5   6  -3  181.41    2.50   0
  -5  10  -7    1.82    0.91   0
  -4   1  -1  326.18    2.11   0
  -4   2  -1   51.68    0.94   0
  -4   6  -2  199.02    2.39   0
  -3   5  -1    3.45    0.40   0
  -3  11  -6   11.65    1.06   0
  -2   8  -2    3.43    0.49   0
  -1   7  -1  285.95    2.43   0
   0   4   0  751.77    2.64   0
   0   7  -1  291.50    2.28   0
 -10   1  -9   44.89    1.71   0
  -9   1  -7   38.82    1.44   0
  -8   5  -7   29.00    1.46   0
  -8   6  -8   -0.05    0.86   0
  -7   2  -4    2.97    0.53   0
  -7   6  -6    7.62    0.94   0
  -6   3  -3    0.62    0.44   0
  -6   7  -5   35.25    1.39   0
  -6   9  -8    6.55    1.11   0
  -5   3  -2  398.41    3.03   0
  -5   7  -4   28.41    1.21   0
  -5   9  -6    5.58    0.93   0
  -5  10  -8   65.77    2.17   0
  -4  10  -6   94.12    2.29   0
  -4  11  -8   17.11    1.34   0
  -3   7  -2  502.61    3.73   0
  -3  10  -5    8.33    0.89   0
  -2   6  -1   81.29    1.32   0
  -2  10  -4   53.42    1.50   0
  -1   3   0   31.25    0.56   0
 -10  -1  -9   15.28    1.12   0
 -10   0  -9   17.04    1.15   0
 -10   2 -10   -0.03    0.88   0
  -9   0  -7    0.29    0.59   0
  -9   3  -8   12.73    1.12   0
  -9   4  -9   12.92    1.23   0
  -9   5 -10    5.64    1.19   0
  -8   3  -6   17.16    1.03   0
  -7  -6  -5   32.17    0.51   0
  -7  -2  -4   84.95    1.25   0
  -7  -1  -4    0.12    0.36   0
  -7   4  -5    4.65    0.73   0
  -7   8  -9   57.18    2.19   0
  -6   8  -7   48.16    1.83   0
  -5  -1  -2  125.58    1.25   0
  -5   0  -2  207.15    1.76   0
  -5   1  -2  135.03    1.56   0
  -5   2  -2    0.72    0.32   0
  -5   5  -3    1.63    0.49   0
  -5   8  -5   21.86    1.18   0
  -5  10  -9    1.89    1.06   0
  -4   7  -3    8.34    0.70   0
  -4   8  -4  187.13    2.71   0
  -4   9  -5    7.53    0.87   0
  -4  11  -9   40.11    1.83   0
  -3   4  -1  775.27    3.76   0
  -3   8  -3    4.06    0.58   0
  -3   9  -4   13.59    0.90   0
  -1   2   0 4592.52    5.73   0
  -1   9  -3    3.26    0.52   0
   0   3   0 1140.94    2.81   0
 -11  -1 -12   -0.01    1.04   0
 -10  -3  -9   82.37    1.82   0
 -10  -2  -9    2.70    0.77   0
 -10   1 -10   -0.22    0.93   0
  -9  -2  -7   10.50    0.77   0
  -9  -1  -7   57.18    1.48   0
  -9   2  -8  169.34    2.93   0
  -8   2  -6   17.16    0.97   0
  -8   4  -7   25.06    1.30   0
  -8   6  -9   41.98    1.86   0
  -7   5  -6   64.46    1.81   0
  -7   7  -8   15.73    1.31   0
  -6  -1  -3   32.91    0.77   0
  -6   0  -3  293.55    2.36   0
  -6   1  -3   26.85    0.82   0
  -6   6  -5  118.65    2.29   0
  -6   7  -6  119.13    2.48   0
  -6   9  -9   41.09    1.85   0
  -5   9  -7   25.12    1.39   0
  -4  10  -7    7.10    0.95   0
  -3  -2  -1  473.82    1.30   0
  -3  10  -6    4.06    0.81   0
  -2   5  -1   65.79    1.11   0
 -10   0 -10   18.76    1.32   0
 -10   2 -11    0.58    0.98   0
  -9   1  -8   32.70    1.42   0
  -9   3  -9   39.96    1.70   0
  -9   4 -10   12.05    1.27   0
  -8   1  -6   90.35    1.85   0
  -7   7  -9   15.47    1.38   0
  -6   4  -4   74.91    1.62   0
  -6   8  -8   10.56    1.14   0
  -5   6  -4  181.22    2.56   0
  -5   7  -5   26.73    1.19   0
  -5   9  -8   15.47    1.21   0
  -4  -4  -2   87.56    0.44   0
  -4   4  -2 1121.69    4.99   0
  -4   6  -3    4.30    0.55   0
  -4   9  -6  129.28    2.53   0
  -3   3  -1  194.03    1.76   0
  -3   9  -5   23.58    1.11   0
  -2   8  -3    0.29    0.40   0
  -2   9  -4  175.13    2.47   0
   0   2   0   20.07    0.31   0
   0   6  -1  188.46    1.70   0
 -10   1 -11    0.50    0.94   0
  -9   4 -11   31.40    1.78   0
  -8   0  -6   17.40    0.91   0
  -8   3  -7   10.61    0.94   0
  -8   4  -8   49.59    1.75   0
  -8   5  -9   16.00    1.28   0
  -7   2  -5    3.62    0.64   0
  -7   6  -8   70.48    2.13   0
  -6   3  -4   73.91    1.54   0
  -6   5  -5   34.06    1.27   0
  -6   6  -6    0.83    0.72   0
  -6   7  -7    8.45    1.01   0
  -6   8  -9    1.29    1.00   0
  -4   7  -4   30.01    1.13   0
  -4   8  -5   27.09    1.18   0
  -4  10  -9   75.87    2.30   0
  -3   7  -3  253.01    2.73   0
  -3   8  -4   15.20    0.87   0
  -3  10  -7    1.38    0.76   0
  -1   7  -2   38.81    0.96   0
 -10  -1 -10    2.34    0.79   0
  -9   0  -8   37.25    1.37   0
  -9   2  -9    0.67    0.78   0
  -9   3 -10   30.00    1.57   0
  -8  -1  -6    9.07    0.69   0
  -8   2  -7   13.06    0.99   0
  -7   5  -7   14.34    1.07   0
  -7   7 -10    5.91    1.14   0
  -5  -5  -3   87.85    0.54   0
  -5   5  -4  162.85    2.32   0
  -5   8  -7    3.46    0.86   0
  -4   3  -2    1.04    0.33   0
  -4   9  -7   39.12    1.57   0
  -4  10 -10    7.65    1.13   0
  -3   9  -6    2.70    0.76   0
  -3  10  -8  122.89    2.62   0
  -2   4  -1   79.60    1.12   0
  -2   6  -2   27.23    0.82   0
  -2   9  -5    6.67    0.77   0
  -1   5  -1  600.70    3.01   0
 -10  -3 -10   15.31    1.04   0
 -10  -2 -10   14.29    1.02   0
 -10   0 -11    7.04    1.03   0
 -10   1 -12   14.18    1.34   0
  -9   1  -9    8.74    1.00   0
  -9   3 -11   13.40    1.38   0
  -8  -3  -6   29.08    0.87   0
  -8   3  -8   11.02    1.00   0
  -8   5 -10    6.87    1.12   0
  -7  -5  -5   70.82    0.91   0
  -7   6  -9    0.09    0.84   0
  -6   4  -5    1.14    0.55   0
  -6   7  -8    6.75    0.98   0
  -6   8 -10   24.13    1.51   0
  -5   6  -5    7.92    0.79   0
  -5   7  -6   23.31    1.17   0
  -5   8  -8   11.62    1.14   0
  -5   9 -10    2.76    0.94   0
  -4   8  -6  222.69    3.13   0
  -4   9  -8  105.60    2.46   0
  -2   8  -4   15.04    0.79   0
 -10  -1 -11    2.39    0.88   0
  -9  -4  -8    6.42    0.61   0
  -9  -2  -8   45.89    1.33   0
  -9   2 -10   67.92    2.08   0
  -8   5 -11   17.27    1.43   0
  -7   4  -7   47.69    1.58   0
  -7   5  -8   31.87    1.47   0
  -6   5  -6    0.15    0.62   0
  -6   6  -7    2.34    0.78   0
  -5   2  -3  138.94    1.74   0
  -4   6  -4    0.98    0.51   0
  -4   7  -5   54.41    1.50   0
  -4   9  -9    3.83    0.95   0
  -3   7  -4   92.04    1.73   0
  -3   8  -5   17.48    0.95   0
  -3   9  -7  100.29    2.22   0
   0   5  -1  561.32    2.66   0
   1   5  -1    0.05    0.14   0
 -10   0 -12   20.96    1.41   0
  -9   0  -9  103.87    2.21   0
  -9   3 -12    3.86    1.12   0
  -8   0  -7    2.00    0.62   0
  -8   2  -8  139.50    2.52   0
  -8   3  -9    2.78    0.87   0
  -8   4 -10   30.77    1.58   0
  -7  -4  -5   33.34    0.74   0
  -7  -1  -5    4.71    0.48   0
  -7   2  -6   41.60    1.28   0
  -6  -5  -4  338.30    1.55   0
  -6   1  -4   94.63    1.52   0
  -6   7 -10   10.06    1.20   0
  -5   4  -4   16.33    0.79   0
  -5   7  -7   42.83    1.55   0
  -5   8  -9    7.67    1.04   0
  -4   8  -7   68.19    1.87   0
  -4   9 -10   14.06    1.26   0
  -3   4  -2  407.42    2.79   0
  -2   3  -1  103.49    1.16   0
  -2   9  -6   34.84    1.28   0
  -1   4  -1  201.04    1.60   0
  -1   6  -2   28.39    0.77   0
  -1   8  -4   22.02    0.87   0
 -10  -2 -11    8.10    0.94   0
 -10  -1 -12   26.19    1.51   0
 -10   0 -13    0.84    1.09   0
  -9  -1  -9    0.90    0.76   0
  -9   1 -10   89.06    2.24   0
  -9   2 -11    0.17    0.87   0
  -8   4 -11  100.39    2.65   0
  -7  -2  -5   60.53    1.13   0
  -7   3  -7   13.43    0.94   0
  -7   4  -8   -0.48    0.72   0
  -7   5  -9    2.70    0.88   0
  -7   6 -11    3.75    0.99   0
  -6   0  -4   37.35    0.94   0
  -6   3  -5    6.02    0.63   0
  -6   4  -6  220.33    2.89   0
  -6   5  -7   25.77    1.24   0
  -6   6  -8   38.62    1.56   0
  -5   1  -3  102.81    1.40   0
  -5   5  -5   91.19    1.82   0
  -5   6  -6  144.11    2.43   0
  -5   8 -11   20.08    1.49   0
  -5   8 -10    7.11    1.08   0
  -4   7  -6    0.05    0.56   0
  -4   9 -11    5.73    1.08   0
  -3   8  -6  158.80    2.53   0
  -3   9  -8   36.35    1.49   0
  -2   8  -5    9.28    0.73   0
 -10  -4 -11    7.04    0.88   0
 -10  -3 -11    5.43    0.82   0
  -9   0 -10   -0.09    0.80   0
  -9   2 -12   11.29    1.26   0
  -8  -1  -7   53.64    1.34   0
  -8   1  -8    7.26    0.81   0
  -8   3 -10   10.23    1.10   0
  -8   4 -12    5.97    1.18   0
  -7   1  -6   35.78    1.14   0
  -7   5 -10    0.54    0.85   0
  -6  -1  -4   27.38    0.75   0
  -6   6  -9    1.88    0.84   0
  -6   7 -12    2.51    1.09   0
  -5   7  -8    9.04    0.92   0
  -5   8 -12   38.99    1.90   0
  -4   0  -2   30.49    0.64   0
  -4   5  -4  549.76    3.93   0
  -4   6  -5   36.83    1.21   0
  -4   8  -8   60.96    1.83   0
  -3   3  -2   30.65    0.75   0
  -3   5  -3   94.46    1.51   0
  -3   7  -5   27.10    1.06   0
  -3   9  -9   39.22    1.60   0
  -2   2  -1  622.46    2.54   0
  -2   6  -3   18.44    0.73   0
  -2   7  -4    1.76    0.43   0
   0   7  -3  129.04    1.64   0
 -10  -2 -12    5.56    0.94   0
 -10  -1 -13    0.46    1.02   0
  -9  -2  -9   25.04    1.10   0
  -9   1 -11   -0.06    0.80   0
  -9   2 -13   72.65    2.42   0
  -8  -6  -7   30.53    0.75   0
  -8  -2  -7    0.97    0.48   0
  -8   2  -9    1.19    0.73   0
  -7   4  -9    7.61    0.95   0
  -7   5 -11   29.11    1.54   0
  -6  -4  -4  390.76    1.98   0
  -6  -2  -4   16.90    0.56   0
  -6   2  -5   14.90    0.77   0
  -5   4  -5   60.79    1.45   0
  -5   6  -7   16.95    1.02   0
  -5   7  -9    6.75    0.94   0
  -4  -3  -2   66.37    0.57   0
  -4   3  -3  380.18    2.82   0
  -4   7  -7  278.90    3.43   0
  -4   8  -9   10.88    1.07   0
  -3   6  -4   58.61    1.32   0
  -2   8  -6  273.82    3.14   0
  -1   8  -5    7.98    0.66   0
   0   4  -1   38.49    0.64   0
 -10  -3 -12   14.18    1.15   0
  -9  -4  -9   56.58    1.39   0
  -9  -3  -9    0.84    0.53   0
  -9  -1 -10   22.09    1.23   0
  -9   1 -12   11.53    1.17   0
  -8  -4  -7    0.34    0.38   0
  -8   0  -8  198.77    2.72   0
  -7   2  -7   18.14    0.97   0
  -7   3  -8  158.86    2.66   0
  -7   5 -12    2.81    1.02   0
  -6   4  -7   64.79    1.68   0
  -6   5  -8   39.69    1.46   0
  -6   6 -11   31.12    1.65   0
  -6   6 -10    0.82    0.76   0
  -5  -1  -3  128.69    1.32   0
  -5   5  -6    0.18    0.53   0
  -5   7 -10  117.11    2.65   0
  -4   8 -11   27.54    1.49   0
  -4   8 -10  105.74    2.52   0
  -3   8  -8   50.99    1.63   0
  -2   4  -2  444.56    2.68   0
  -1   3  -1   35.80    0.62   0
  -1   5  -2    0.92    0.26   0
 -10  -4 -12   21.99    1.25   0
 -10  -2 -13    1.50    0.91   0
 -10  -1 -14    5.82    1.13   0
  -9   0 -11    2.84    0.85   0
  -9   1 -13   -0.24    1.05   0
  -8   1  -9   57.07    1.68   0
  -8   2 -10    1.51    0.77   0
  -8   3 -12    1.47    0.95   0
  -7   5 -13   -0.37    1.01   0
  -6   5  -9    1.41    0.76   0
  -6   6 -12    8.09    1.17   0
  -5  -3  -3  240.37    1.44   0
  -5   2  -4  330.38    2.75   0
  -5   6  -8    1.10    0.71   0
  -5   7 -12   12.76    1.33   0
  -5   7 -11   11.44    1.18   0
  -4   5  -5  569.58    4.14   0
  -4   6  -6    4.82    0.66   0
  -4   7  -8   21.28    1.17   0
  -4   8 -12   20.47    1.44   0
  -3   4  -3  661.83    3.67   0
  -3   7  -6  264.24    3.07   0
  -2   7  -5    9.19    0.66   0
  -2   8  -7    6.71    0.74   0
  -1   6  -3  209.82    2.07   0
   1   4  -1 1169.93    3.00   0
 -10  -3 -13    0.27    0.89   0
 -10  -2 -14    3.94    1.11   0
  -9  -2 -10   34.16    1.32   0
  -9  -1 -11    4.39    0.92   0
  -9   0 -12    6.00    1.02   0
  -9   1 -14   34.69    1.84   0
  -8  -1  -8   38.18    1.23   0
  -8   2 -11   19.00    1.26   0
  -8   3 -13   22.15    1.53   0
  -7   1  -7    2.71    0.57   0
  -7   3  -9    0.22    0.68   0
  -7   4 -11    0.35    0.83   0
  -6   4  -8   19.84    1.07   0
  -6   6 -13    4.12    1.10   0
  -5   3  -5   53.26    1.28   0
  -5   6  -9   18.45    1.17   0
  -5   7 -13   12.70    1.34   0
  -4   7  -9    0.78    0.72   0
  -3   6  -5   31.18    1.05   0
  -3   8 -10   36.79    1.55   0
  -2   5  -3  173.04    1.88   0
  -9  -3 -10    5.24    0.81   0
  -8  -2  -8    0.15    0.51   0
  -8   0  -9  328.90    3.63   0
  -8   1 -10    8.77    0.93   0
  -7  -2  -6    2.46    0.45   0
  -7   4 -12    1.17    0.92   0
  -6   0  -5  200.05    2.13   0
  -6   2  -6   41.08    1.19   0
  -6   3  -7   63.24    1.59   0
  -6   5 -10  132.49    2.70   0
  -5   1  -4   37.85    0.92   0
  -5   4  -6    0.73    0.52   0
  -5   6 -10   17.79    1.18   0
  -4   6  -7  229.47    2.99   0
  -3   7  -7   52.63    1.50   0
  -3   8 -11    4.49    0.94   0
  -2   7  -6   28.30    1.08   0
  -2   8  -8    3.75    0.72   0
   0   5  -2 2494.98    5.82   0
   0   6  -3  398.85    2.65   0
 -10  -4 -13    1.05    0.82   0
 -10  -3 -14   25.06    1.54   0
  -9  -4 -10    9.87    0.82   0
  -9  -2 -11    6.97    0.93   0
  -9  -1 -12    2.79    0.89   0
  -9   0 -13   -0.11    0.85   0
  -8   2 -12    9.28    1.09   0
  -7  -7  -6   46.29    0.66   0
  -7  -3  -6   97.73    1.41   0
  -7   0  -7  141.10    2.09   0
  -7   3 -10    0.00    0.71   0
  -7   4 -13   -0.47    0.92   0
  -6   4  -9   76.15    1.95   0
  -6   5 -12  116.86    2.72   0
  -6   5 -11   11.06    1.13   0
  -5   5  -8    5.16    0.76   0
  -5   6 -11    3.72    0.93   0
  -4   3  -4   84.65    1.41   0
  -4   5  -6  359.58    3.42   0
  -4   7 -12   12.42    1.25   0
  -4   7 -11    6.91    1.04   0
  -3   6  -6   11.68    0.77   0
  -3   7  -8   92.88    2.01   0
  -2   3  -2  121.84    1.30   0
  -1   7  -5   42.66    1.13   0
 -10  -5 -13    1.05    0.82   0
 -10  -3 -15   -0.03    0.95   0
  -9   0 -14   42.31    1.86   0
  -8  -3  -8    0.79    0.43   0
  -8  -1  -9   19.39    1.00   0
  -8   0 -10   16.86    1.11   0
  -8   1 -11   27.86    1.38   0
  -7   1  -8    0.10    0.54   0
  -7   2  -9    4.35    0.76   0
  -6   1  -6   12.80    0.71   0
  -6   3  -8   47.61    1.45   0
  -6   5 -14   11.62    1.34   0
  -6   5 -13   34.54    1.75   0
  -5   4  -7  149.35    2.34   0
  -5   6 -13    0.86    0.96   0
  -4   1  -3  617.15    3.11   0
  -4   6  -8   35.92    1.32   0
  -4   7 -13   -0.04    0.89   0
  -3   1  -2    5.10    0.30   0
  -3   3  -3  585.66    3.23   0
  -3   7  -9    0.84    0.67   0
  -2   6  -5    1.57    0.45   0
  -1   4  -2 1021.47    3.72   0
  -1   6  -4  182.09    2.01   0
 -10  -4 -14   46.21    1.77   0
  -9  -6 -10    0.15    0.47   0
  -9  -3 -11    0.95    0.73   0
  -9  -2 -12   28.38    1.41   0
  -9  -1 -13    2.25    0.90   0
  -8   1 -12   18.25    1.25   0
  -7  -6  -6  119.30    1.20   0
  -7  -1  -7    0.98    0.42   0
  -7   2 -10    1.17    0.76   0
  -7   3 -12   11.87    1.17   0
  -6   2  -7   73.96    1.61   0
  -6   4 -10   28.04    1.36   0
  -5   0  -4   13.92    0.57   0
  -5   3  -6    0.41    0.47   0
  -5   5  -9   63.94    1.77   0
  -4   5  -7   37.88    1.25   0
  -4   6  -9   10.70    0.94   0
  -3   4  -4   -0.03    0.32   0
  -3   6  -7   48.04    1.37   0
  -3   7 -10    0.19    0.71   0
  -2   5  -4  153.41    1.85   0
  -1   5  -3   23.39    0.68   0
  -1   7  -6   43.30    1.20   0
 -10  -5 -14   10.59    1.15   0
 -10  -4 -15    1.96    1.06   0
  -9  -1 -14    7.66    1.10   0
  -8  -1 -10  117.28    2.25   0
  -8   0 -11    1.07    0.72   0
  -8   1 -13   15.24    1.24   0
  -7   0  -8   11.24    0.78   0
  -7   3 -14    8.31    1.18   0
  -7   3 -13   42.43    1.82   0
  -6   3  -9  103.74    2.14   0
  -6   4 -11   45.96    1.72   0
  -5   4  -8  156.89    2.48   0
  -4   2  -4   45.52    1.00   0
  -4   6 -10  118.86    2.45   0
  -3   7 -13    0.36    0.88   0
  -3   7 -12   62.98    2.00   0
  -3   7 -11   -0.25    0.74   0
  -2   7  -8   62.42    1.62   0
 -10  -4 -16   -0.26    1.08   0
  -9  -4 -11   27.57    1.15   0
  -9  -3 -12    5.50    0.91   0
  -9  -2 -13    0.26    0.78   0
  -9  -1 -15   62.66    2.22   0
  -8   1 -15    8.97    1.28   0
  -8   1 -14    0.68    0.91   0
  -7   2 -11    1.57    0.78   0
  -6   4 -14   35.47    1.77   0
  -6   4 -13    3.21    0.97   0
  -6   4 -12   19.80    1.30   0
  -5  -1  -4    1.13    0.30   0
  -5   1  -5  205.63    2.14   0
  -5   3  -7   59.84    1.48   0
  -5   5 -12   98.37    2.45   0
  -5   5 -11    1.45    0.83   0
  -4   0  -3  460.61    2.47   0
  -4   4  -6   93.36    1.70   0
  -4   5  -8   42.49    1.37   0
  -4   6 -14    5.08    1.06   0
  -4   6 -13   77.71    2.29   0
  -4   6 -12   65.06    2.04   0
  -4   6 -11   34.49    1.51   0
  -3   5  -6   59.49    1.38   0
  -3   6  -8   15.83    0.93   0
  -2   7  -9    3.51    0.71   0
   0   6  -4  496.46    3.11   0
  -9  -5 -11    0.28    0.60   0
  -9  -2 -14    0.99    0.86   0
  -8  -3  -9   13.78    0.80   0
  -8   0 -12    0.41    0.74   0
  -7   2 -12   21.65    1.32   0
  -6  -3  -5    4.17    0.37   0
  -6   1  -7  119.36    1.92   0
  -5   4  -9   37.02    1.35   0
  -5   5 -14    7.61    1.17   0
  -5   5 -13   19.70    1.33   0
  -3   2  -3  804.93    3.51   0
  -3   6  -9   35.70    1.32   0
  -2   7 -10   59.17    1.72   0
   0   4  -2  502.36    2.38   0
   0   5  -3   28.04    0.69   0
 -10  -5 -16   13.77    1.31   0
  -9  -6 -11   21.19    0.98   0
  -9  -3 -13   62.19    1.87   0
  -9  -2 -15   33.83    1.70   0
  -8  -2 -10   39.04    1.31   0
  -8  -1 -11   52.94    1.62   0
  -8   0 -14   17.83    1.35   0
  -8   0 -13    0.53    0.79   0
  -7  -3  -7    4.74    0.51   0
  -7  -1  -8  147.65    2.13   0
  -7   0  -9  155.90    2.41   0
  -7   2 -15    2.04    0.95   0
  -7   2 -14   70.36    2.25   0
  -6  -8  -5    5.01    0.17   0
  -6   2  -9    0.43    0.59   0
  -6   3 -11   85.21    2.13   0
  -4   4  -7  388.97    3.52   0
  -4   5  -9   84.13    1.92   0
  -3   3  -4 1214.04    4.85   0
  -3   6 -10   14.98    1.03   0
  -2   6  -7  426.85    3.67   0
  -1   3  -2  244.16    1.66   0
  -1   5  -4   54.20    1.06   0
   1   3  -1  177.09    0.99   0
  -9  -3 -14    7.19    1.05   0
  -9  -2 -16    4.92    1.15   0
  -8  -4  -9    9.56    0.66   0
  -8  -1 -12    0.55    0.71   0
  -8   0 -15    1.35    0.99   0
  -7   1 -11   18.46    1.12   0
  -6   3 -14    9.34    1.22   0
  -6   3 -13    0.70    0.88   0
  -5   3  -8   11.43    0.82   0
  -5   4 -11    1.33    0.76   0
  -4  -1  -3  458.48    2.25   0
  -4   5 -11   38.70    1.50   0
  -4   5 -10    3.55    0.76   0
  -3   5  -7  121.62    2.00   0
  -3   6 -14   19.36    1.37   0
  -3   6 -13   13.92    1.17   0
  -3   6 -12   23.88    1.33   0
  -3   6 -11   44.44    1.60   0
  -2   3  -3 1293.41    4.42   0
  -2   4  -4   11.25    0.54   0
  -2   6  -8   69.63    1.62   0
  -1   4  -3   13.18    0.50   0
  -9  -5 -12   16.24    0.97   0
  -9  -4 -13   31.44    1.38   0
  -9  -3 -15    3.59    1.07   0
  -8  -3 -10    0.77    0.54   0
  -8  -2 -11    5.96    0.76   0
  -8  -1 -13    5.68    0.99   0
  -7  -4  -7  115.97    1.54   0
  -7   0 -10   20.94    1.08   0
  -7   1 -12   12.91    1.08   0
  -6   3 -15   21.11    1.46   0
  -5   0  -5  207.56    2.02   0
  -5   2  -7   70.23    1.48   0
  -5   3  -9   15.40    0.92   0
  -5   4 -15   25.61    1.58   0
  -5   4 -14   35.29    1.68   0
  -5   4 -12  118.85    2.58   0
  -4   2  -5  665.71    3.79   0
  -4   4  -8    4.02    0.64   0
  -4   5 -15   53.83    2.01   0
  -4   5 -14    4.32    1.02   0
  -4   5 -13    0.98    0.88   0
  -4   5 -12    6.40    0.96   0
  -3   5  -8   31.83    1.17   0
  -2   6  -9    6.45    0.77   0
   1   4  -2   28.78    0.54   0
  -9  -6 -12    7.81    0.82   0
  -9  -4 -14   11.28    1.13   0
  -9  -3 -16    0.46    0.97   0
  -8  -1 -14    5.84    0.98   0
  -7  -1  -9    3.21    0.59   0
  -7   1 -16   23.13    1.60   0
  -7   1 -15    1.09    0.96   0
  -7   1 -14   24.01    1.44   0
  -6  -5  -5   69.97    0.87   0
  -6  -2  -6  399.00    2.80   0
  -6   2 -11   36.77    1.44   0
  -4   4  -9    7.93    0.82   0
  -3   5  -9   38.82    1.34   0
  -2   6 -11   75.54    1.93   0
  -2   6 -10    0.15    0.61   0
  -1   1  -1  452.66    1.59   0
  -1   6  -7   97.90    1.73   0
  -9  -5 -13    7.41    0.86   0
  -9  -4 -15   13.82    1.22   0
  -8  -4 -10    4.57    0.60   0
  -8  -3 -11   85.16    1.88   0
  -8  -2 -12   15.47    1.04   0
  -8  -1 -16    1.61    1.02   0
  -8  -1 -15    0.44    0.89   0
  -6  -7  -5    1.21    0.17   0
  -6  -6  -5   22.80    0.46   0
  -6   1  -9    2.86    0.62   0
  -6   2 -12   19.58    1.20   0
  -5   2  -8  157.99    2.27   0
  -5   3 -10  262.00    3.30   0
  -4   3  -7   97.02    1.71   0
  -4   4 -10   35.39    1.35   0
  -3   3  -5    2.58    0.39   0
  -3   5 -15   31.75    1.58   0
  -3   5 -10    7.65    0.81   0
  -2   5  -7    3.99    0.57   0
  -1   5  -5    7.05    0.50   0
  -1   6  -8   23.06    0.97   0
   0   5  -4    0.25    0.26   0
  -9  -7 -12    0.43    0.52   0
  -9  -6 -13    3.25    0.78   0
  -9  -5 -14    0.11    0.81   0
  -9  -4 -17    0.15    1.01   0
  -9  -4 -16    0.15    0.90   0
  -8  -2 -13   59.26    1.80   0
  -7  -2  -9    2.01    0.58   0
  -7  -1 -10   30.86    1.17   0
  -7   0 -13    5.33    0.93   0
  -7   0 -12    0.19    0.69   0
  -6   0  -8   39.24    1.16   0
  -6   1 -10   83.93    1.86   0
  -6   2 -16    3.49    1.00   0
  -6   2 -15   49.80    1.95   0
  -6   2 -14   27.70    1.51   0
  -5   3 -16   13.73    1.35   0
  -5   3 -15    0.75    0.98   0
  -5   3 -12   62.08    1.86   0
  -5   3 -11   20.45    1.16   0
  -4   4 -16    3.37    1.04   0
  -4   4 -15   34.64    1.68   0
  -4   4 -11   91.18    2.09   0
  -3   2  -4    6.50    0.41   0
  -3   5 -14    1.39    0.85   0
  -3   5 -13    1.07    0.79   0
  -3   5 -12   36.34    1.50   0
  -3   5 -11   13.69    1.01   0
  -2   1  -2    0.59    0.14   0
  -2   4  -5   77.56    1.31   0
  -1  -2   0    6.92    0.12   0
  -9  -5 -15   11.31    1.15   0
  -8  -5 -10   22.72    0.94   0
  -8  -3 -12    0.44    0.63   0
  -8  -2 -16    7.13    1.15   0
  -8  -2 -15    6.14    1.00   0
  -8  -2 -14    5.71    0.92   0
  -7  -6  -7   10.46    0.49   0
  -7  -1 -11   30.06    1.25   0
  -7   0 -16    2.95    1.02   0
  -7   0 -14    1.54    0.85   0
  -6  -3  -6    0.63    0.32   0
  -6   1 -11   28.76    1.28   0
  -5   0  -6  125.47    1.67   0
  -5   2  -9  471.14    4.04   0
  -5   3 -14   24.51    1.43   0
  -5   3 -13  122.40    2.60   0
  -4   1  -5 1013.71    4.40   0
  -4   3  -8  146.98    2.18   0
  -4   4 -14    2.08    0.89   0
  -4   4 -13   23.53    1.35   0
  -4   4 -12   70.63    1.96   0
  -2   3  -4   73.47    1.14   0
  -2   5  -8   10.75    0.75   0
  -1   4  -4    2.20    0.31   0
   0   4  -3 1141.54    3.83   0
  -9  -7 -13   39.31    1.40   0
  -9  -6 -14    2.01    0.83   0
  -9  -5 -17   27.37    1.65   0
  -9  -5 -16    3.12    0.97   0
  -8  -3 -13    8.77    0.99   0
  -7  -4  -8  143.43    1.84   0
  -6   0  -9  164.36    2.34   0
  -6   1 -12    1.95    0.74   0
  -5   2 -10   49.85    1.47   0
  -4   3  -9   21.26    0.98   0
  -3   4  -8   64.44    1.48   0
  -2   2  -3    7.42    0.34   0
  -2   5  -9   52.37    1.42   0
  -1   2  -2 2198.57    4.45   0
  -1   3  -3  999.94    3.58   0
   0   3  -2 2617.25    4.85   0
   0   5  -5  362.03    2.64   0
  -8  -6 -10    3.29    0.55   0
  -8  -4 -12    1.75    0.70   0
  -8  -3 -14   25.71    1.34   0
  -7  -3  -9   32.42    1.03   0
  -7  -2 -10    0.11    0.50   0
  -7  -1 -12   13.06    0.97   0
  -6  -1  -8   21.79    0.87   0
  -6   0 -10  300.49    3.29   0
  -6   1 -16    5.88    1.10   0
  -6   1 -15    3.94    0.98   0
  -6   1 -14   16.32    1.22   0
  -6   1 -13    3.83    0.86   0
  -5  -4  -4  207.71    1.35   0
  -5   1  -8  186.30    2.35   0
  -5   2 -16    0.60    1.01   0
  -5   2 -11   52.81    1.58   0
  -4   3 -16    6.44    1.14   0
  -4   3 -10    0.26    0.62   0
  -3   4 -16   11.56    1.16   0
  -3   4 -15   24.79    1.42   0
  -3   4  -9    0.18    0.50   0
  -2   5 -11   52.23    1.57   0
  -2   5 -10   -0.42    0.53   0
  -9  -7 -14    6.45    0.88   0
  -9  -6 -17    1.63    1.04   0
  -9  -6 -16    8.50    1.14   0
  -8  -5 -11  220.56    2.69   0
  -8  -3 -16    3.82    0.99   0
  -8  -3 -15   28.21    1.44   0
  -7  -5  -8    1.01    0.38   0
  -7  -2 -11    0.75    0.64   0
  -7  -1 -17    3.29    1.07   0
  -7  -1 -16   10.47    1.19   0
  -7  -1 -15   14.04    1.20   0
  -6  -4  -6   37.33    0.81   0
  -5  -2  -5  119.37    1.35   0
  -5   2 -15   10.70    1.15   0
  -5   2 -14    4.28    0.91   0
  -5   2 -13  103.78    2.35   0
  -5   2 -12   76.43    1.95   0
  -4   3 -15   19.17    1.35   0
  -4   3 -14   26.56    1.38   0
  -4   3 -12    2.86    0.82   0
  -4   3 -11   26.80    1.19   0
  -3   0  -3  710.11    2.78   0
  -3   2  -5  237.40    2.13   0
  -3   4 -14    8.15    1.01   0
  -3   4 -13  363.95    4.21   0
  -3   4 -12    4.98    0.83   0
  -3   4 -11   95.26    2.04   0
  -3   4 -10   11.14    0.82   0
  -1   4  -5    1.09    0.31   0
  -1   5  -8  210.79    2.49   0
  -8  -4 -13   29.39    1.28   0
  -6   0 -11   82.98    1.86   0
  -5  -1  -6   26.82    0.77   0
  -5   1  -9  248.91    2.84   0
  -4  -1  -4    6.89    0.36   0
  -4   1  -6   25.05    0.79   0
  -4   2  -8   49.70    1.25   0
  -4   3 -13   97.18    2.26   0
  -2   3  -5   22.66    0.71   0
  -1   5  -9   13.64    0.80   0
   0   5  -6   24.28    0.78   0
  -5 -17  -9   21.36    1.36   0
  -5 -16 -10    6.12    0.94   0
  -5 -15 -11   10.23    0.98   0
  -4 -17  -5    0.38    0.82   0
  -4 -17  -4   28.77    1.53   0
  -4 -16  -7    0.78    0.81   0
  -4 -15  -9    4.55    0.78   0
  -3 -15  -5    0.57    0.67   0
  -3 -15   4    0.79    0.79   0
  -3 -14  -7    4.36    0.72   0
  -3 -13  -8    1.31    0.55   0
  -2 -14  -1    0.04    0.58   0
  -2 -14   0    1.42    0.61   0
  -2 -14   1    0.44    0.60   0
  -2 -13  -4   36.99    1.24   0
  -2 -13   5   24.94    1.13   0
  -2 -10  -7    4.98    0.52   0
  -1 -11  -2   19.01    0.82   0
  -1 -11   5  260.47    2.72   0
  -1 -10   7   45.96    1.16   0
  -1  -7  -5  241.64    2.02   0
   0  -8   1   53.13    1.01   0
   0  -7   7   35.03    0.76   0
   0  -6  -1  327.12    2.09   0
  -5 -17  -8   14.28    1.24   0
  -4 -17  -2    4.19    0.97   0
  -4 -17  -1    2.35    0.97   0
  -4 -17   0    0.73    0.92   0
  -3 -15  -4   19.84    1.15   0
  -2 -13  -3    4.14    0.68   0
  -2 -13   4   22.34    1.14   0
  -2 -12  -5   28.58    1.06   0
  -2 -11  -6    1.49    0.47   0
  -1 -11   4   57.88    1.34   0
  -1 -10  -3   21.10    0.80   0
  -1  -6  -5  149.80    1.48   0
  -1  -5  -5    3.50    0.27   0
   0  -8   2  420.55    2.73   0
   0  -8   3   46.36    0.93   0
   0  -8   4    1.03    0.27   0
   0  -7   0  162.88    1.60   0
   0  -2  -1 5470.77    4.99   0
  -6 -17 -10   26.95    1.52   0
  -6 -16 -11   47.29    1.77   0
  -5 -17  -7   19.55    1.36   0
  -5 -15 -10    1.67    0.71   0
  -5 -14 -11   10.97    0.94   0
  -4 -16  -6   52.17    1.77   0
  -4 -16   3    2.27    0.94   0
  -3 -15   1    5.95    0.97   0
  -3 -15   2    0.75    0.76   0
  -3 -14  -6    2.43    0.61   0
  -3 -14   5   82.10    2.07   0
  -3 -13  -7    2.55    0.59   0
  -3 -12  -8   23.24    0.99   0
  -3 -10  -9    0.23    0.40   0
  -2 -12   6    2.21    0.67   0
  -1 -11   1   91.37    1.63   0
  -1 -11   2   56.67    1.32   0
  -1 -11   3  239.44    2.61   0
  -1 -10  -2   40.03    1.05   0
  -1 -10   6   45.69    1.16   0
  -1  -8  -4   32.14    0.83   0
   0  -7   6   89.16    1.17   0
   0  -6   8  105.68    1.14   0
   0  -5  -1   51.11    0.76   0
   0  -4  -1   53.89    0.70   0
   0  -3  -1  485.90    1.80   0
  -6 -17  -9   23.62    1.50   0
  -5 -17  -6   10.86    1.16   0
  -4 -16  -5    2.83    0.83   0
  -4 -16  -4   30.29    1.48   0
  -4 -16   2   38.65    1.70   0
  -4 -15  -7    8.48    0.90   0
  -3 -15  -1   23.96    1.24   0
  -3 -15   0   -0.24    0.67   0
  -3 -14  -5   18.41    1.04   0
  -2 -13   0   55.54    1.51   0
  -2 -13   1   41.26    1.34   0
  -2 -13   2   19.52    1.01   0
  -2 -12  -4  206.10    2.58   0
   0  -7   1  283.37    2.09   0
   0  -6   0  415.53    2.34   0
  -6 -16 -10    0.88    0.83   0
  -6 -15 -11   29.40    1.44   0
  -5 -17  -5    0.64    0.87   0
  -5 -16  -8    0.17    0.71   0
  -5 -14 -10    0.15    0.71   0
  -4 -16  -3    6.00    0.95   0
  -4 -16  -2    3.55    0.88   0
  -4 -16  -1   46.06    1.76   0
  -4 -16   0   39.31    1.68   0
  -4 -16   1   23.54    1.42   0
  -4 -15  -6   49.12    1.62   0
  -4 -14  -8    0.27    0.62   0
  -4 -13  -9    1.19    0.57   0
  -4 -11 -10    9.06    0.73   0
  -3 -14  -4   19.20    1.06   0
  -3 -14   4   22.28    1.22   0
  -3 -13  -6  111.35    2.07   0
  -3 -12  -7    3.79    0.59   0
  -3 -11  -8   78.09    1.58   0
  -2 -12  -3   13.48    0.81   0
  -2 -12   5   78.96    1.76   0
  -2 -11  -5   64.81    1.41   0
  -2  -7  -7  322.36    2.39   0
  -2  -6  -7   16.80    0.57   0
  -2  -5  -7  279.05    1.91   0
  -1 -10  -1    6.05    0.55   0
  -1  -7  -4    1.30    0.29   0
   0  -7   3  131.74    1.44   0
   0  -7   4    0.24    0.26   0
   0  -5   9   39.42    0.64   0
  -6 -17  -8   13.67    1.25   0
  -5 -17  -4   18.24    1.29   0
  -5 -17  -3    2.31    0.97   0
  -5 -16  -7   14.36    1.18   0
  -4 -15   4    2.15    0.89   0
  -3 -14  -3   -0.29    0.59   0
  -3 -14   2   43.22    1.58   0
  -3 -14   3    8.37    0.91   0
  -3 -13   6    3.93    0.78   0
  -3 -10  -8   31.92    1.03   0
  -2 -12  -2  244.41    2.83   0
  -2 -12   4   35.87    1.26   0
  -2 -11  -4  369.90    3.27   0
  -2 -11   7   99.88    1.86   0
  -1 -10   0  969.87    4.88   0
  -1 -10   3  213.58    2.35   0
  -1 -10   4   13.51    0.68   0
  -1  -8  -3  156.02    1.74   0
   0  -6   1  191.54    1.59   0
   0  -6   7  320.82    2.01   0
   0  -5   0  154.71    1.30   0
  -7 -16 -11    2.61    0.91   0
  -6 -17  -7   17.75    1.39   0
  -6 -16  -9   61.39    2.01   0
  -5 -16  -6   26.04    1.41   0
  -5 -15  -8    8.17    0.94   0
  -4 -15  -5    0.89    0.66   0
  -4 -15  -4    1.95    0.81   0
  -4 -15   3   -0.46    0.82   0
  -4 -14  -7   52.24    1.57   0
  -4 -13  -8   11.14    0.84   0
  -4 -12  -9  110.00    2.00   0
  -3 -14  -2   26.66    1.22   0
  -3 -14  -1    8.86    0.87   0
  -3 -14   0    4.55    0.77   0
  -3 -14   1    2.50    0.70   0
  -3 -13  -5    1.74    0.55   0
  -3 -13   5   13.94    1.07   0
  -3 -12  -6   25.77    1.03   0
  -3 -11  -7  149.61    2.17   0
  -2 -12  -1    5.55    0.64   0
  -2 -12   0    0.16    0.56   0
  -2 -12   3    0.12    0.52   0
  -2 -10  -5   24.73    0.87   0
  -1  -5  -4   38.45    0.70   0
   0  -4  10  229.95    1.26   0
  -6 -17  -6   42.94    1.86   0
  -6 -16  -8    2.67    0.97   0
  -6 -15 -10   19.18    1.19   0
  -5 -16  -5   11.22    1.11   0
  -5 -13 -10    5.47    0.72   0
  -4 -15  -3   45.33    1.64   0
  -4 -15   1    1.17    0.86   0
  -4 -15   2    9.25    1.05   0
  -4 -14  -6   11.16    0.95   0
  -3 -13  -4   33.80    1.23   0
  -2 -12   1   13.43    0.82   0
  -2 -12   2    1.64    0.55   0
  -2 -11  -3   23.15    0.93   0
  -2 -11   6    4.79    0.69   0
  -1  -7  -3   58.82    1.01   0
  -1  -4  -4  171.27    1.30   0
   0  -6   2    1.55    0.24   0
   0  -6   6   10.01    0.42   0
   0  -4   0  726.62    2.51   0
  -7 -16 -10    3.00    0.87   0
  -6 -15  -9   57.41    1.89   0
  -5 -16  -4    7.73    1.02   0
  -5 -16  -3    2.60    0.91   0
  -5 -16  -1    1.25    0.94   0
  -5 -16   0    1.10    0.95   0
  -5 -16   1   54.55    2.04   0
  -5 -15  -7    4.84    0.86   0
  -4 -15  -2   58.56    1.81   0
  -4 -15  -1    0.71    0.74   0
  -4 -15   0   -0.32    0.72   0
  -4 -14  -5    1.72    0.62   0
  -4 -14   5    1.91    0.88   0
  -4 -13  -7   21.65    1.05   0
  -4 -12  -8   12.04    0.82   0
  -4 -11  -9   23.79    0.97   0
  -3 -13  -3    0.39    0.57   0
  -3 -13   4    4.10    0.75   0
  -3 -12  -5   34.73    1.18   0
  -2 -11  -2    6.33    0.62   0
  -2 -11   5   14.48    0.88   0
  -2 -10  -4    0.36    0.37   0
  -2 -10   8    0.22    0.53   0
  -2  -7  -6  258.99    2.15   0
  -1  -8  -2   40.37    0.91   0
   0  -6   3  370.76    2.20   0
   0  -6   4  480.07    2.50   0
   0  -6   5   20.66    0.57   0
   0  -5   1  533.47    2.40   0
  -7 -16  -9    0.82    0.88   0
  -6 -16  -7   83.71    2.33   0
  -6 -14 -10    8.02    0.93   0
  -5 -15  -6    2.74    0.78   0
  -5 -14  -8   -0.06    0.66   0
  -5 -13  -9    1.00    0.62   0
  -5 -12 -10    1.02    0.53   0
  -4 -14  -4    0.30    0.67   0
  -4 -14   4   27.21    1.40   0
  -4 -10  -9  111.02    1.84   0
  -3 -13  -2    7.47    0.75   0
  -3 -13  -1   20.08    1.02   0
  -3 -13   2    1.55    0.68   0
  -3 -13   3    3.21    0.72   0
  -3 -12   6   43.07    1.48   0
  -3 -11  -6  156.84    2.20   0
  -3 -10  -7   28.55    0.95   0
  -2 -11  -1   30.28    1.04   0
  -2 -11   4   20.02    0.95   0
   0  -3   0 1138.82    2.73   0
  -7 -15 -10    0.29    0.81   0
  -6 -16  -6   10.25    1.14   0
  -6 -15  -8    6.84    0.97   0
  -5 -15  -5   -0.54    0.72   0
  -5 -15   3   23.85    1.56   0
  -5 -14  -7    4.93    0.78   0
  -4 -14   3   93.96    2.28   0
  -4 -13  -6   18.46    1.00   0
  -3 -13   0   54.86    1.57   0
  -3 -13   1  101.88    2.09   0
  -3  -7  -8  235.61    2.13   0
  -2 -11   0    9.64    0.69   0
  -2 -11   1   71.30    1.54   0
  -2 -11   2    2.52    0.57   0
  -2 -11   3  220.02    2.64   0
  -2 -10  -3  417.30    3.29   0
  -2 -10   7   20.87    0.94   0
  -1  -8   7  108.47    1.53   0
   0  -5   2 2663.41    5.36   0
  -7 -16  -8    2.22    0.94   0
  -6 -16  -5    0.45    0.88   0
  -6 -16  -4    8.11    1.05   0
  -6 -13 -10   17.10    1.08   0
  -5 -15  -4   35.23    1.53   0
  -5 -15   2   10.71    1.20   0
  -5 -13  -8    7.60    0.81   0
  -5 -12  -9   89.39    1.89   0
  -4 -14   0    6.62    0.91   0
  -4 -14   1   13.89    1.06   0
  -4 -14   2    0.71    0.74   0
  -4 -13  -5   43.04    1.40   0
  -4 -12  -7   58.51    1.50   0
  -4 -11  -8   88.84    1.73   0
  -3 -12  -3  131.89    2.17   0
  -3 -12   5   59.04    1.64   0
  -3 -11  -5    9.64    0.70   0
  -3 -10  -6   48.95    1.21   0
  -2  -5  -6  161.02    1.46   0
  -1  -8   0   50.86    1.03   0
   0  -5   7  356.52    1.95   0
   0  -4   1   38.48    0.59   0
  -7 -16  -7   34.65    1.70   0
  -7 -15  -9   35.26    1.60   0
  -7 -14 -10   17.77    1.23   0
  -6 -16  -3   30.30    1.60   0
  -6 -16  -2   13.06    1.28   0
  -5 -15  -3   36.65    1.55   0
  -5 -15  -2   59.69    1.95   0
  -5 -15  -1    5.07    0.94   0
  -5 -15   0   15.46    1.23   0
  -5 -15   1   17.99    1.31   0
  -5 -14   5   15.78    1.38   0
  -4 -13   5    5.05    0.97   0
  -3 -12  -2    0.07    0.50   0
  -3 -11   7   59.48    1.62   0
  -2 -10   6    0.40    0.46   0
  -2  -3  -6  303.23    1.61   0
  -1  -8   1  877.62    4.13   0
  -1  -8   6    0.10    0.31   0
   0  -5   6   24.43    0.55   0
   0  -4   9  161.19    1.16   0
  -8 -15 -10    3.74    0.96   0
  -7 -16  -6    9.24    1.20   0
  -7 -15  -8    2.41    0.97   0
  -6 -14  -8   18.48    1.17   0
  -5 -14  -5    0.65    0.73   0
  -5 -14   4   -0.10    0.98   0
  -5 -13  -7   12.31    0.93   0
  -4 -13  -4   60.04    1.64   0
  -4 -13   4   39.36    1.56   0
  -4 -12  -6   34.81    1.21   0
  -4 -12   7    0.77    0.82   0
  -4 -10  -8   76.90    1.55   0
  -3 -12  -1    2.92    0.62   0
  -3 -12   1   25.83    1.14   0
  -3 -12   2    9.27    0.83   0
  -3 -12   3    6.11    0.74   0
  -2 -10  -1 1036.01    5.22   0
  -2 -10   5   32.03    1.08   0
  -2  -9   8   29.63    1.02   0
  -2  -8  -4   20.83    0.71   0
  -1  -8   2   31.55    0.84   0
  -1  -8   4   36.22    0.91   0
  -1  -8   5  211.31    2.08   0
  -1  -7   8    2.87    0.41   0
  -1  -6  -2   13.87    0.49   0
   0  -5   4    0.14    0.18   0
   0  -5   5  357.81    1.98   0
  -7 -16  -5   17.26    1.39   0
  -7 -14  -9   17.99    1.25   0
  -6 -15  -5   23.63    1.37   0
  -6 -14  -7    8.25    1.00   0
  -5 -14  -4    0.38    0.70   0
  -5 -14   3   20.95    1.39   0
  -5 -12  -8   19.06    0.99   0
  -4 -13  -3    2.02    0.66   0
  -4 -13  -2    2.27    0.71   0
  -4 -13   3    0.38    0.80   0
  -4 -12  -5    9.09    0.75   0
  -3 -11  -3  144.84    2.16   0
  -3 -11   6    7.44    0.83   0
  -3 -10  -5   36.97    1.08   0
  -2 -10   0  184.37    2.25   0
  -2 -10   2   66.50    1.43   0
  -2 -10   3  262.20    2.75   0
  -2 -10   4    6.49    0.60   0
  -1  -8   3   18.01    0.66   0
  -1  -4  -3  512.21    2.23   0
  -8 -15  -9    2.96    0.93   0
  -7 -15  -7   32.87    1.60   0
  -6 -15  -4    3.10    0.90   0
  -6 -15   1   42.00    1.88   0
  -5 -14  -3   25.66    1.31   0
  -5 -14   2   12.72    1.16   0
  -5 -13  -6    1.76    0.67   0
  -5 -13   6    4.78    1.12   0
  -4 -13  -1   10.57    0.91   0
  -4 -13   0    4.42    0.78   0
  -4 -13   1    2.29    0.73   0
  -4 -13   2   10.16    0.94   0
  -4 -12   6   22.28    1.28   0
  -4 -11  -6    1.87    0.59   0
  -4  -9  -8   17.65    0.78   0
  -3  -7  -7  125.21    1.57   0
  -2  -9   7    1.16    0.53   0
  -2  -6  -5  210.37    1.81   0
  -1  -7   0  190.55    1.80   0
   0  -4   2  481.05    2.04   0
   0  -3   1   31.69    0.47   0
  -8 -15  -8   25.72    1.51   0
  -7 -15  -6   25.14    1.48   0
  -7 -14  -8    1.22    0.80   0
  -6 -15  -2    0.27    0.80   0
  -6 -15   0    4.96    1.04   0
  -6 -14  -6    1.02    0.78   0
  -6 -13  -8    1.77    0.67   0
  -6 -12  -9    7.33    0.81   0
  -5 -14  -1   64.14    1.94   0
  -5 -14   0    2.98    0.84   0
  -5 -14   1    3.18    0.86   0
  -5 -13  -5   47.87    1.55   0
  -5 -12  -7   45.39    1.42   0
  -5 -11  -8   20.23    0.97   0
  -5 -10  -9  261.38    2.88   0
  -4 -10  -7   29.67    1.02   0
  -3 -11  -2   11.05    0.75   0
  -3 -11   5    4.02    0.67   0
  -3 -10  -4    7.12    0.59   0
  -3 -10   8    3.01    0.64   0
  -2  -8   9    0.23    0.43   0
  -2  -7  -4 1235.74    4.70   0
  -1  -5  -2  425.16    2.26   0
   0  -4   8  758.90    2.58   0
  -8 -15  -7    1.07    0.87   0
  -8 -14  -9   19.78    1.32   0
  -7 -15  -5   17.79    1.34   0
  -7 -13  -9   57.20    1.79   0
  -6 -14  -5   74.00    2.06   0
  -6 -13  -7    2.29    0.67   0
  -5 -13  -4    6.87    0.87   0
  -5 -13   5  178.35    3.19   0
  -4 -12  -3   19.36    1.00   0
  -4 -12   5   -0.07    0.69   0
  -3 -11  -1   26.21    1.03   0
  -3 -11   4  100.62    1.95   0
  -3  -8  -6  148.92    1.83   0
  -3  -6  -7   14.01    0.54   0
  -2  -9   6    4.96    0.53   0
  -2  -5  -5  129.44    1.31   0
  -1  -7   1   64.31    1.07   0
  -1  -7   6  113.05    1.47   0
  -1  -6   9   27.91    0.74   0
   0  -4   3 1176.16    3.20   0
   0  -3  10    5.31    0.25   0
  -7 -15  -4   15.54    1.31   0
  -7 -15  -3   19.00    1.41   0
  -7 -15  -2   -0.52    0.96   0
  -6 -14   3    0.00    0.94   0
  -6 -12  -8   24.13    1.16   0
  -6 -11  -9   42.80    1.39   0
  -5 -13  -3   55.85    1.72   0
  -5 -13   4    1.65    0.88   0
  -5 -12   7   40.85    1.74   0
  -4 -12   4   43.84    1.52   0
  -4 -11   7    0.65    0.78   0
  -4 -10  -6   43.50    1.20   0
  -4  -9  -7   15.49    0.77   0
  -3 -11   1    0.31    0.50   0
  -3 -11   2   85.21    1.76   0
  -3 -10  -3   26.90    0.95   0
  -3 -10   7   49.86    1.42   0
  -2  -8  -2  118.68    1.60   0
  -1  -7   3  720.85    3.56   0
  -1  -7   4   13.58    0.57   0
  -1  -7   5   49.60    1.00   0
   0  -4   7   54.09    0.72   0
  -8 -14  -8   -0.05    0.83   0
  -7 -14  -6   -0.14    0.79   0
  -7 -13  -8    0.27    0.72   0
  -6 -14  -3    0.73    0.79   0
  -6 -14  -2    0.36    0.81   0
  -6 -14  -1   59.15    2.00   0
  -6 -14   0    0.18    0.87   0
  -6 -14   1   10.83    1.17   0
  -6 -14   2    0.49    0.90   0
  -5 -13  -2    0.60    0.70   0
  -5 -13   2   10.20    1.09   0
  -5 -13   3   17.94    1.23   0
  -5 -11  -7    2.99    0.60   0
  -5 -10  -8   40.39    1.22   0
  -4 -12  -1    3.17    0.65   0
  -4 -12   0    7.75    0.81   0
  -4 -12   1   10.14    0.88   0
  -4 -12   2   16.04    1.02   0
  -4 -12   3   20.37    1.12   0
  -4 -11  -4  212.89    2.70   0
  -3 -10  -2   -0.00    0.44   0
  -3 -10   6   69.12    1.64   0
  -3  -9   9   52.54    1.44   0
  -3  -7  -6   12.28    0.56   0
  -3  -5  -7    8.20    0.40   0
  -2  -9   3    1.86    0.43   0
  -2  -9   4   17.26    0.77   0
  -2  -6  -4  233.77    1.91   0
  -1  -6   0   39.71    0.78   0
   0  -4   4   64.36    0.77   0
   0  -4   6    3.32    0.24   0
  -8 -14  -7    7.33    1.01   0
  -8 -13  -9    0.78    0.81   0
  -7 -14  -5   54.35    1.90   0
  -7 -12  -9    0.79    0.68   0
  -6 -13  -5    1.86    0.74   0
  -6 -13   5    0.47    0.95   0
  -6 -12  -7    2.54    0.66   0
  -5 -13  -1   18.24    1.12   0
  -5 -13   1    2.19    0.79   0
  -5 -12  -5   23.19    1.08   0
  -5 -12   6   46.16    1.74   0
  -4 -11   6    0.42    0.76   0
  -4  -7  -8  355.17    2.74   0
  -3  -8  -5    5.31    0.46   0
  -2  -8  -1  504.63    3.26   0
  -2  -7  -3  101.10    1.37   0
  -2  -4  -5  739.35    2.84   0
  -1  -6   8   40.87    0.87   0
  -1  -4  -2  743.74    2.70   0
   0  -4   5   27.36    0.52   0
   0  -3   2 2617.93    4.14   0
  -7 -14  -4    2.28    0.90   0
  -7 -13  -7   60.70    1.87   0
  -6 -13  -4   13.06    1.03   0
  -6 -13   4    2.38    1.09   0
  -6 -11  -8    1.21    0.58   0
  -5 -12   5   20.61    1.35   0
  -5 -11  -6    3.36    0.64   0
  -4 -11  -3  252.22    2.96   0
  -4 -11   5    3.97    0.80   0
  -4 -10  -5  101.19    1.79   0
  -3 -10  -1  528.52    3.92   0
  -3 -10   0   66.04    1.46   0
  -3 -10   4   25.16    1.05   0
  -3 -10   5   12.15    0.79   0
  -3  -9   8   34.96    1.24   0
  -1  -6   1  437.77    2.54   0
  -1  -5  -1  241.67    1.71   0
   0  -2   1  406.71    1.34   0
  -8 -14  -6   30.41    1.55   0
  -8 -13  -8    0.14    0.77   0
  -7 -14  -3   32.67    1.62   0
  -7 -14  -2   26.90    1.53   0
  -7 -14  -1   40.31    1.80   0
  -7 -14   0    7.22    1.13   0
  -7 -14   1   15.40    1.37   0
  -7 -13  -6   29.30    1.41   0
  -7 -12  -8    2.25    0.74   0
  -6 -13  -3   15.45    1.13   0
  -6 -13   3    5.82    1.03   0
  -6 -12  -6    1.41    0.67   0
  -6 -12   7    3.04    0.90   0
  -6 -12   7    1.07    0.55   0
  -5 -12  -3    4.28    0.72   0
  -5 -12   4   61.95    1.94   0
  -5 -10  -7   17.41    0.88   0
  -5  -9  -8  167.94    2.23   0
  -4 -11  -2   40.71    1.29   0
  -4 -11   4   58.61    1.68   0
  -4 -10   8   39.19    1.42   0
  -4  -9  -6   88.84    1.58   0
  -3 -10   1   90.08    1.71   0
  -3 -10   2    0.36    0.47   0
  -3 -10   3    0.73    0.48   0
  -3  -6  -6   24.84    0.69   0
  -2  -8   0   20.75    0.73   0
  -2  -7  -2    7.58    0.45   0
  -1  -6   7    4.50    0.40   0
  -1  -5  10   78.53    1.11   0
  -8 -14  -5   16.54    1.28   0
  -8 -14  -4    5.32    1.08   0
  -8 -13  -7   -0.08    0.72   0
  -6 -13  -2    1.07    0.79   0
  -6 -13  -1    1.60    0.82   0
  -6 -13   0    2.95    0.88   0
  -6 -13   1   54.35    1.88   0
  -6 -13   2    5.75    0.99   0
  -6 -12   6    3.94    1.04   0
  -5 -12  -1    8.99    0.92   0
  -5 -12   3   28.09    1.35   0
  -5 -11   7    8.38    1.08   0
  -4 -11  -1  180.43    2.57   0
  -4 -11   0   50.88    1.45   0
  -4 -11   2   46.61    1.46   0
  -4 -11   3    1.41    0.63   0
  -4 -10  -4  146.03    2.15   0
  -3  -9   7   77.31    1.69   0
  -3  -7  -5  236.58    2.17   0
  -2  -8   1 1171.35    5.05   0
  -2  -3  -5    0.49    0.14   0
  -1  -6   2   56.31    0.94   0
  -1  -6   6   14.78    0.56   0
   0  -3   9   10.37    0.32   0
  -9 -13  -8   13.22    1.20   0
  -8 -14  -3   30.06    1.66   0
  -7 -13  -4    0.70    0.86   0
  -7 -12  -7    0.92    0.72   0
  -6 -12  -5    0.90    0.68   0
  -6 -10  -8   14.65    0.89   0
  -5 -12   1   14.41    1.06   0
  -5 -12   2  155.10    2.76   0
  -5 -11  -4    1.94    0.64   0
  -4 -10   7   11.29    0.91   0
  -4  -9  -5    1.90    0.46   0
  -1  -6   3  107.82    1.30   0
  -1  -6   4    5.09    0.39   0
  -1  -6   5   72.88    1.11   0
  -1  -5   0   64.33    0.90   0
   0  -3   3  353.30    1.54   0
   0  -2  11  108.17    0.80   0
  -9 -13  -7   -0.29    0.84   0
  -8 -13  -6    2.84    0.89   0
  -8 -12  -8    0.84    0.75   0
  -7 -13  -3    7.85    1.02   0
  -7 -13   2    1.06    1.03   0
  -7 -13   3    0.50    0.99   0
  -7 -12  -6    7.47    0.95   0
  -6 -12  -4   18.77    1.12   0
  -6 -12   5   -0.09    0.86   0
  -6 -11  -6    1.52    0.57   0
  -5 -11   6   92.13    2.24   0
  -4 -10   6    1.46    0.70   0
  -4  -9   9    0.25    0.76   0
  -3  -9  -1   44.51    1.14   0
  -3  -9   6    4.10    0.58   0
  -3  -8   9   61.16    1.48   0
  -3  -5  -6   32.63    0.72   0
  -2  -7  -1  575.86    3.27   0
  -1  -5   9  155.63    1.56   0
  -9 -13  -6    4.22    1.06   0
  -8 -13  -5   24.72    1.43   0
  -7 -13  -1   33.35    1.61   0
  -7 -13   0   -0.28    0.86   0
  -7 -13   1    7.18    1.11   0
  -6 -12  -3   93.18    2.15   0
  -6 -12   3    0.40    0.90   0
  -6 -12   4    0.16    0.84   0
  -6 -11   7   16.15    1.38   0
  -5 -11  -3   25.86    1.12   0
  -5 -11   5    2.28    0.79   0
  -5 -10  -5    5.11    0.64   0
  -5 -10   8   66.82    1.97   0
  -4 -10  -2  258.90    2.89   0
  -4 -10   5   12.54    0.94   0
  -4  -9  -4   39.55    1.14   0
  -3  -9   4    3.80    0.61   0
  -3  -9   5   13.57    0.77   0
  -2  -2  -5  516.04    1.84   0
  -1  -4  11   11.49    0.50   0
   0  -3   8  267.98    1.44   0
  -9 -13  -5    1.86    1.02   0
  -8 -13  -4   32.71    1.62   0
  -8 -13  -3   31.26    1.59   0
  -7 -12  -5    7.81    0.94   0
  -7 -11  -7    3.74    0.74   0
  -6 -12   0    1.81    0.74   0
  -6 -12   2   12.86    1.11   0
  -6  -9  -8  136.90    2.15   0
  -5 -11  -1   83.04    1.92   0
  -5 -11   4   49.50    1.65   0
  -4 -10   4  140.88    2.37   0
  -3  -9   1  521.49    3.79   0
  -3  -8   8   47.09    1.33   0
  -3  -6  -5    0.05    0.24   0
  -2  -7   0    0.72    0.29   0
  -9 -13  -4   42.60    1.88   0
  -9 -12  -7    0.31    0.82   0
  -8 -13  -2    0.72    0.93   0
  -8 -13  -1   10.61    1.24   0
  -8 -13   0    8.41    1.20   0
  -8 -12  -6    1.52    0.80   0
  -8 -11  -8    3.44    0.80   0
  -7 -12   4    1.37    0.99   0
  -7 -10  -8    4.53    0.70   0
  -6 -11   6    9.86    1.12   0
  -5 -11   0  196.19    2.88   0
  -5 -11   2    0.73    0.66   0
  -5 -11   3   14.73    1.05   0
  -5 -10   7   21.45    1.31   0
  -5  -9  -6   11.92    0.73   0
  -4 -10   1   18.86    0.96   0
  -4 -10   2   19.44    0.97   0
  -4 -10   3    6.21    0.70   0
  -4  -9  -3  111.96    1.81   0
   0  -3   7    6.08    0.26   0
  -8 -11  -7    0.05    0.77   0
  -7 -12   3    5.54    1.07   0
  -6 -11  -4   11.51    0.87   0
  -6 -11   5   39.43    1.72   0
  -6 -10  -6    0.32    0.52   0
  -4  -9   7    8.37    0.86   0
  -3  -8   7    1.04    0.53   0
  -3  -7  10   96.60    1.77   0
  -2  -7   2   31.57    0.84   0
  -2  -7   5    7.78    0.55   0
  -1  -5   2  130.52    1.30   0
  -1   0  -3  768.20    0.96   0
   0  -3   5   51.12    0.62   0
  -8 -12  -4    0.71    0.81   0
  -7 -12  -1   21.03    1.31   0
  -7 -12   0    3.30    0.92   0
  -7 -12   1    2.81    0.91   0
  -7 -12   2    4.39    1.00   0
  -7 -11  -5    0.19    0.67   0
  -7 -11   6   -0.31    0.98   0
  -6 -11   4    3.28    0.97   0
  -6 -10   8   33.22    1.61   0
  -5 -10   6   57.64    1.76   0
  -5  -9  -5  100.08    1.79   0
  -5  -9   9   -0.30    0.73   0
  -4  -9  -2  184.84    2.33   0
  -3  -8   6    7.05    0.67   0
  -2  -7   3  337.02    2.63   0
  -2  -7   4  122.96    1.63   0
  -2  -6   9    4.98    0.52   0
  -1  -5   7    2.06    0.32   0
   0  -2   2 2838.43    3.60   0
  -9 -12  -5    7.38    1.07   0
  -9 -11  -7    3.05    0.86   0
  -8 -12  -3    8.32    1.06   0
  -8 -12  -2   47.66    1.89   0
  -8 -11  -6   18.36    1.18   0
  -6 -11  -1   24.34    1.25   0
  -6 -11   0  208.45    3.17   0
  -6 -11   2    0.99    0.80   0
  -6 -11   3   -0.00    0.72   0
  -6 -10  -5   19.73    1.00   0
  -6 -10   7   13.88    1.27   0
  -5 -10  -2    4.87    0.66   0
  -5 -10   5   13.61    1.02   0
  -5  -8  -6    1.22    0.42   0
  -4  -9  -1   22.03    0.92   0
  -4  -9   6   33.60    1.24   0
  -4  -8   9    0.56    0.68   0
  -3  -8   5    0.73    0.50   0
  -3  -7   9    7.60    0.69   0
  -3  -5  -5   63.52    1.00   0
  -2  -5  11    6.23    0.55   0
  -1  -5   3  105.31    1.19   0
  -1  -5   4   66.92    0.98   0
  -1  -5   5   14.20    0.50   0
  -1  -5   6   54.84    0.92   0
 -10 -11  -7    3.44    0.95   0
  -9 -12  -4    2.27    0.88   0
  -9 -12  -3    0.06    0.90   0
  -8 -12  -1   -0.28    0.88   0
  -8 -12   0   15.16    1.31   0
  -7 -11   5   26.99    1.56   0
  -7 -10  -6    9.44    0.86   0
  -6 -11   1   48.41    1.67   0
  -5 -10   4   33.06    1.33   0
  -5  -9   8   35.28    1.45   0
  -4  -9   0   49.78    1.31   0
  -4  -9   5   13.03    0.85   0
  -4  -6  -6  462.78    3.01   0
  -3  -8   3  150.59    2.02   0
  -3  -8   4   19.13    0.82   0
  -2  -6   0  363.45    2.46   0
  -2  -6   8   18.55    0.74   0
  -1  -3  -1   54.58    0.66   0
  -9 -12  -2   10.83    1.23   0
  -7 -11  -2    0.09    0.74   0
  -7 -11   3   27.66    1.50   0
  -7 -11   4   11.21    1.19   0
  -7 -10   7    3.71    1.16   0
  -7  -9  -7   -0.18    0.54   0
  -6 -10   6   38.22    1.63   0
  -6  -9   9   13.03    1.21   0
  -6  -8  -7    7.18    0.65   0
  -5  -9   7   48.04    1.65   0
  -5  -8  10   50.06    1.72   0
  -4  -9   1  186.72    2.45   0
  -4  -9   2  299.74    3.13   0
  -4  -9   3   36.15    1.21   0
  -4  -8   8    0.28    0.65   0
  -3  -7   8   72.32    1.52   0
   0  -2  10  470.49    1.79   0
 -10 -11  -6    5.41    0.97   0
  -9 -11  -5    0.32    0.84   0
  -9 -10  -7   -0.20    0.75   0
  -8 -11  -4    6.94    0.95   0
  -7 -11  -1   28.82    1.41   0
  -7 -11   0    0.52    0.79   0
  -7 -11   1   21.47    1.33   0
  -7 -10  -5    3.29    0.72   0
  -6 -10   5    6.13    0.94   0
  -5  -9  -3   93.40    1.78   0
  -2  -6   1  374.13    2.53   0
  -2  -6   7    9.52    0.57   0
  -1  -4   1 1074.85    3.34   0
  -1  -4   9   44.21    0.84   0
 -10 -11  -5    1.05    0.92   0
  -9 -11  -4   -0.45    0.83   0
  -8 -11  -3    0.94    0.74   0
  -8 -11   3    0.27    0.93   0
  -7 -10  -4    1.92    0.68   0
  -7 -10   6   12.42    1.27   0
  -6 -10   3    0.25    0.75   0
  -6 -10   4    1.02    0.74   0
  -6  -9   8   46.27    1.77   0
  -5  -9  -2  189.83    2.52   0
  -5  -9   6   21.45    1.15   0
  -5  -8   9   26.49    1.34   0
  -4  -8  -2   -0.09    0.37   0
  -4  -8   7   18.59    0.98   0
  -4  -7  10   13.51    0.90   0
  -3  -7   7  113.22    1.83   0
  -3  -6  10   44.84    1.24   0
  -2  -6   2  232.21    2.03   0
  -2  -5  10    1.25    0.41   0
   0  -1   1  592.49    1.19   0
 -10 -11  -4   17.59    1.34   0
  -9 -11  -3   56.17    1.99   0
  -9 -10  -6    1.91    0.83   0
  -8 -11  -1    0.13    0.77   0
  -8 -11   1    1.17    0.93   0
  -8  -9  -7    1.06    0.69   0
  -7 -10  -3    1.54    0.67   0
  -7 -10   5    4.54    1.00   0
  -6 -10   0   60.67    1.73   0
  -6 -10   1  101.01    2.20   0
  -6 -10   2   38.54    1.48   0
  -6  -9   7    1.92    0.90   0
  -6  -8  -6  106.42    1.86   0
  -6  -8  10    8.77    1.10   0
  -6  -7  -7   40.07    1.16   0
  -5  -9  -1    1.23    0.55   0
  -5  -9   5    1.34    0.63   0
  -4  -8  -1   22.66    0.87   0
  -4  -6  -5   24.51    0.76   0
  -4  -5  -6    6.74    0.42   0
  -3  -7   0   39.42    0.98   0
  -3  -7   6  100.25    1.70   0
  -3  -5  -4  351.72    2.33   0
  -2  -6   5   57.92    1.10   0
 -10 -10  -6    2.88    0.93   0
  -9 -11  -1    1.71    0.90   0
  -9 -11   0   21.07    1.49   0
  -9 -10  -5    2.43    0.85   0
  -8 -10   5   10.58    1.33   0
  -7 -10   4    2.04    0.88   0
  -7  -9   8    1.64    0.98   0
  -5  -9   0  508.14    4.20   0
  -5  -9   2  424.20    3.99   0
  -5  -9   3   65.84    1.68   0
  -5  -9   4   16.10    0.98   0
  -5  -8   8   26.89    1.33   0
  -4  -8   0  112.50    1.80   0
  -4  -8   5    6.25    0.66   0
  -4  -7   9    0.71    0.65   0
  -3  -7   1    5.32    0.48   0
  -3  -6  -2   21.55    0.69   0
  -1  -4   2   24.68    0.54   0
  -1  -4   8   56.78    0.92   0
   0  -1  12    3.48    0.22   0
 -10 -10  -5   66.80    2.14   0
  -9 -10  -4    1.38    0.76   0
  -8 -10  -3   -0.13    0.73   0
  -8 -10   4    4.23    1.04   0
  -7 -10  -1    2.27    0.76   0
  -7 -10   0   28.95    1.39   0
  -7 -10   1   10.55    1.05   0
  -7  -9   7    4.41    1.14   0
  -6  -9   6   87.08    2.20   0
  -6  -8  -5    5.13    0.62   0
  -6  -8   9   14.34    1.18   0
  -4  -6  11   20.31    1.07   0
  -3  -6   9    3.35    0.59   0
  -2  -5   9   82.64    1.35   0
  -2  -4  -2  705.95    2.87   0
  -1  -3   0 3307.25    5.15   0
  -1  -3  11    8.44    0.43   0
 -10 -10  -4    0.74    0.91   0
  -9 -10  -3   14.49    1.19   0
  -9  -9  -6   36.65    1.50   0
  -8 -10  -2    1.27    0.77   0
  -8 -10  -1  110.31    2.54   0
  -8 -10   3    4.21    1.02   0
  -8  -9  -5    1.14    0.74   0
  -7  -9  -4   44.20    1.43   0
  -6  -9   5    6.31    0.89   0
  -5  -8   7   31.66    1.31   0
  -5  -7  10   22.88    1.21   0
  -4  -7   8   77.73    1.75   0
  -4  -6  -4    2.89    0.39   0
  -2  -5   0    3.90    0.32   0
 -10 -10  -3   13.57    1.23   0
 -10 -10  -2    0.18    0.93   0
  -9 -10  -2   14.40    1.22   0
  -9 -10   1   11.82    1.22   0
  -9 -10   2    4.73    1.09   0
  -8 -10   0   15.07    1.23   0
  -8 -10   1  158.94    3.10   0
  -7  -9  -3    9.63    0.85   0
  -7  -9   6    0.00    0.83   0
  -7  -8   9    9.20    1.18   0
  -6  -9   4   11.76    1.00   0
  -6  -8  -4  127.71    2.08   0
  -6  -8   8   65.84    1.98   0
  -5  -8   6   42.43    1.43   0
  -4  -4  -6  206.21    1.80   0
  -3  -6   8   -0.13    0.49   0
  -3  -5  11   31.64    1.07   0
  -2  -5   8  377.35    2.77   0
  -2  -4  11   -0.01    0.36   0
  -1  -4   5    0.19    0.22   0
  -1  -4   6   73.88    1.00   0
 -10  -9  -5   28.64    1.50   0
  -9  -9  -5    6.98    0.93   0
  -8  -9  -4    0.30    0.67   0
  -8  -9   6    0.01    1.01   0
  -7  -9  -2   60.18    1.70   0
  -7  -9   4    0.99    0.91   0
  -7  -9   5    3.48    0.91   0
  -7  -8   8   10.88    1.27   0
  -6  -8   7   34.99    1.56   0
  -6  -7  10    0.47    0.90   0
  -5  -8  -1    6.83    0.67   0
  -5  -8   5    4.54    0.70   0
  -5  -7   9   35.89    1.40   0
  -4  -7   7    1.13    0.53   0
  -4  -6  10   15.18    0.97   0
  -4  -5  -5   77.19    1.20   0
  -3  -4  -4   12.16    0.45   0
  -2  -5   1  121.82    1.37   0
   0  -2   4   42.97    0.49   0
 -10  -9  -4    2.96    0.94   0
  -9  -9  -4    0.54    0.76   0
  -9  -8  -6    1.09    0.72   0
  -8  -9  -3    8.39    0.92   0
  -8  -9   5    1.45    0.97   0
  -7  -9  -1    0.36    0.65   0
  -7  -9   2    2.69    0.87   0
  -7  -9   3    1.08    0.80   0
  -7  -7  10    3.67    1.14   0
  -6  -8  -3   72.24    1.62   0
  -6  -7  -5    1.31    0.48   0
  -5  -8   1    0.28    0.51   0
  -5  -8   2   56.81    1.51   0
  -5  -8   3   23.66    1.07   0
  -5  -8   4   54.62    1.52   0
  -5  -6  11   17.08    1.16   0
  -4  -7   6   15.43    0.84   0
  -3  -6   0  132.18    1.63   0
  -2  -5   2    1.08    0.31   0
  -2  -5   7   19.99    0.68   0
  -1  -3  10  100.28    1.19   0
 -10  -9  -3   17.35    1.34   0
 -10  -9  -2    1.49    1.01   0
  -9  -9  -3    1.09    0.79   0
  -9  -9  -2   -0.57    0.85   0
  -9  -9   3   41.80    1.93   0
  -8  -9  -2   11.08    1.02   0
  -8  -9  -1   88.10    2.18   0
  -8  -9   3   26.59    1.49   0
  -8  -9   4    8.37    1.08   0
  -7  -9   1   12.97    1.01   0
  -7  -8  -4  157.07    2.45   0
  -7  -8   7   -0.63    0.81   0
  -7  -7  -6   46.21    1.32   0
  -6  -8  -2   -0.47    0.51   0
  -6  -8   6   84.57    2.10   0
  -6  -7   9    1.30    0.92   0
  -5  -7  -3  146.86    2.02   0
  -4  -7   5    0.35    0.46   0
  -4  -6   9   93.02    1.88   0
  -3  -5  -2  907.55    3.85   0
  -3  -5  10    6.14    0.63   0
  -2  -5   3    2.57    0.35   0
  -2  -5   6  103.46    1.40   0
  -2  -4  -1  711.58    2.93   0
   0  -2   7    9.23    0.28   0
 -10  -9  -1    3.19    1.00   0
  -9  -9  -1   35.57    1.64   0
  -9  -9   0    8.47    1.10   0
  -9  -9   1   21.11    1.44   0
  -8  -9   0    6.59    0.97   0
  -8  -9   1    1.25    0.86   0
  -8  -9   2    5.92    0.95   0
  -8  -8   7   12.43    1.33   0
  -7  -8   6   21.29    1.40   0
  -7  -7   9    1.72    1.05   0
  -6  -8  -1    0.24    0.53   0
  -6  -8   5    1.75    0.73   0
  -6  -7  -4  103.97    1.83   0
  -6  -6  11    5.65    1.07   0
  -5  -7   7   -0.20    0.63   0
  -5  -6  10    6.76    0.91   0
  -4  -7   3   51.25    1.27   0
  -3  -4  12    5.13    0.65   0
  -1  -1  -2   68.74    0.50   0
 -11  -8  -4    0.53    0.92   0
 -10  -8  -4    2.04    0.86   0
  -8  -8  -4    0.62    0.59   0
  -8  -8   6   27.75    1.61   0
  -8  -7  -6    1.03    0.59   0
  -7  -8  -2    0.32    0.54   0
  -7  -8   5    0.07    0.87   0
  -7  -7  -5    0.31    0.51   0
  -7  -6  11    4.75    1.19   0
  -6  -8   0  125.57    2.20   0
  -6  -8   1    0.31    0.56   0
  -6  -8   2   50.11    1.51   0
  -6  -8   3   27.62    1.24   0
  -6  -8   4   80.58    1.96   0
  -6  -7   8   39.38    1.56   0
  -4  -6   8  200.21    2.63   0
  -4  -5  -4    0.24    0.27   0
  -4  -5  11   43.25    1.38   0
  -3  -5   9   90.94    1.62   0
  -2  -3  12    2.28    0.45   0
  -1  -3   9  496.52    2.58   0
  -1  -2  12   13.83    0.52   0
  -8  -8   5   65.08    2.15   0
  -7  -8  -1   35.96    1.32   0
  -7  -7   8  115.09    2.72   0
  -6  -7  -3   28.25    1.05   0
  -6  -6  -5   21.91    0.89   0
  -6  -6  10   18.54    1.30   0
  -4  -4  -5    1.34    0.28   0
  -3  -5  -1   49.65    0.97   0
  -2  -4   9   69.87    1.23   0
  -2  -3  -2  197.72    1.39   0
 -10  -8  -2    4.16    1.01   0
 -10  -8  -1    0.10    0.82   0
 -10  -7  -5   15.56    1.18   0
  -9  -8  -2   -0.32    0.75   0
  -9  -8   3    0.34    1.00   0
  -9  -8   4    0.18    0.95   0
  -8  -8  -2   20.84    1.18   0
  -8  -7  -5   17.38    0.99   0
  -8  -7   8   27.49    1.66   0
  -7  -8   1   44.92    1.54   0
  -7  -8   3  113.92    2.42   0
  -7  -7  -4   30.28    1.15   0
  -7  -6  10    1.04    1.03   0
  -6  -7   7   37.25    1.48   0
  -6  -5  12    2.88    1.02   0
  -5  -7   5    3.96    0.65   0
  -5  -6   9   19.49    1.09   0
  -4  -6  -1   63.86    1.23   0
  -4  -6   7    0.40    0.47   0
 -11  -7  -4   36.18    1.71   0
 -10  -8   0    0.11    0.83   0
 -10  -8   1    0.55    0.88   0
  -9  -8  -1   33.87    1.55   0
  -9  -8   0    0.65    0.84   0
  -9  -8   1   23.98    1.47   0
  -9  -8   2   30.49    1.62   0
  -8  -8   0   39.34    1.55   0
  -8  -8   1   46.14    1.69   0
  -8  -8   2   43.39    1.70   0
  -8  -7   7    3.02    1.02   0
  -7  -7   7   12.53    1.14   0
  -6  -7  -2  226.74    2.72   0
  -6  -7   6   26.73    1.27   0
  -6  -6   9  107.71    2.42   0
  -5  -7   3   16.70    0.89   0
  -5  -6   8   90.11    1.99   0
  -5  -5  11    4.50    0.86   0
  -4  -6   6   29.05    1.03   0
  -4  -5  10   42.11    1.29   0
  -3  -5   0   20.17    0.65   0
  -2  -4   8   23.89    0.75   0
  -2  -1  -4  120.42    0.80   0
 -11  -7  -3    2.24    0.96   0
 -10  -7  -4   17.45    1.19   0
  -9  -7  -4    1.70    0.78   0
  -8  -7   6    5.28    1.08   0
  -7  -7   6   26.55    1.38   0
  -7  -6   9    0.15    0.92   0
  -6  -7  -1   91.77    1.80   0
  -6  -7   5    5.51    0.79   0
  -4  -4  12    5.00    0.69   0
  -2  -3  11   78.24    1.30   0
  -1  -3   3  805.25    2.76   0
  -1  -3   7   62.30    0.90   0
 -10  -7  -2   28.31    1.50   0
  -9  -7   5   30.28    1.69   0
  -8  -7   5   19.11    1.36   0
  -7  -7  -2    1.44    0.58   0
  -7  -7   5   32.42    1.45   0
  -7  -5  11    1.97    1.06   0
  -6  -7   2    1.94    0.61   0
  -6  -7   3    0.74    0.63   0
  -6  -7   4   25.02    1.16   0
  -6  -6   8    0.49    0.82   0
  -6  -5  11    6.38    0.95   0
  -5  -6   7  110.85    2.10   0
  -5  -5  10    0.01    0.72   0
  -4  -5   9   30.97    1.13   0
  -3  -4  10    6.31    0.62   0
  -2  -4   7   11.20    0.55   0
 -10  -7  -1   42.56    1.79   0
 -10  -7   0    7.16    1.11   0
 -10  -7   1   -0.37    0.90   0
 -10  -7   2    8.68    1.22   0
  -9  -7  -2    6.10    0.92   0
  -9  -7  -1   17.88    1.18   0
  -9  -7   4    8.70    1.16   0
  -9  -6  -5   95.63    2.11   0
  -8  -7  -1   11.81    0.96   0
  -8  -7   4    3.23    0.91   0
  -8  -6   8    5.64    1.12   0
  -7  -7   0    1.48    0.61   0
  -7  -7   1   14.36    1.01   0
  -7  -7   2    0.44    0.71   0
  -7  -7   3    0.66    0.73   0
  -7  -7   4   14.63    1.08   0
  -7  -6  -4    0.15    0.48   0
  -7  -6   8    0.33    0.84   0
  -5  -6  -1   76.52    1.47   0
  -5  -6   6   69.25    1.68   0
  -5  -4  12    3.42    0.82   0
  -4  -5  -2  448.80    2.97   0
  -3  -5   2   66.48    1.15   0
  -3  -5   4  157.18    1.84   0
  -3  -5   5    3.72    0.43   0
  -2  -4   2    1.67    0.25   0
  -2  -4   6    0.73    0.32   0
  -1  -3   4    1.90    0.20   0
  -1  -3   5    0.88    0.21   0
  -1  -3   6   56.13    0.82   0
  -1  -2   0    4.54    0.19   0
   0  -1   2 2202.67    2.48   0
 -11  -6  -3   -0.25    0.86   0
 -11  -6  -2   33.94    1.73   0
 -10  -6  -4    4.50    0.89   0
  -9  -7   0   20.72    1.30   0
  -9  -7   1   28.31    1.48   0
  -9  -7   2    8.16    1.09   0
  -8  -7   0    1.63    0.73   0
  -8  -7   1   13.88    1.09   0
  -8  -7   2    1.27    0.76   0
  -8  -7   3   13.10    1.13   0
  -8  -6  -4    2.13    0.62   0
  -7  -5  10    1.88    0.97   0
  -6  -6   7   28.72    1.30   0
  -6  -5  10   31.89    1.44   0
  -6  -4  12    5.83    1.02   0
  -5  -6   0  203.75    2.37   0
  -5  -5   9    1.80    0.74   0
  -5  -4  -5  127.31    1.60   0
  -4  -5   8    0.60    0.48   0
  -4  -4  11   89.06    1.81   0
  -3  -3  12    9.74    0.72   0
  -2  -4   3  672.61    3.12   0
  -2  -4   4  374.48    2.39   0
  -2  -3  -1  891.13    3.01   0
   0  -1  10   12.54    0.36   0
 -10  -6  -3    5.68    0.94   0
  -9  -6   6   36.31    1.82   0
  -8  -6   7    1.01    0.89   0
  -7  -6   7   38.10    1.58   0
  -7  -5  -5   69.01    1.49   0
  -7  -4  12    1.93    1.02   0
  -6  -6   6   21.48    1.13   0
  -5  -6   1    0.10    0.42   0
  -5  -6   2   33.47    1.09   0
  -5  -6   3    0.46    0.48   0
  -5  -6   4   93.32    1.80   0
  -4  -5   7    5.16    0.63   0
  -3  -4  -1  125.59    1.39   0
 -10  -6  -2   12.51    1.15   0
 -10  -6  -1   28.77    1.51   0
  -9  -6  -3    7.39    0.85   0
  -9  -6  -2    1.56    0.83   0
  -9  -6   5   44.61    1.90   0
  -8  -6  -3   95.10    1.98   0
  -8  -6   6   -0.11    0.82   0
  -8  -5   9    1.31    0.99   0
  -7  -5   9   55.03    1.93   0
  -6  -6  -1    5.19    0.64   0
  -6  -5  -4  316.39    2.88   0
  -6  -5   9   38.35    1.50   0
  -5  -5   8   33.66    1.27   0
  -5  -4  11    4.23    0.84   0
  -5  -3  13    2.54    0.83   0
  -4  -5   0  171.92    1.92   0
  -4  -4  10   73.10    1.65   0
 -11  -5  -3    0.46    0.86   0
 -11  -5  -2    2.52    1.00   0
 -10  -6   0    4.05    0.94   0
 -10  -6   1   37.75    1.74   0
 -10  -6   2    1.72    0.90   0
  -9  -6  -1   31.62    1.44   0
  -9  -6   3    0.28    0.78   0
  -9  -6   4    5.17    1.05   0
  -8  -6   5    8.75    1.06   0
  -7  -6   4    0.25    0.74   0
  -7  -6   5    4.64    0.84   0
  -7  -5  -4    1.83    0.51   0
  -7  -4  11    9.59    1.24   0
  -7  -3  13    0.33    1.08   0
  -6  -6   0   54.53    1.38   0
  -6  -6   1   87.42    1.76   0
  -6  -6   3   37.78    1.28   0
  -6  -6   4   72.64    1.74   0
  -6  -4  11    0.73    0.76   0
  -6  -3  13    0.37    0.93   0
  -4  -5   5  147.34    2.03   0
  -4  -5   6    8.65    0.64   0
  -3  -3  11   68.94    1.43   0
  -2  -3   9    9.02    0.53   0
  -2  -2  12   21.16    0.76   0
 -11  -5  -1    1.69    0.95   0
 -10  -5  -3   12.64    1.10   0
  -9  -6   0   20.92    1.24   0
  -9  -6   1    2.42    0.85   0
  -9  -6   2    4.30    0.94   0
  -9  -5  -4    2.39    0.74   0
  -8  -6   0    2.47    0.75   0
  -8  -6   1    5.63    0.85   0
  -8  -6   2    6.04    0.89   0
  -8  -6   3   40.13    1.58   0
  -8  -5   8    2.31    0.96   0
  -7  -6   1   25.06    1.13   0
  -7  -6   2    0.62    0.61   0
  -7  -6   3  143.35    2.54   0
  -7  -5   8   12.85    1.11   0
  -6  -5  -3    1.17    0.43   0
  -6  -5   8   27.85    1.28   0
  -5  -5   7   24.98    1.08   0
  -5  -4  10    1.21    0.72   0
  -4  -4   9  117.86    1.98   0
  -4  -3  12   16.06    0.91   0
  -3  -4   0  772.13    3.48   0
  -3  -2  -4   90.61    0.96   0
  -3  -2  13   23.70    0.95   0
 -10  -5  -2   18.65    1.26   0
  -9  -5  -3   11.92    0.99   0
  -8  -5   7    0.14    0.84   0
  -8  -4  10    4.07    1.09   0
  -7  -5   7   20.28    1.26   0
  -7  -4  10    2.12    1.02   0
  -6  -5  -2  270.58    2.75   0
  -6  -5   7   68.31    1.80   0
  -6  -4  10   68.91    1.97   0
  -5  -5   6   64.17    1.55   0
  -5  -3  -5  325.77    2.43   0
  -5  -3  12    0.48    0.74   0
  -3  -4   1  203.27    1.84   0
  -1  -2   1  830.50    2.36   0
  -1  -2   9   76.07    1.02   0
   0  -1   9  204.20    1.23   0
 -11  -4  -2    7.80    1.12   0
 -10  -5  -1   15.86    1.22   0
 -10  -5   0   19.53    1.33   0
 -10  -5   2    7.72    1.12   0
 -10  -5   3    2.43    0.99   0
  -9  -5  -2   18.46    1.14   0
  -9  -5   5   30.62    1.63   0
  -8  -4   9   22.05    1.50   0
  -7  -3  12    4.49    1.04   0
  -6  -5   6   91.76    2.00   0
  -6  -3  12    5.44    0.91   0
  -5  -5   5   -0.02    0.49   0
  -5  -4  -3  114.71    1.58   0
  -5  -4   9   81.10    1.86   0
  -4  -4   8   31.84    1.09   0
  -4  -3  11   19.94    1.00   0
  -3  -4   6   16.99    0.68   0
  -2  -3   8    0.48    0.28   0
  -1  -1  12   26.00    0.68   0
 -11  -4  -1    7.22    1.08   0
 -11  -4   0   22.07    1.51   0
 -10  -4  -3    0.55    0.70   0
  -9  -5   0   13.92    1.09   0
  -9  -5   2   21.92    1.35   0
  -9  -5   3    3.38    0.92   0
  -9  -5   4   34.02    1.62   0
  -8  -5  -2   86.14    1.90   0
  -8  -5   5   92.04    2.31   0
  -7  -5  -2   15.28    0.84   0
  -7  -5   5   38.11    1.49   0
  -7  -5   6    5.30    0.86   0
  -7  -4   9   18.17    1.25   0
  -6  -5  -1  197.79    2.41   0
  -6  -5   5   40.96    1.37   0
  -6  -4   9    1.90    0.82   0
  -5  -5   1    0.56    0.37   0
  -5  -5   2    8.85    0.63   0
  -5  -5   4   19.39    0.90   0
  -4  -4  -1   80.76    1.25   0
  -4  -2  13    2.75    0.68   0
  -3  -4   2    2.10    0.31   0
  -3  -4   3  528.15    3.10   0
  -3  -4   4    5.62    0.43   0
  -2  -3   1 1053.18    3.46   0
  -2  -3   7   31.00    0.77   0
  -2  -2  11   69.19    1.23   0
   0   0  12  181.18    1.27   0
 -10  -4  -2    8.52    1.01   0
  -9  -5   1   12.43    1.05   0
  -9  -4   7    3.03    1.04   0
  -8  -5  -1  247.51    3.18   0
  -8  -5   0   73.96    1.86   0
  -8  -5   1   26.41    1.22   0
  -8  -5   3   51.68    1.71   0
  -8  -5   4    0.94    0.77   0
  -8  -4  -4   15.86    0.90   0
  -8  -4   8   19.99    1.36   0
  -7  -5   0   24.84    1.06   0
  -7  -4  -4  137.49    2.03   0
  -7  -3  11   48.39    1.85   0
  -7  -2  13    0.99    0.95   0
  -6  -5   1    4.10    0.58   0
  -6  -5   2    0.05    0.46   0
  -6  -5   3    1.44    0.56   0
  -6  -3  11    1.00    0.86   0
  -5  -3  11   22.74    1.19   0
  -5  -2  13    1.65    0.79   0
  -4  -4   7   21.56    0.88   0
  -3  -2  12   43.22    1.19   0
  -2  -3   2  843.85    3.20   0
  -1  -2   8  888.68    3.28   0
   0  -1   3   21.04    0.28   0
 -11  -3  -2   32.33    1.63   0
 -10  -4  -1    0.46    0.80   0
 -10  -4   0   29.79    1.54   0
 -10  -4   3    6.71    1.06   0
 -10  -4   4   17.64    1.40   0
  -9  -4   6   39.52    1.79   0
  -8  -4  -3  194.43    2.70   0
  -8  -4   7   27.46    1.50   0
  -8  -3  10    2.92    1.02   0
  -7  -5   1   17.26    0.95   0
  -7  -5   2   17.39    0.98   0
  -7  -5   3    1.29    0.62   0
  -7  -4   8    0.18    0.73   0
  -6  -4   8   15.76    1.03   0
  -6  -2  13   11.63    1.10   0
  -5  -4  -2  419.60    3.01   0
  -5  -3  -4  991.57    4.29   0
  -4  -4   0  284.87    2.36   0
  -4  -4   6   43.63    1.16   0
  -4  -3  -3   14.21    0.52   0
  -4  -3  10   52.27    1.40   0
  -2  -3   6   10.94    0.47   0
   0  -1   8  125.69    0.94   0
 -11  -3  -1   11.84    1.23   0
 -11  -3   0   23.27    1.52   0
 -10  -4   2   36.77    1.67   0
  -9  -4  -2   34.16    1.40   0
  -9  -4   5    2.56    0.96   0
  -7  -4  -3    9.45    0.69   0
  -7  -4   7   14.18    1.07   0
  -7  -3  10   29.80    1.50   0
  -7  -2  12    6.82    1.18   0
  -6  -4   7   43.03    1.46   0
  -5  -4   7    0.13    0.50   0
  -5  -3  10  184.55    2.73   0
  -4  -4   1    0.63    0.32   0
  -4  -2  12   11.41    0.86   0
  -3  -3  -1  163.37    1.49   0
  -3  -2  -3  204.02    1.48   0
  -2  -3   3    5.40    0.32   0
  -2  -3   4   57.23    0.91   0
  -2  -2  10   37.62    0.92   0
  -2  -1  -3  422.82    1.58   0
  -1  -2   7   67.64    0.90   0
  -9  -4  -1  141.73    2.61   0
  -9  -4   0   -0.12    0.75   0
  -9  -4   1   16.23    1.14   0
  -9  -4   2   14.56    1.13   0
  -9  -4   4    1.60    0.88   0
  -9  -3   8   13.91    1.36   0
  -8  -4  -2  105.03    2.04   0
  -8  -4   5    1.34    0.74   0
  -8  -3   9    5.86    1.06   0
  -7  -4  -2   11.94    0.77   0
  -7  -4   6    0.60    0.69   0
  -6  -4  -2    1.62    0.42   0
  -6  -3  10    0.93    0.72   0
  -6  -2  12    0.80    0.82   0
  -6  -1  14    3.02    1.02   0
  -5  -4   6   11.22    0.78   0
  -5  -2  12    0.72    0.75   0
  -5  -1  14    1.55    0.83   0
  -4  -3   9   90.14    1.72   0
  -3  -2  11   32.93    1.03   0
  -2  -2  -1  301.79    1.62   0
  -1  -2   3    1.45    0.17   0
  -1  -1  11  189.23    1.65   0
 -10  -3  -1    3.70    0.88   0
 -10  -3   4    8.28    1.10   0
  -9  -3  -3   40.07    1.43   0
  -9  -3   7    0.09    0.89   0
  -8  -4  -1    6.48    0.77   0
  -8  -4   0   21.95    1.10   0
  -8  -4   3    3.12    0.83   0
  -8  -4   4   17.93    1.17   0
  -8  -3   8   39.61    1.69   0
  -7  -4  -1   13.04    0.82   0
  -7  -4   5   20.69    1.13   0
  -7  -3  -4   96.55    1.68   0
  -7  -3   9    0.20    0.75   0
  -6  -4  -1  367.72    3.16   0
  -5  -4   5  121.32    1.96   0
  -5  -3  -3  246.27    2.20   0
  -5  -3   9  125.07    2.21   0
  -4  -3  -2   62.84    1.04   0
  -1  -2   4  340.71    1.73   0
   0  -1   7   48.71    0.57   0
 -11  -2  -1    2.29    0.92   0
 -11  -2   0    0.33    0.81   0
 -10  -3   0    0.97    0.82   0
 -10  -3   1   18.47    1.31   0
 -10  -3   2   25.21    1.49   0
  -9  -3  -2   37.11    1.38   0
  -8  -4   1   20.95    1.12   0
  -8  -4   2    0.22    0.68   0
  -8  -3  -3   22.12    1.06   0
  -8  -2  10    5.83    1.13   0
  -7  -4   0   60.55    1.51   0
  -7  -4   3    8.99    0.81   0
  -7  -4   4   16.69    1.02   0
  -7  -2  11   20.20    1.36   0
  -7  -1  13   12.82    1.25   0
  -6  -4   0    0.55    0.45   0
  -6  -4   1   72.53    1.54   0
  -6  -4   4   84.75    1.77   0
  -6  -4   5  304.83    3.34   0
  -6  -3   9    9.01    0.89   0
  -5  -4   2   13.58    0.70   0
  -5  -4   3   16.96    0.79   0
  -4  -3   8   28.76    1.03   0
  -4  -2  11  214.37    2.69   0
  -3  -3   7    0.67    0.34   0
  -2  -2   9   97.94    1.37   0
  -2  -1  12   12.23    0.63   0
  -1   0  13    6.17    0.44   0
   0  -1   4 1005.10    2.03   0
   0  -1   6  221.25    1.12   0
 -11  -2   1   39.57    1.76   0
  -9  -3  -1   41.76    1.52   0
  -9  -3   5    8.54    1.08   0
  -9  -2   8    3.91    1.09   0
  -7  -4   2    0.36    0.51   0
  -7  -3  -3   68.42    1.46   0
  -7  -3   8    0.77    0.74   0
  -6  -4   2    1.42    0.50   0
  -6  -4   3   14.56    0.84   0
  -6  -3   8    6.91    0.87   0
  -6  -2  11   15.16    1.10   0
  -5  -3   8    9.44    0.81   0
  -5  -2  11  110.36    2.15   0
  -5  -1  13    0.41    0.75   0
  -4  -1  13    5.86    0.81   0
  -3  -3   1  166.07    1.58   0
  -3  -3   6  307.56    2.50   0
  -3  -1  -4   66.73    0.77   0
   0   0  11  257.99    1.52   0
 -10  -2  -2    0.37    0.73   0
 -10  -2  -1   18.96    1.26   0
 -10  -2   5    0.97    0.93   0
  -9  -3   0  182.86    2.96   0
  -9  -3   2    2.48    0.83   0
  -9  -3   3    4.06    0.88   0
  -8  -3  -2   25.91    1.10   0
  -8  -3   6   66.81    1.98   0
  -8  -2   9    3.79    0.98   0
  -8  -1  11    0.29    1.07   0
  -7  -2  10  109.13    2.50   0
  -7  -1  12  105.98    2.64   0
  -7   0  14   -0.90    0.79   0
  -5  -3  -2  214.21    2.09   0
  -5  -2  -4   31.36    0.80   0
  -4  -3   7   14.15    0.72   0
  -3  -3   2  114.37    1.36   0
  -3  -3   4   13.44    0.58   0
  -3  -3   5   57.05    1.07   0
  -3  -2  -2  109.64    1.12   0
  -2  -2   0  467.21    2.08   0
  -1  -1  10 1055.81    3.77   0
 -11  -1   0   15.41    1.27   0
 -11  -1   1    7.03    1.15   0
 -10  -2   0    4.13    0.93   0
 -10  -2   1    0.04    0.81   0
 -10  -2   2   81.37    2.28   0
 -10  -2   3   20.93    1.41   0
 -10  -2   4    1.99    0.96   0
  -9  -2   7   -0.52    0.87   0
  -8  -3  -1   34.49    1.26   0
  -8  -3   0   83.94    1.87   0
  -8  -3   4   20.26    1.19   0
  -8  -2   8   25.68    1.46   0
  -7  -3   6    7.81    0.87   0
  -6  -3   7  118.15    2.20   0
  -6  -2  10   36.25    1.43   0
  -6  -1  12    0.64    0.86   0
  -6   0  14    2.67    1.00   0
  -5  -3   7  122.89    2.04   0
  -5  -2  10    1.31    0.70   0
  -4  -2  -3   36.34    0.76   0
  -4  -2  10   83.81    1.66   0
  -3  -3   3   29.50    0.74   0
  -3  -1  12   57.37    1.34   0
  -3   0  14    0.08    0.52   0
  -2  -2   8   61.36    1.04   0
  -9  -2  -2  106.32    2.17   0
  -9  -2   6   31.59    1.59   0
  -8  -3   2    8.29    0.86   0
  -8  -3   3    3.76    0.79   0
  -8  -2  -3    0.16    0.57   0
  -8  -1  10   16.00    1.36   0
  -7  -3  -1  334.45    3.25   0
  -7  -3   5    5.47    0.77   0
  -7  -2   9    1.51    0.77   0
  -7  -1  11    3.63    0.98   0
  -7   0  13    0.63    0.96   0
  -6  -3  -1  121.83    1.80   0
  -6  -2  -4   16.68    0.68   0
  -5  -3  -1   16.74    0.67   0
  -5  -3   6    2.70    0.55   0
  -5  -1  12   89.67    2.03   0
  -5   0  14    7.37    0.97   0
  -4  -3   1   97.29    1.37   0
  -4   0  14   12.33    0.94   0
 -10  -1   5    1.72    0.90   0
  -9  -2  -1    4.60    0.80   0
  -9  -2   0  160.06    2.73   0
  -9  -2   4   29.41    1.47   0
  -9  -2   5    6.17    0.95   0
  -9  -1   8    3.67    1.00   0
  -8  -2   7   30.93    1.48   0
  -7  -3   0   83.09    1.71   0
  -7  -3   3   10.62    0.81   0
  -7  -3   4   34.23    1.27   0
  -7  -2   8   67.33    1.89   0
  -6  -3   0   18.53    0.82   0
  -6  -3   5    1.21    0.57   0
  -6  -2   9   19.85    1.09   0
  -5  -3   5   21.53    0.90   0
  -5  -2   9   69.22    1.66   0
  -4  -3   2    0.48    0.30   0
  -4  -3   3    6.26    0.47   0
  -4  -3   4   50.83    1.11   0
  -4  -2   9    6.65    0.68   0
  -1  -1   0  398.86    1.35   0
  -1  -1   9  106.14    1.18   0
 -11   0   0    0.73    0.87   0
 -11   0   1   16.18    1.32   0
 -10  -1   0   31.04    1.47   0
 -10  -1   1   10.35    1.13   0
 -10  -1   2   19.10    1.36   0
 -10  -1   3    0.55    0.91   0
 -10  -1   4   29.28    1.59   0
  -9  -2   1    5.74    0.91   0
  -9  -2   2   39.55    1.56   0
  -9  -2   3    2.49    0.78   0
  -9  -1   7    7.54    1.03   0
  -8  -2  -2   39.18    1.27   0
  -8  -2   6   11.03    1.05   0
  -8  -1   9    2.35    0.90   0
  -7  -1  10   13.42    1.15   0
  -6  -3   1   24.75    0.93   0
  -6  -3   4    5.90    0.65   0
  -6  -1  11    0.17    0.70   0
  -6   0  13   -0.52    0.75   0
  -5  -3   3   31.28    0.97   0
  -5  -3   4   44.24    1.16   0
  -5  -2  -3  714.16    3.58   0
  -5   1  15    5.33    0.96   0
  -3  -2   8    6.75    0.50   0
  -3  -1  11  462.83    3.47   0
  -2  -1  -2  278.51    1.35   0
  -1   0  12    0.17    0.29   0
   0   1  13    3.26    0.30   0
  -9  -1  -2   49.41    1.54   0
  -9  -1   6   52.86    1.88   0
  -8  -2  -1   39.29    1.30   0
  -8  -2   0    3.62    0.72   0
  -8  -2   4   28.89    1.28   0
  -8  -2   5   31.06    1.39   0
  -8   0  11    0.59    0.94   0
  -7  -2  -2    5.20    0.58   0
  -7  -2   7    0.34    0.68   0
  -7   0  12    0.29    0.87   0
  -5  -2   8    2.15    0.63   0
  -5  -1  11    9.81    0.85   0
  -4  -2  -2   16.16    0.54   0
  -4  -2   8    0.40    0.50   0
  -4  -1  11   61.71    1.51   0
  -3   0  13   24.28    0.97   0
  -3   1  15   18.29    0.96   0
  -2  -2   2    0.51    0.18   0
  -2  -2   5  172.09    1.55   0
  -2  -1  10  260.76    2.23   0
  -1   1  14   20.43    0.69   0
   1   1  11   50.45    0.49   0
 -10   0   5    0.98    1.00   0
  -9  -1  -1   39.74    1.43   0
  -9  -1   5   -0.35    0.80   0
  -8  -2   1   19.55    1.04   0
  -8  -2   2    2.38    0.70   0
  -8  -1   8    5.23    0.94   0
  -8   0  10    0.58    0.92   0
  -7  -2  -1   37.38    1.18   0
  -7  -2   6    4.00    0.73   0
  -7  -1   9    0.79    0.73   0
  -6  -1  10    0.91    0.68   0
  -6   1  14   52.26    1.84   0
  -5  -2  -2    0.43    0.30   0
  -4   0  13  116.96    2.09   0
  -3  -2   7  131.42    1.66   0
  -3  -1  -3  722.47    2.59   0
  -2  -2   3  225.88    1.62   0
  -2  -2   4    9.59    0.40   0
   0   0  10  735.13    2.51   0
 -11   1   1   12.30    1.21   0
 -10   0   0   82.68    2.17   0
 -10   0   1    1.44    0.90   0
 -10   0   2   48.43    1.85   0
 -10   0   3   43.50    1.76   0
 -10   0   4   32.54    1.66   0
  -9  -1   0    6.87    0.88   0
  -9  -1   1  207.53    3.13   0
  -9  -1   2  105.02    2.34   0
  -9  -1   3    7.58    0.97   0
  -9  -1   4   48.34    1.75   0
  -9   0   8   -0.01    0.88   0
  -8  -1   7   11.65    1.08   0
  -7  -2   0  109.60    1.91   0
  -7  -2   4    0.33    0.55   0
  -7  -2   5   16.53    0.98   0
  -7   0  11   57.65    1.92   0
  -7   1  13   41.38    1.80   0
  -6  -2   6   31.60    1.17   0
  -6   0  12    9.25    0.98   0
  -5  -1  10  159.72    2.48   0
  -3  -2   0    3.69    0.30   0
  -1  -1   8  275.35    1.80   0
  -9   0   7   10.83    1.17   0
  -8  -1  -2   17.90    0.92   0
  -8  -1   6   19.54    1.21   0
  -8   0   9    1.17    0.83   0
  -8   1  11   11.18    1.30   0
  -7  -2   2   36.83    1.22   0
  -7  -1  -3    0.15    0.42   0
  -6  -2   5  103.70    1.91   0
  -6  -1   9    0.61    0.62   0
  -6   2  15    2.23    0.93   0
  -5  -2  -1  771.88    3.91   0
  -5  -2   6   13.45    0.77   0
  -5   0  12  223.16    3.04   0
  -5   1  14   -0.13    0.69   0
  -4  -1  10   87.24    1.67   0
  -3  -2   1  754.39    3.19   0
  -2  -1   9    4.44    0.43   0
  -2   0  12   12.70    0.64   0
 -10   1   5   11.74    1.28   0
  -9   0   6   10.01    1.10   0
  -8  -1  -1    1.45    0.56   0
  -8  -1   0    0.29    0.60   0
  -8  -1   4    1.52    0.65   0
  -8  -1   5    0.27    0.71   0
  -8   0   8    1.40    0.86   0
  -7  -1   7    0.41    0.65   0
  -7   0  10    7.13    0.93   0
  -7   1  12    2.19    0.89   0
  -6  -2   0  460.26    3.47   0
  -6  -2   1   23.05    0.90   0
  -6  -2   2  218.86    2.52   0
  -6  -2   3    5.95    0.62   0
  -6  -2   4    1.06    0.50   0
  -6   0  11    3.70    0.79   0
  -6   3  16    0.39    1.04   0
  -5  -2   0   63.51    1.20   0
  -5  -2   5    0.24    0.43   0
  -5  -1   9    3.65    0.68   0
  -4   0  12    9.62    0.77   0
  -4   1  14    8.75    0.81   0
  -3  -2   4  433.80    2.69   0
  -3  -2   5   32.19    0.80   0
  -3   0  12  146.41    2.04   0
  -3   1  14    7.66    0.75   0
  -1  -1   7    6.58    0.33   0
 -10   1   0   28.23    1.41   0
 -10   1   1   24.83    1.38   0
 -10   1   2   13.49    1.22   0
 -10   1   3   24.59    1.45   0
 -10   1   4    2.71    0.96   0
  -9   0   0   12.71    0.97   0
  -9   0   4  108.70    2.47   0
  -9   0   5    0.28    0.80   0
  -9   1   8    0.30    0.89   0
  -8  -1   2  161.20    2.59   0
  -8  -1   3   64.61    1.75   0
  -8   1  10    8.05    1.09   0
  -7  -1  -2   49.46    1.24   0
  -7  -1   6    2.92    0.70   0
  -5  -2   4    1.38    0.43   0
  -5  -1  -3  120.34    1.46   0
  -5   2  15    0.72    0.78   0
  -4  -2   1   15.66    0.59   0
  -4  -2   4   16.59    0.67   0
  -4  -1  -3  468.61    2.47   0
  -4  -1   9  230.51    2.56   0
  -3  -2   3  723.15    3.35   0
  -2  -1  -1 1216.87    2.96   0
  -1  -1   1  330.98    1.33   0
  -9   0   1    3.95    0.82   0
  -9   0   2   39.75    1.55   0
  -9   0   3    5.80    0.87   0
  -9   1   7   28.03    1.53   0
  -8   0  -2   20.97    1.00   0
  -8   0   7   -0.27    0.75   0
  -7  -1  -1   16.27    0.82   0
  -7  -1   5    9.23    0.81   0
  -7   0   9    3.67    0.81   0
  -7   1  11    1.10    0.81   0
  -7   2  13    0.26    0.92   0
  -6  -1   7    0.45    0.54   0
  -6   0  10   57.57    1.68   0
  -6   1  12    3.23    0.86   0
  -6   2  14    1.45    0.86   0
  -5  -1   8   33.51    1.14   0
  -5   0  11    5.06    0.72   0
  -5   1  13   39.10    1.44   0
  -4  -2   2  117.51    1.50   0
  -4  -2   3   10.84    0.54   0
  -3  -1  -2   10.53    0.36   0
  -2  -1   8   45.71    0.89   0
  -2   0  11   24.35    0.78   0
  -1  -1   6  309.11    1.74   0
  -1   1  13    0.34    0.32   0
   0   0   9    9.21    0.32   0
   0   1  12  450.41    2.20   0
 -10   2   5   29.51    1.62   0
  -9   1   6    0.05    0.81   0
  -8   0   6   23.66    1.28   0
  -8   1   9    0.50    0.80   0
  -8   2  11   15.07    1.30   0
  -7  -1   0   37.39    1.17   0
  -7  -1   1  204.33    2.59   0
  -7  -1   3   31.74    1.17   0
  -7  -1   4   11.36    0.83   0
  -7   0   8   16.94    1.09   0
  -6  -1   6   10.15    0.75   0
  -6   3  15   13.52    1.30   0
  -4  -1   8    3.47    0.50   0
  -4   0  11  139.10    2.13   0
  -4   1  13    9.15    0.85   0
  -2   2  15   21.05    0.87   0
 -10   2   1    2.85    0.88   0
 -10   2   2   -0.87    0.79   0
 -10   2   3   33.17    1.60   0
 -10   2   4    5.00    1.02   0
  -9   1   0    0.45    0.72   0
  -9   1   4    5.66    0.99   0
  -9   1   5   40.24    1.66   0
  -9   2   8    0.95    0.91   0
  -8   0  -1    1.49    0.55   0
  -8   0   0    3.81    0.65   0
  -8   0   4   24.42    1.23   0
  -8   0   5    3.54    0.81   0
  -8   1   8    6.63    0.97   0
  -7   0   7    2.02    0.74   0
  -7   1  10    2.34    0.80   0
  -7   2  12    0.42    0.83   0
  -6  -1   5   18.54    0.89   0
  -6   0   9   31.27    1.27   0
  -6   2  13    0.63    0.87   0
  -5  -1  -2  120.71    1.50   0
  -5  -1   7   36.10    1.13   0
  -5   1  12    4.90    0.82   0
  -5   2  14   10.29    0.98   0
  -4  -1  -2    1.53    0.25   0
  -4   3  16   39.93    1.50   0
  -2  -1   7   26.87    0.69   0
  -1  -1   2   15.86    0.32   0
  -1  -1   5   73.13    0.82   0
  -1   0  10  195.35    1.65   0
   0   2  14    4.90    0.38   0
  -9   1   1   12.40    1.01   0
  -9   1   2   30.18    1.37   0
  -9   1   3   18.92    1.21   0
  -9   2   7   12.21    1.25   0
  -8   0   1   27.52    1.15   0
  -8   0   2    9.47    0.84   0
  -8   0   3   12.37    0.99   0
  -8   1   7    3.58    0.90   0
  -7   0  -2   -0.09    0.40   0
  -6  -1   0    5.50    0.55   0
  -6   1  11    7.84    0.88   0
  -5  -1   6   41.54    1.15   0
  -4   0  10    9.88    0.75   0
  -3  -1   7  321.59    2.53   0
  -1  -1   3  766.70    2.30   0
   1   2  13  151.26    1.04   0
 -10   3   4    2.46    0.89   0
 -10   3   5    7.34    1.15   0
  -9   2   6    0.45    0.83   0
  -8   2   9    5.47    1.00   0
  -8   3  11    5.20    1.11   0
  -7   0  -1   15.62    0.83   0
  -7   0   6   65.21    1.72   0
  -7   2  11    0.48    0.78   0
  -7   3  13    1.77    0.93   0
  -6   0   8   26.48    1.14   0
  -5  -1   5   75.66    1.46   0
  -5   0   9    8.72    0.73   0
  -5   3  15   37.57    1.53   0
  -4  -1  -1  376.68    2.36   0
  -4   2  14   94.10    1.96   0
  -3  -1  -1 5077.33    7.37   0
  -2  -1   0 8901.51    8.38   0
  -2  -1   6    2.23    0.31   0
  -2   0  10    0.59    0.35   0
 -10   3   2    2.46    0.86   0
 -10   3   3   10.72    1.13   0
  -9   2   0    5.88    0.85   0
  -9   2   5   17.62    1.24   0
  -9   3   8    8.07    1.13   0
  -8   1  -1   23.92    1.03   0
  -8   1   5   30.00    1.32   0
  -8   1   6   44.39    1.59   0
  -7   0   0    7.28    0.66   0
  -7   0   4    2.82    0.62   0
  -7   0   5   -0.11    0.54   0
  -7   1   8   13.98    0.99   0
  -6   0   7    4.76    0.66   0
  -6   2  12   19.40    1.19   0
  -6   4  15    2.85    1.06   0
  -5  -1   0  765.54    3.94   0
  -5  -1   1    2.80    0.41   0
  -5  -1   4   -0.04    0.37   0
  -5   1  11    2.60    0.64   0
  -5   2  13    0.52    0.66   0
  -5   4  16    3.89    1.00   0
  -3  -1   6   -0.13    0.27   0
  -3   1  12  173.46    2.21   0
  -3   2  14    2.42    0.65   0
  -1   1  12  318.33    2.28   0
  -1   2  14    0.38    0.36   0
   0   0   8  259.94    1.38   0
  -9   2   1    1.12    0.72   0
  -9   2   2   17.56    1.13   0
  -9   2   3   66.93    1.94   0
  -9   2   4   59.77    1.86   0
  -9   3   7    1.89    0.88   0
  -8   1   0    7.40    0.75   0
  -8   1   1    3.13    0.63   0
  -8   1   2    0.87    0.67   0
  -8   1   3  235.31    3.13   0
  -8   1   4  110.44    2.27   0
  -8   2   8   13.36    1.14   0
  -8   3  10   10.29    1.15   0
  -7   0   1  336.34    3.27   0
  -7   0   2    3.67    0.63   0
  -7   0   3   33.09    1.18   0
  -7   2  10   24.96    1.33   0
  -7   3  12   -0.16    0.82   0
  -6   0   6    0.57    0.49   0
  -5   0  -3    5.33    0.39   0
  -5   5  17    1.04    1.00   0
  -4  -1   0 1524.98    4.89   0
  -4  -1   5  121.75    1.65   0
  -4   0   9  566.27    3.94   0
  -4   3  15   23.70    1.21   0
  -3  -1   0 1131.42    3.62   0
  -3  -1   5   17.06    0.61   0
  -2  -1   5    7.46    0.37   0
  -2   1  12  127.80    1.69   0
  -2   2  14   16.52    0.79   0
   1   1  10  484.27    1.52   0
 -10   4   2   -0.03    0.79   0
 -10   4   3    1.38    0.88   0
 -10   4   4   11.65    1.19   0
  -9   3   6    1.43    0.89   0
  -8   2   7   11.38    1.06   0
  -7   1   7   11.94    0.96   0
  -7   4  13    6.51    1.19   0
  -6   0   5   31.00    1.08   0
  -6   3  13    0.28    0.76   0
  -5   3  14   32.53    1.40   0
  -4  -1   1  716.75    3.47   0
  -4  -1   2  273.50    2.22   0
  -4  -1   3   92.37    1.35   0
  -4  -1   4   12.45    0.58   0
  -4   0  -3  459.61    2.40   0
  -4   2  13    4.20    0.74   0
  -3  -1   1 1134.11    3.77   0
  -3  -1   4    9.04    0.46   0
  -3   0  -3  717.27    2.46   0
  -2  -1   2  178.59    1.32   0
  -2  -1   3   63.19    0.84   0
  -2  -1   4   54.81    0.82   0
   0   1  11  135.23    1.20   0
  -9   3   4    6.35    0.99   0
  -9   3   5   -0.28    0.81   0
  -9   4   8    0.12    0.88   0
  -8   2   6   23.85    1.29   0
  -8   3   9    1.69    0.88   0
  -7   1  -2   46.30    1.19   0
  -7   1   6   77.58    1.85   0
  -7   2   9    3.76    0.82   0
  -7   3  11   30.59    1.48   0
  -6   0   0   54.20    1.21   0
  -6   0   4   11.48    0.74   0
  -6   1   8   73.54    1.76   0
  -6   4  14   11.67    1.22   0
  -5   0  -2  209.11    1.94   0
  -5   2  12    7.67    0.80   0
  -4   0   8   18.39    0.79   0
  -4   4  16   26.21    1.27   0
  -3  -1   2  403.12    2.34   0
  -3  -1   3    0.47    0.23   0
  -3   3  15    6.49    0.76   0
 -10   5   3    3.10    0.93   0
 -10   5   4   15.70    1.33   0
  -9   3   1    5.27    0.85   0
  -9   3   2   36.16    1.48   0
  -9   3   3    6.56    0.93   0
  -9   4   7    3.37    0.98   0
  -8   2   0    0.96    0.61   0
  -8   2   4   35.43    1.44   0
  -8   2   5    6.21    0.89   0
  -8   3   8   10.25    1.07   0
  -8   4  10    1.51    0.98   0
  -7   1  -1   -0.06    0.43   0
  -7   1   4  193.59    2.69   0
  -7   1   5    0.44    0.57   0
  -7   2   8  110.38    2.28   0
  -7   4  12   11.77    1.19   0
  -6   0   1  276.31    2.68   0
  -6   0   2 1038.02    5.29   0
  -6   0   3  152.32    2.12   0
  -6   2  10    8.62    0.87   0
  -6   3  12    0.86    0.72   0
  -6   5  15    3.87    1.02   0
  -5   0   6   20.99    0.87   0
  -4   3  14    1.92    0.73   0
  -4   5  17    1.59    0.87   0
  -3   2  13  123.80    1.95   0
  -2   3  15    2.77    0.54   0
  -9   4   6    1.95    0.91   0
  -8   2   1   42.61    1.37   0
  -8   2   2    9.59    0.86   0
  -8   2   3   31.48    1.30   0
  -8   3   7   45.34    1.67   0
  -7   1   0   -0.02    0.44   0
  -7   1   1    2.93    0.57   0
  -7   3  10   16.57    1.18   0
  -6   1   7   19.14    0.98   0
  -5   0   5  213.51    2.37   0
  -5   2  11    0.09    0.57   0
  -5   3  13    0.02    0.65   0
  -5   5  16   45.80    1.74   0
  -4   0  -2   30.77    0.68   0
  -4   1  10   49.11    1.27   0
  -4   2  12   22.26    1.03   0
  -3   4  16    9.00    0.86   0
  -2   1  11   82.79    1.32   0
  -1   0   8  180.29    1.45   0
  -1   1  11  155.74    1.56   0
   0   0   7   12.93    0.31   0
   0   2  13   22.02    0.59   0
  -9   4   1   81.47    2.04   0
  -9   4   2    8.30    1.00   0
  -9   4   3    4.56    0.92   0
  -9   4   4   11.46    1.08   0
  -9   4   5   57.52    1.92   0
  -9   5   8    3.02    0.99   0
  -8   3   6   13.02    1.07   0
  -8   4   9    6.25    1.02   0
  -8   5  11    7.77    1.15   0
  -7   2   7   52.96    1.62   0
  -7   4  11   57.10    1.93   0
  -7   5  13   11.61    1.25   0
  -6   1   6   11.74    0.78   0
  -6   2   9   13.41    0.95   0
  -6   3  11   24.52    1.26   0
  -6   4  13    5.82    0.92   0
  -5   0   0  234.26    2.16   0
  -5   0   4   65.66    1.31   0
  -5   1   8    9.23    0.74   0
  -5   4  14   24.03    1.32   0
  -4   4  15    8.44    0.95   0
  -3   5  17    4.10    0.81   0
  -1   2  13   20.20    0.69   0
  -9   5   6    4.62    1.04   0
  -9   5   7   18.85    1.38   0
  -8   3   5   21.62    1.22   0
  -8   4   8    0.80    0.82   0
  -8   5  10   35.99    1.69   0
  -7   2   6    7.96    0.84   0
  -7   3   9   30.98    1.40   0
  -6   1   5   15.81    0.85   0
  -6   5  14    4.75    0.97   0
  -5   0   1  923.08    4.37   0
  -5   2  10   11.76    0.88   0
  -5   3  12   32.82    1.32   0
  -4   1   9  303.41    2.88   0
  -3   0  -2  290.77    1.65   0
  -3   0   7  503.73    3.10   0
  -3   2  12   17.62    0.84   0
  -2   0  -2    4.18    0.17   0
  -2   4  16   16.26    0.89   0
  -9   5   5    2.02    0.89   0
  -8   3   0    3.03    0.63   0
  -8   3   1   -0.04    0.58   0
  -8   3   2   23.85    1.14   0
  -8   3   3   47.93    1.54   0
  -8   3   4    3.31    0.79   0
  -8   4   7    5.25    0.96   0
  -7   2  -1   10.26    0.69   0
  -7   2   4   -0.14    0.60   0
  -7   2   5   62.35    1.63   0
  -7   3   8   30.07    1.35   0
  -7   4  10   10.02    1.08   0
  -7   5  12   15.94    1.29   0
  -6   1   0   98.84    1.58   0
  -6   2   8   23.83    1.11   0
  -6   4  12    9.25    0.96   0
  -6   6  15    2.98    0.98   0
  -5   1   7  241.85    2.67   0
  -5   5  15    1.83    0.82   0
  -4   0  -1   44.13    0.82   0
  -4   0   5  125.34    1.64   0
  -4   3  13   25.79    1.10   0
  -4   5  16   12.86    1.03   0
  -2   0   7    0.48    0.24   0
  -2   1  10   23.42    0.73   0
  -1   0   7  114.61    1.11   0
   0   1  10  121.50    1.10   0
  -9   5   2    4.10    0.84   0
  -9   5   3    4.71    0.89   0
  -9   5   4    0.42    0.78   0
  -9   6   7   12.51    1.25   0
  -8   4   6   25.35    1.29   0
  -8   5   9   20.22    1.36   0
  -7   2   0   13.01    0.76   0
  -7   2   1    2.89    0.54   0
  -7   2   2    1.00    0.53   0
  -7   2   3    2.18    0.58   0
  -7   3   7   47.59    1.58   0
  -7   6  13    5.53    1.06   0
  -6   1   1    0.00    0.38   0
  -6   1   2   12.02    0.70   0
  -6   1   3   77.38    1.54   0
  -6   2   7   67.11    1.64   0
  -5   4  13    1.04    0.73   0
  -5   6  16    7.13    1.03   0
  -5   7  17    1.19    1.01   0
  -4   0   0   -0.07    0.26   0
  -4   6  17    6.12    0.94   0
  -4   7  18    0.08    0.93   0
  -3   0   6   14.85    0.57   0
  -3   4  15   21.16    1.03   0
  -2   3  14    8.87    0.68   0
  -1   1  10    8.96    0.44   0
   0   0   6   45.57    0.52   0
   1   2  12  300.44    1.51   0
  -9   6   5    0.77    0.89   0
  -9   6   6    0.57    0.87   0
  -8   4   5   84.36    2.09   0
  -8   5   8    1.77    0.85   0
  -8   6  10    1.85    0.99   0
  -7   4   9   36.61    1.51   0
  -7   5  11    0.86    0.82   0
  -6   3   9   96.92    2.06   0
  -6   4  11   53.19    1.71   0
  -6   5  13    1.96    0.81   0
  -5   1  -2  133.63    1.55   0
  -5   1   6   44.41    1.18   0
  -5   2   9    6.10    0.67   0
  -5   3  11   52.24    1.50   0
  -4   0   2  320.81    2.37   0
  -4   0   3  208.76    1.97   0
  -4   4  14   49.38    1.49   0
  -3   0  -1    9.77    0.36   0
  -3   0   5   51.77    0.95   0
  -2   0   6   71.90    1.01   0
   1   3  14   96.11    1.01   0
  -9   6   3   26.21    1.38   0
  -9   6   4    3.82    0.91   0
  -8   4   1   12.61    0.92   0
  -8   4   2    5.09    0.78   0
  -8   4   3   60.57    1.72   0
  -8   4   4   82.34    2.01   0
  -8   5   7   17.66    1.22   0
  -8   6   9    3.93    1.04   0
  -7   3   5  114.81    2.18   0
  -7   3   6   20.79    1.07   0
  -7   6  12   11.76    1.18   0
  -6   6  14    2.40    0.90   0
  -6   7  15    7.57    1.14   0
  -5   1  -1    8.87    0.48   0
  -5   5  14    0.46    0.71   0
  -4   1  -3  615.28    2.76   0
  -4   3  12   38.74    1.24   0
  -4   5  15    1.57    0.78   0
  -3   2  11   12.36    0.67   0
  -3   3  13   21.47    0.91   0
  -3   5  16   19.85    1.04   0
  -1   0  -1  589.29    1.29   0
  -1   0   6    3.61    0.25   0
  -1   2  12    3.80    0.40   0
  -1   3  14   80.92    1.32   0
   0   3  14   18.12    0.61   0
  -9   7   5   15.23    1.20   0
  -9   7   6    0.09    0.84   0
  -8   5   6   12.61    1.08   0
  -7   3   0   23.58    0.95   0
  -7   4   8    1.61    0.70   0
  -7   5  10   28.57    1.43   0
  -6   2   5    0.31    0.48   0
  -6   3   8   70.38    1.71   0
  -6   4  10    0.46    0.72   0
  -6   5  12   -0.01    0.73   0
  -5   1   0   73.56    1.23   0
  -5   2   8   16.20    0.85   0
  -5   4  12   35.90    1.35   0
  -5   6  15   21.47    1.29   0
  -5   7  16    1.37    0.91   0
  -4   6  16   33.95    1.49   0
  -3   0   4   43.66    0.84   0
  -3   6  17    3.48    0.75   0
  -2   1   9   91.51    1.27   0
  -2   4  15   38.18    1.12   0
   0   2  12   23.09    0.58   0
   1   1   9  199.73    0.97   0
  -9   7   3    7.38    1.01   0
  -9   7   4    0.04    0.79   0
  -8   5   4   31.92    1.42   0
  -8   5   5   61.62    1.83   0
  -8   6   8    5.37    0.98   0
  -7   3   1    2.05    0.52   0
  -7   3   2   -0.18    0.48   0
  -7   3   3  210.62    2.74   0
  -7   4   7   41.27    1.48   0
  -7   5   9   54.10    1.77   0
  -7   6  11    7.89    1.07   0
  -6   2   0   41.11    1.06   0
  -6   2   4    2.48    0.54   0
  -6   6  13    2.14    0.84   0
  -5   1   1  190.21    2.00   0
  -5   2   7   75.43    1.54   0
  -5   5  13    7.57    0.93   0
  -4   4  13    3.79    0.65   0
  -4   7  17    2.54    0.86   0
  -4   8  18    0.27    0.97   0
  -3   0   1   91.05    1.07   0
  -3   0   3  250.39    1.89   0
  -2   2  11  124.75    1.63   0
  -2   3  13   12.87    0.69   0
  -9   8   4    6.79    1.07   0
  -9   8   5   26.99    1.50   0
  -8   5   1   21.73    1.12   0
  -8   5   2    5.06    0.78   0
  -8   5   3   64.72    1.79   0
  -8   6   7   27.71    1.42   0
  -8   7   9   11.46    1.19   0
  -7   4   6   32.87    1.31   0
  -7   7  12   12.32    1.21   0
  -6   4   9    3.27    0.67   0
  -6   5  11   13.96    1.06   0
  -6   7  14    2.84    0.94   0
  -5   3   9  137.62    2.20   0
  -5   4  11    7.18    0.84   0
  -4   1  -2    9.17    0.40   0
  -4   3  11   17.41    0.87   0
  -4   5  14    8.05    0.89   0
  -2   5  16   13.55    0.82   0
  -1   0   5   11.72    0.35   0
  -1   1   9  546.47    2.66   0
  -8   6   5   20.37    1.18   0
  -8   6   6    1.23    0.78   0
  -8   7   8    9.24    1.10   0
  -7   4   5   64.98    1.70   0
  -7   5   8   10.62    0.99   0
  -7   6  10    1.10    0.83   0
  -7   7  11    5.61    1.07   0
  -6   3   6   13.13    0.83   0
  -6   6  12   54.79    1.81   0
  -5   6  14    3.73    0.83   0
  -5   7  15    0.36    0.89   0
  -4   2   8  290.43    2.75   0
  -3   1  -3  107.57    0.95   0
  -3   1   7    3.13    0.37   0
  -3   5  15    2.48    0.63   0
  -2   0   0 6006.32    6.63   0
  -2   0   3   66.44    0.84   0
  -2   1   8   57.54    0.99   0
  -2   6  17    0.14    0.62   0
   0   1   9   12.57    0.37   0
   2   2  11  187.26    0.78   0
  -8   6   2   12.65    0.98   0
  -8   6   3   39.72    1.49   0
  -8   6   4    0.81    0.74   0
  -8   7   7    1.70    0.83   0
  -8   8   9    7.02    1.12   0
  -7   4   0  139.04    2.12   0
  -7   4   1    1.91    0.54   0
  -7   4   2    2.94    0.58   0
  -7   4   3   72.05    1.68   0
  -7   4   4    0.83    0.55   0
  -7   5   7    2.19    0.73   0
  -7   6   9   13.24    1.10   0
  -7   8  12   -0.13    0.89   0
  -6   5  10    4.65    0.80   0
  -6   7  13    2.39    0.87   0
  -6   8  14   18.36    1.39   0
  -5   3   8   44.32    1.29   0
  -5   5  12   59.78    1.69   0
  -5   8  16    1.11    0.90   0
  -4   1  -1  318.75    2.12   0
  -4   1   4  103.66    1.44   0
  -4   3  10   40.69    1.18   0
  -4   6  15   16.99    1.09   0
  -4   7  16    0.44    0.77   0
  -2   0   2    4.67    0.25   0
  -1   2  11  123.16    1.42   0
  -1   3  13  109.51    1.49   0
   0   4  15   16.80    0.65   0
  -8   7   6   17.35    1.20   0
  -8   8   8    0.69    0.86   0
  -7   7  10   24.31    1.38   0
  -6   3   0   18.56    0.77   0
  -6   3   3   47.17    1.26   0
  -6   3   4   26.89    1.01   0
  -6   6  11   22.83    1.29   0
  -5   4  10   26.00    1.10   0
  -4   1   1  706.71    3.36   0
  -4   1   2 2121.34    6.01   0
  -4   1   3  292.42    2.32   0
  -4   8  17    8.60    1.05   0
  -3   1   6   69.54    1.13   0
  -3   3  11    0.71    0.47   0
  -3   4  13    1.14    0.48   0
  -3   7  17   39.47    1.47   0
  -3   8  18    5.91    0.95   0
  -1   0   0 1720.01    2.52   0
  -1   0   4  133.67    1.00   0
  -1   5  16    0.45    0.47   0
   1   4  15    9.79    0.46   0
  -8   7   3    4.86    0.84   0
  -8   7   4   14.55    1.08   0
  -8   7   5    7.87    0.92   0
  -8   8   7    2.66    0.90   0
  -7   5   5  190.60    2.80   0
  -7   6   8   13.44    1.03   0
  -7   8  11    1.11    0.89   0
  -6   3   1    9.13    0.62   0
  -6   3   2   50.78    1.24   0
  -6   4   7   37.07    1.25   0
  -6   5   9    0.15    0.63   0
  -6   7  12    5.59    0.94   0
  -5   2   0   29.90    0.81   0
  -5   3   7    1.21    0.49   0
  -5   8  15    1.52    0.96   0
  -4   5  13   16.52    0.95   0
  -3   5  14   36.88    1.25   0
  -2   1   7  138.87    1.44   0
  -2   5  15   35.44    1.17   0
  -1   0   3  799.95    2.27   0
  -1   1   8  191.42    1.51   0
  -1   6  17    4.84    0.67   0
   0   2  11   22.42    0.55   0
   0   3  13    4.01    0.38   0
  -8   8   5   11.69    1.12   0
  -8   8   6   12.93    1.14   0
  -8   9   8    0.32    0.88   0
  -7   5   1   24.67    1.02   0
  -7   5   2   20.66    0.99   0
  -7   5   3    1.58    0.60   0
  -7   5   4   19.26    1.01   0
  -7   6   7   18.28    1.14   0
  -7   7   9    4.92    0.90   0
  -6   4   6   14.19    0.86   0
  -6   6  10   52.54    1.67   0
  -6   8  13   34.33    1.62   0
  -5   4   9    8.97    0.76   0
  -4   3   9  212.38    2.45   0
  -4   4  11   71.77    1.58   0
  -4   6  14   71.07    1.81   0
  -3   1  -2    5.38    0.26   0
   1   2  11   14.31    0.37   0
   2   3  13  160.20    1.00   0
  -8   8   3   60.11    1.85   0
  -8   8   4    9.56    0.99   0
  -8   9   6    7.13    1.09   0
  -8   9   7    6.15    1.01   0
  -7   6   6    2.47    0.73   0
  -7   7   8    9.03    0.97   0
  -7   8  10    1.87    0.82   0
  -7   9  11    1.44    0.90   0
  -6   4   5    3.40    0.59   0
  -6   5   8    0.75    0.56   0
  -6   7  11   38.19    1.52   0
  -5   6  12    2.17    0.70   0
  -4   7  15    0.81    0.69   0
  -4   8  16    0.42    0.79   0
  -4   9  17    5.70    1.00   0
  -3   1   4   64.15    1.01   0
  -3   2   8   68.59    1.22   0
  -3   3  10    1.34    0.45   0
  -3   4  12    0.32    0.43   0
  -3   6  15    7.03    0.75   0
  -3   7  16    9.02    0.94   0
  -3  10  19    1.58    1.02   0
  -2   4  13    6.80    0.59   0
  -2   6  16    4.46    0.64   0
  -1   0   1  234.10    1.04   0
  -1   0   2  126.49    0.84   0
   1   3  13    9.56    0.38   0
  -8   9   4    2.20    0.87   0
  -8   9   5    0.66    0.81   0
  -7   6   4    0.10    0.61   0
  -7   6   5    2.02    0.72   0
  -7   7   7   29.53    1.36   0
  -7   8   9    1.50    0.80   0
  -6   4   0   37.04    1.04   0
  -6   4   3   33.46    1.08   0
  -6   4   4    8.18    0.68   0
  -6   6   9   43.49    1.50   0
  -6   8  12   16.28    1.21   0
  -5   3   5  184.17    2.23   0
  -5   5  10   68.70    1.67   0
  -5   8  14    7.52    0.96   0
  -4   2  -2  168.47    1.52   0
  -4   5  12    1.29    0.56   0
  -3   8  17   25.13    1.29   0
  -3   9  18    2.89    0.86   0
  -2   1  -3   32.28    0.39   0
  -2   1   6  123.86    1.30   0
  -2   2   9  138.25    1.57   0
  -2   8  18    8.12    0.88   0
  -1   2  10  101.28    1.23   0
  -1   3  12   -0.11    0.30   0
   0   1   8 1188.22    3.07   0
  -8  10   5    4.35    1.00   0
  -8  10   6    8.27    1.09   0
  -7   6   2   41.04    1.32   0
  -7   6   3   24.46    1.12   0
  -7   7   6    1.32    0.71   0
  -7   8   8    1.21    0.78   0
  -7   9  10    5.45    0.98   0
  -6   4   1    2.80    0.49   0
  -6   4   2   94.35    1.68   0
  -6   7  10   -0.11    0.71   0
  -4   2   4  140.07    1.68   0
  -4   6  13   13.78    0.92   0
  -3   1   2 1608.37    4.55   0
  -3   1   3  833.38    3.41   0
  -3   5  13   44.95    1.27   0
  -7   7   5   16.76    1.06   0
  -7   8   7   -0.14    0.76   0
  -7   9   9    2.30    0.87   0
  -7  10  10    9.10    1.08   0
  -6   5   5   33.66    1.16   0
  -6   6   8    1.28    0.65   0
  -6   8  11    7.73    1.00   0
  -6   9  12   37.55    1.63   0
  -6  10  13    0.60    0.93   0
  -5   3   0   87.57    1.35   0
  -5   4   7   28.16    1.03   0
  -5   5   9    6.37    0.70   0
  -4   2  -1   52.48    0.89   0
  -4   2   3  591.94    3.30   0
  -4   3   7   17.06    0.75   0
  -4   5  11    9.51    0.74   0
  -4   7  14    0.61    0.65   0
  -4   8  15    4.08    0.83   0
  -4   9  16   26.32    1.42   0
  -4  10  17   -0.16    0.87   0
  -3   1   1 2462.51    5.41   0
  -3   4  11   49.40    1.24   0
  -3   6  14    0.23    0.60   0
  -1   6  16    0.50    0.51   0
   0   4  14    1.56    0.35   0
   1   1   8    9.95    0.23   0
  -7   7   2    0.36    0.60   0
  -7   7   3  152.80    2.50   0
  -7   7   4    9.30    0.87   0
  -7   8   6    1.70    0.67   0
  -7   9   8   17.81    1.22   0
  -6   5   4   15.11    0.83   0
  -6   6   7   97.36    2.01   0
  -6   7   9    0.18    0.65   0
  -5   4   6   17.63    0.83   0
  -5   6  10   21.39    1.10   0
  -5   8  13   13.73    1.09   0
  -5  10  15    0.14    0.91   0
  -4   2   0  121.89    1.38   0
  -4   2   1   40.22    0.84   0
  -4   2   2   41.60    0.89   0
  -4   4   9    1.62    0.49   0
  -3   2   6    2.00    0.35   0
  -3   8  16   16.13    1.13   0
  -3  10  18    0.67    0.85   0
  -2   1   5  174.70    1.47   0
  -2   4  12   67.27    1.32   0
  -2   6  15    4.64    0.62   0
  -2  10  19   40.78    1.68   0
  -1   7  17   20.37    0.98   0
  -7   8   5   13.83    1.03   0
  -7   9   7    0.58    0.75   0
  -7  10   9    0.65    0.84   0
  -6   5   0  174.80    2.19   0
  -6   5   1   52.87    1.28   0
  -6   5   2   10.19    0.70   0
  -6   5   3   15.43    0.82   0
  -6   6   6    4.31    0.66   0
  -6   7   8    1.71    0.73   0
  -6   8  10   63.30    1.88   0
  -6   9  11    0.59    0.79   0
  -6  10  12    3.25    0.98   0
  -5   4   5   97.49    1.67   0
  -5   5   8    0.55    0.49   0
  -5   7  11    4.90    0.82   0
  -3   5  12    3.42    0.58   0
  -2   3  10  316.02    2.49   0
  -2   7  16   71.62    1.68   0
  -2   8  17    5.78    0.85   0
  -2   9  18    3.30    0.79   0
  -1   2   9   25.66    0.63   0
   0   2  10    7.22    0.33   0
   0   3  12    4.43    0.35   0
  -7   8   3  168.53    2.68   0
  -7   8   4    1.78    0.71   0
  -7   9   6    3.80    0.83   0
  -7  10   8   20.98    1.34   0
  -7  11   9    3.69    0.97   0
  -6   8   9    9.21    0.96   0
  -5   4   4  423.87    3.32   0
  -5   5   7   19.36    0.93   0
  -5   8  12   48.73    1.65   0
  -5  10  14    0.01    0.84   0
  -4   4   8  159.83    2.09   0
  -4   5  10   19.30    0.90   0
  -4   7  13    0.53    0.62   0
  -4   9  15    8.13    1.00   0
  -4  10  16    0.35    0.84   0
  -3   2   5   79.36    1.18   0
  -3   4  10  118.21    1.77   0
  -2   1  -2    0.63    0.11   0
  -1   1   6  277.77    1.64   0
  -1   3  11   10.31    0.48   0
   1   4  14   14.90    0.51   0
  -7   9   4   36.81    1.44   0
  -7   9   5   14.18    1.07   0
  -7  11   8    7.68    1.06   0
  -6   6   4    9.32    0.73   0
  -6   7   7   73.36    1.80   0
  -6   9  10    0.24    0.78   0
  -6  10  11    0.11    0.81   0
  -6  11  12    0.38    0.87   0
  -5   4  -1   27.09    0.79   0
  -5   4   3   21.94    0.81   0
  -3   6  13    9.25    0.72   0
  -3   7  14    3.77    0.72   0
  -3  11  18   12.04    1.19   0
  -2   2   7   53.08    0.93   0
  -2   5  13   98.97    1.66   0
  -1   5  14    8.41    0.60   0
   0   1   7    5.08    0.23   0
   0   6  16   46.22    1.12   0
  -7  10   5    0.23    0.74   0
  -7  10   6   11.23    1.05   0
  -7  11   7    2.73    0.89   0
  -6   6   1    8.99    0.67   0
  -6   6   3   36.64    1.17   0
  -6   7   6    6.86    0.76   0
  -5   5   6   36.96    1.13   0
  -5   6   8    4.64    0.63   0
  -5   7  10   43.38    1.41   0
  -5   8  11   25.64    1.25   0
  -4   3   4    5.94    0.46   0
  -4   4   7  128.87    1.83   0
  -4   5   9   22.95    0.93   0
  -4   7  12   42.91    1.40   0
  -4  11  16    2.54    0.97   0
  -3   2   4  111.33    1.32   0
  -3   5  11    9.96    0.70   0
  -3   9  16   25.59    1.30   0
  -2   1   3  152.83    1.25   0
  -2   6  14    1.28    0.47   0
  -2  10  18    1.07    0.84   0
  -2  11  19   14.61    1.23   0
  -1   6  15   15.86    0.79   0
   0   7  17   28.70    1.01   0
  -7  10   4   63.33    1.85   0
  -7  11   5   31.99    1.52   0
  -7  11   6   18.77    1.27   0
  -7  12   7    0.36    0.83   0
  -6   7   5   29.77    1.17   0
  -6   8   7    3.80    0.75   0
  -6   9   9    5.45    0.82   0
  -6  10  10    1.44    0.80   0
  -6  11  11   -0.01    0.82   0
  -5   5   5    2.77    0.52   0
  -5   7   9    0.76    0.64   0
  -5   9  12    0.72    0.75   0
  -5  10  13    0.31    0.81   0
  -4   3   3    0.65    0.31   0
  -4   8  13   24.95    1.19   0
  -4   9  14   43.88    1.59   0
  -4  10  15    0.34    0.76   0
  -3   2  -2   11.67    0.38   0
  -3   4   9   79.85    1.41   0
  -2   1  -1  747.95    2.18   0
  -2   1   2  967.94    2.96   0
  -2   3   9   25.13    0.73   0
  -2   7  15   38.10    1.24   0
  -2   8  16   10.18    0.90   0
  -2   9  17   -0.32    0.66   0
  -1   4  12  265.48    2.28   0
  -1   7  16   26.38    1.06   0
  -1   8  17   12.76    0.90   0
  -1   9  18    9.66    0.92   0
  -1  10  19   33.31    1.42   0
   0   4  13   13.02    0.55   0
   1   2  10   45.21    0.58   0
  -6   7   2   33.76    1.16   0
  -6   7   3    5.69    0.65   0
  -6   7   4    0.94    0.52   0
  -6   8   6    1.68    0.65   0
  -6   9   8    8.96    0.92   0
  -6  10   9    0.14    0.73   0
  -6  11  10   12.40    1.19   0
  -5   5   4  139.57    1.96   0
  -5   6   7    3.14    0.57   0
  -5   8  10   28.25    1.25   0
  -5  11  13   17.51    1.33   0
  -4   3  -1   42.92    0.83   0
  -4   3   0   56.30    0.97   0
  -4   3   1  867.72    3.81   0
  -4   3   2    1.89    0.33   0
  -4   4   6   27.32    0.88   0
  -4   5   8  198.06    2.38   0
  -4   6  10    0.18    0.47   0
  -3   2   3  178.76    1.61   0
  -3   6  12   19.63    0.91   0
  -3  11  17   17.37    1.29   0
  -2   5  12  124.67    1.81   0
  -1   2   8  339.05    2.04   0
  -1   3  10    1.41    0.30   0
   1   5  15    4.08    0.38   0
   2   4  14   15.82    0.45   0
  -6   8   5   18.70    1.01   0
  -6   9   7    2.55    0.74   0
  -5   5   3   74.67    1.42   0
  -5   6   6   36.64    1.15   0
  -5   7   8    3.16    0.60   0
  -5   9  11   19.16    1.16   0
  -5  10  12   15.88    1.16   0
  -4   7  11    1.01    0.60   0
  -4   8  12   10.82    0.93   0
  -4  10  14   11.49    1.09   0
  -4  11  15   40.64    1.71   0
  -3   2  -1 2672.00    5.26   0
  -3   2   2  340.61    2.13   0
  -3   3   6  147.09    1.66   0
  -3   5  10    9.08    0.64   0
  -3   7  13   41.54    1.30   0
  -3   8  14   54.96    1.58   0
  -3   9  15    0.23    0.67   0
  -3  10  16    6.85    0.95   0
  -2   2   6   35.26    0.72   0
  -2  11  18   11.96    1.17   0
   0   2   9  256.69    1.59   0
   0   3  11  150.36    1.41   0
  -6   8   3  138.44    2.27   0
  -6   8   4   13.36    0.89   0
  -6   9   6   -0.24    0.61   0
  -6  10   8    0.62    0.72   0
  -6  11   9    0.03    0.75   0
  -6  12  10   10.77    1.14   0
  -5   5   2   47.80    1.13   0
  -5   8   9   12.67    0.94   0
  -5  12  13   13.19    1.22   0
  -4   6   9    3.92    0.57   0
  -4   9  13   16.16    1.09   0
  -3   2   0  845.31    3.09   0
  -3  12  17   42.48    1.81   0
  -2   3   8    5.54    0.40   0
  -2   6  13    6.59    0.60   0
  -2  10  17   20.83    1.25   0
  -1  11  19    0.16    0.86   0
   0   5  14   87.69    1.34   0
   1   6  16    0.46    0.37   0
  -6   8   2   34.01    1.18   0
  -6   9   5   35.26    1.33   0
  -6  10   7   27.48    1.31   0
  -6  11   8    0.57    0.76   0
  -5   6   5   37.61    1.13   0
  -5   7   7    0.23    0.49   0
  -5   9  10   14.21    1.03   0
  -5  10  11    1.74    0.78   0
  -5  11  12    1.83    0.85   0
  -4   5   7   68.75    1.38   0
  -4   7  10  136.59    2.20   0
  -4  12  15    2.91    0.97   0
  -3   3   5  276.13    2.18   0
  -3   6  11  100.55    1.76   0
  -3  11  16   -0.08    0.83   0
  -2   2   5   34.92    0.69   0
  -2   8  15    7.16    0.73   0
  -2   9  16    2.55    0.69   0
  -1   6  14   55.26    1.26   0
  -6   9   3    5.93    0.74   0
  -6   9   4    2.48    0.66   0
  -6  11   7    0.90    0.76   0
  -6  12   8   19.94    1.30   0
  -6  13   9    0.82    0.90   0
  -5   6   3  199.67    2.35   0
  -5   6   4   36.15    1.08   0
  -5   7   6    3.27    0.57   0
  -5   8   8    0.38    0.57   0
  -5   9   9    9.88    0.94   0
  -5  11  11    1.70    0.86   0
  -5  12  12    3.63    0.94   0
  -4   4   3  153.71    1.77   0
  -4   5   6  202.89    2.26   0
  -4   6   8  103.35    1.78   0
  -4   8  11  144.28    2.40   0
  -4   9  12   53.67    1.64   0
  -4  10  13   21.43    1.24   0
  -4  11  14    1.24    0.83   0
  -3   5   9    2.28    0.45   0
  -3   7  12    2.59    0.58   0
  -3   8  13   71.98    1.74   0
  -3   9  14  106.47    2.22   0
  -3  10  15   93.45    2.18   0
  -2  12  18    7.18    1.13   0
  -1   1   4  494.45    1.93   0
  -1   2   7  475.46    2.31   0
  -1   4  11   44.87    0.94   0
  -1   7  15    1.25    0.48   0
  -1   8  16   24.24    1.06   0
   0   7  16    0.50    0.50   0
   0   8  17   -0.08    0.53   0
   0   9  18    0.54    0.63   0
   1   4  13  201.35    1.63   0
   2   3  12    2.18    0.21   0
  -6  10   4   38.81    1.40   0
  -6  10   5    2.63    0.75   0
  -6  11   6   33.83    1.44   0
  -6  12   7   10.07    1.05   0
  -5   6   1   57.22    1.23   0
  -5   6   2   57.83    1.27   0
  -5   8   7   14.72    0.87   0
  -5  10  10    4.74    0.83   0
  -4   4  -1  195.74    1.77   0
  -4   4   2    1.36    0.32   0
  -3   3   4   11.46    0.49   0
  -3  12  16    4.21    1.01   0
  -2  11  17   10.56    1.10   0
  -1   3   9  267.98    1.97   0
  -1  12  19    3.38    0.99   0
   0   4  12   41.88    0.85   0
   2   5  15   62.77    0.94   0
  -6  11   4   73.66    1.90   0
  -6  11   5   14.88    1.08   0
  -6  12   6    2.39    0.82   0
  -6  13   7    0.50    0.82   0
  -5   7   5   49.28    1.30   0
  -5   9   8   17.85    1.02   0
  -5  10   9    7.05    0.83   0
  -5  11  10   32.21    1.44   0
  -5  12  11   29.04    1.49   0
  -4   4   0  128.55    1.48   0
  -4   4   1  255.30    2.14   0
  -4   5   5   33.57    0.95   0
  -4   6   7   54.95    1.29   0
  -4   7   9  179.80    2.44   0
  -4   8  10    0.60    0.57   0
  -4  10  12   56.85    1.75   0
  -4  11  13   13.77    1.11   0
  -3   6  10   18.57    0.83   0
  -3  11  15   48.86    1.73   0
  -2   2   4    0.94    0.20   0
  -2   3   7  239.39    1.95   0
  -2   4   9   78.22    1.25   0
  -2   6  12   49.58    1.21   0
  -2   7  13   64.43    1.48   0
  -2  10  16   43.55    1.52   0
  -6  13   6   -0.43    0.78   0
  -5   7   3  144.33    2.06   0
  -5   7   4   67.35    1.46   0
  -5   8   6   32.26    1.15   0
  -5  13  11    0.06    0.85   0
  -4  13  14    0.10    0.85   0
  -3   3   3   29.49    0.70   0
  -3   4   6  137.61    1.65   0
  -3   5   8  416.60    3.12   0
  -3   7  11  122.56    1.99   0
  -3   9  13   11.63    0.96   0
  -3  10  14    2.24    0.74   0
  -3  13  16    1.20    0.94   0
  -2   8  14   35.23    1.20   0
  -2   9  15   13.59    0.92   0
  -1   1   3  238.91    1.26   0
  -1  10  17    2.98    0.79   0
   0   2   8    1.87    0.20   0
   0   3  10  147.00    1.34   0
   0  11  19    1.99    0.79   0
   1   5  14    4.18    0.40   0
   2   2  10  218.79    0.97   0
  -5   7   1   70.43    1.40   0
  -5   8   5   14.12    0.82   0
  -5   9   7   13.35    0.87   0
  -5  10   8    0.78    0.67   0
  -5  11   9   -0.08    0.70   0
  -5  12  10    0.44    0.71   0
  -4   6   6  464.29    3.49   0
  -4   7   8   10.22    0.72   0
  -4  11  12    0.73    0.68   0
  -4  12  13    8.12    1.02   0
  -3   3  -2   31.05    0.60   0
  -3   3   2 1856.28    5.08   0
  -3  12  15    1.65    0.89   0
  -2  12  17   36.42    1.59   0
  -1   6  13   99.94    1.58   0
  -1   7  14    4.59    0.58   0
  -1   9  16    0.16    0.61   0
  -1  13  19    1.75    0.87   0
   0   5  13   46.70    0.96   0
   0  10  18   15.85    1.05   0
  -5   8   3    0.94    0.55   0
  -5   8   4  133.20    2.09   0
  -5   9   6    1.49    0.58   0
  -5  10   7   39.23    1.40   0
  -5  11   8    3.81    0.80   0
  -5  13  10    0.25    0.76   0
  -5  14  10    0.89    0.87   0
  -4  10  11    8.98    0.90   0
  -4  13  13    4.25    0.98   0
  -3   3  -1  189.54    1.47   0
  -3   3   1  544.67    2.66   0
  -3   4   5   21.37    0.67   0
  -3   6   9    2.27    0.46   0
  -3  11  14   16.33    1.12   0
  -2   2   3   20.05    0.48   0
  -2   3   6    9.17    0.42   0
  -2   6  11    0.35    0.38   0
  -2  11  16    0.92    0.72   0
  -2  13  17   21.94    1.46   0
  -1   2   6  920.02    3.06   0
  -1   4  10    9.10    0.46   0
  -1  12  18   -0.43    0.82   0
   0   9  17   20.81    1.02   0
   1   2   9  147.11    1.00   0
   1   6  15  110.06    1.49   0
  -5   8   2  219.62    2.55   0
  -5   9   5   24.05    1.04   0
  -5  10   6    0.93    0.58   0
  -5  12   8    6.61    0.86   0
  -5  13   9    1.61    0.83   0
  -5  14   9    2.32    0.94   0
  -4   5   0  121.92    1.50   0
  -4   5   1  190.36    1.91   0
  -4   6   5   14.05    0.69   0
  -4   8   8    0.45    0.55   0
  -4  11  11   15.94    1.12   0
  -4  12  12    1.07    0.76   0
  -4  14  13    0.31    0.92   0
  -3   3   0   74.89    0.97   0
  -3   7  10    3.72    0.56   0
  -3   8  11   28.09    1.08   0
  -3  13  15   40.23    1.71   0
  -2   2  -3    7.89    0.22   0
  -2   8  13   41.59    1.28   0
  -2  10  15   39.71    1.41   0
  -1   3   8  483.83    2.53   0
  -1  11  17   10.57    1.02   0
   0   8  16   22.04    0.91   0
   0  12  19    1.34    0.85   0
   1   7  16    1.78    0.44   0
   1   8  17   72.54    1.46   0
  -5   9   3  155.67    2.28   0
  -5   9   4   19.23    0.94   0
  -5  10   5   26.92    1.15   0
  -5  11   7   56.26    1.66   0
  -5  12   7    0.59    0.76   0
  -5  13   8   24.25    1.33   0
  -4   6   4  214.40    2.26   0
  -4   7   6    1.40    0.47   0
  -4   9   9   22.90    1.05   0
  -4  10  10    2.02    0.66   0
  -4  13  12   18.87    1.28   0
  -3   6   8   53.19    1.20   0
  -3  14  15   72.69    2.29   0
  -2   2   2  346.42    1.83   0
  -2  12  16    6.40    0.95   0
  -1   1   2 7966.00    6.69   0
  -1  13  18    7.08    1.03   0
  -5   9   2   96.24    1.79   0
  -5  10   4    9.77    0.82   0
  -5  11   5   66.95    1.76   0
  -5  11   6   10.61    0.91   0
  -5  12   6   29.98    1.36   0
  -5  13   7   23.32    1.29   0
  -4  11  10   13.18    1.03   0
  -4  12  11    0.22    0.72   0
  -4  14  12    4.59    1.00   0
  -3  11  13    5.89    0.85   0
  -3  13  14    7.81    1.07   0
  -2  11  15    0.96    0.69   0
  -1   9  15    0.46    0.59   0
  -1  10  16   24.59    1.13   0
   0  11  18    3.43    0.74   0
   1   4  12   89.71    1.08   0
  -5  10   3   -0.42    0.51   0
  -5  11   4  117.99    2.20   0
  -5  12   5    1.51    0.72   0
  -5  13   6   35.19    1.47   0
  -5  14   6    0.02    0.78   0
  -5  14   7    4.75    0.87   0
  -4   7   5   22.18    0.86   0
  -4   9   8    0.65    0.52   0
  -4  10   9    0.50    0.63   0
  -4  13  11    3.23    0.88   0
  -3   8  10  106.77    1.88   0
  -3   9  11   65.91    1.60   0
  -3  10  12    1.81    0.67   0
  -2   2   0  770.41    2.46   0
  -2   6  10  275.50    2.56   0
  -2   9  13   55.34    1.49   0
  -2  13  16    1.23    0.82   0
  -1   2   5  106.92    1.00   0
  -1   7  13    4.77    0.50   0
  -1   8  14   10.00    0.70   0
  -1  14  18    0.71    0.89   0
   0   5  12   32.32    0.81   0
   0  10  17   28.03    1.16   0
   0  13  19   -0.16    0.75   0
   1  10  18   12.09    0.88   0
  -5  13   5    9.82    0.97   0
  -4   6   0   77.25    1.25   0
  -4   7   4    6.56    0.55   0
  -4   8   6   83.71    1.62   0
  -4  10   8    6.08    0.77   0
  -4  12  10   36.06    1.45   0
  -4  14  11   14.81    1.21   0
  -4  15  11   -0.35    0.84   0
  -3   4   2  941.62    3.75   0
  -3   5   5  111.02    1.49   0
  -3   6   7  185.81    2.10   0
  -3  11  12    8.98    0.93   0
  -3  14  14   18.67    1.28   0
  -2   2  -1  634.12    2.10   0
  -2  12  15   31.26    1.39   0
  -2  14  16    6.31    1.04   0
  -1   1  -3    0.22    0.04   0
  -1   1   1 2162.54    3.20   0
  -1   3   7  555.55    2.61   0
   0   9  16   32.63    1.13   0
   2   5  14    3.61    0.34   0
  -4   7   3  187.08    2.14   0
  -4   8   5    3.31    0.53   0
  -4  12   9   14.49    1.07   0
  -4  13  10    3.24    0.83   0
  -4  14  10    0.04    0.79   0
  -3   4   1  172.03    1.56   0
  -3   8   9    5.73    0.62   0
  -3  10  11   27.35    1.16   0
  -3  13  13  104.89    2.42   0
  -2   5   8    2.24    0.36   0
  -2  11  14    9.06    0.88   0
  -1   5  10   66.43    1.14   0
  -1  10  15    1.90    0.68   0
  -1  13  17   19.15    1.24   0
   0   7  14    1.57    0.39   0
   0   8  15    5.04    0.55   0
   0  14  19    1.26    0.85   0
   1   5  13  139.59    1.48   0
   1   9  17   34.67    1.11   0
   1  12  19    5.32    0.89   0
   2   8  17   24.31    0.85   0
  -4   8   4  175.11    2.22   0
  -4   9   6   48.86    1.32   0
  -4  10   7    0.12    0.53   0
  -4  11   8   11.87    0.92   0
  -4  13   9   25.22    1.30   0
  -4  15  10    1.51    0.85   0
  -3   4   0  374.30    2.22   0
  -3   5   4  225.17    2.04   0
  -3  12  12   12.12    1.01   0
  -3  14  13   15.49    1.23   0
  -3  15  13   23.00    1.46   0
  -2   4   6   70.66    1.07   0
  -2  10  13   26.02    1.14   0
  -2  13  15    5.69    0.92   0
  -1   9  14   -0.34    0.54   0
  -1  12  16    1.72    0.83   0
  -1  14  17    6.11    1.03   0
   0  11  17    5.35    0.76   0
   1   6  14   11.81    0.56   0
   1   8  16    5.78    0.55   0
   2   6  15   17.17    0.61   0
  -4   8   3   57.03    1.29   0
  -4   9   5    8.61    0.69   0
  -4  10   6    6.17    0.73   0
  -4  12   8    2.07    0.72   0
  -4  14   9   -0.07    0.73   0
  -4  15   9   32.78    1.55   0
  -3  10  10    6.23    0.76   0
  -3  11  11   18.81    1.07   0
  -3  13  12    2.15    0.81   0
  -2   7  10   53.53    1.22   0
  -2   8  11  154.81    2.15   0
  -2   9  12   11.89    0.80   0
  -2  12  14    1.43    0.72   0
  -2  14  15   17.20    1.25   0
  -1   1   0  225.03    0.94   0
  -1   7  12   70.38    1.36   0
  -1   8  13   71.48    1.47   0
   0   4  10   42.16    0.79   0
   0  10  16    1.08    0.65   0
   0  13  18   35.46    1.49   0
   1   3  10    7.29    0.31   0
   1  11  18   31.44    1.28   0
  -4   8   1  118.85    1.74   0
  -4   8   2   23.86    0.86   0
  -4   9   4    9.20    0.68   0
  -4  12   7   10.73    0.92   0
  -4  13   8   -0.57    0.67   0
  -4  14   8    4.97    0.90   0
  -4  15   8   -0.11    0.78   0
  -4  16   8    0.19    0.84   0
  -3   8   8   51.95    1.28   0
  -3   9   9    0.48    0.49   0
  -3  12  11   22.57    1.19   0
  -3  14  12   16.83    1.22   0
  -3  15  12   10.33    1.07   0
  -2  11  13  126.71    2.33   0
  -1   2   4    1.94    0.17   0
  -1  11  15    7.26    0.78   0
  -1  13  16    0.59    0.71   0
   0  12  17    1.96    0.80   0
   0  14  18    0.08    0.90   0
   1  13  19    0.16    0.73   0
   2   3  11    0.16    0.15   0
  -4   9   3    2.24    0.51   0
  -4  10   5   79.37    1.68   0
  -4  11   6   29.03    1.18   0
  -4  12   6   77.33    1.82   0
  -4  13   7    1.70    0.72   0
  -4  14   7    8.40    0.96   0
  -4  15   7    8.48    1.01   0
  -4  16   7    5.52    0.96   0
  -3   7   6  120.73    1.72   0
  -3  13  11   45.48    1.61   0
  -2   4   5  133.88    1.41   0
  -2  10  12  175.96    2.53   0
  -2  14  14   51.47    1.81   0
  -1   1  -1  502.28    1.24   0
  -1  10  14   69.70    1.64   0
  -1  14  16    1.83    0.86   0
   0   1   4   91.82    0.64   0
   0   5  11  127.39    1.45   0
   0   8  14    4.71    0.57   0
   1  10  17   36.85    1.21   0
   2  10  18    5.75    0.72   0
  -4  10   4    1.27    0.54   0
  -4  11   5    0.80    0.57   0
  -4  14   6    9.95    0.99   0
  -4  15   6   27.58    1.39   0
  -3   5   1  773.29    3.45   0
  -3   8   7    0.02    0.42   0
  -3   9   8    3.87    0.58   0
  -3  12  10    1.32    0.67   0
  -3  14  11    6.66    0.93   0
  -3  15  11   12.12    1.13   0
  -3  16  11    2.76    0.93   0
  -2   3   2  109.75    1.09   0
  -2  15  14    0.45    0.83   0
  -1   5   9   25.37    0.71   0
  -1   9  13  133.23    2.06   0
  -1  12  15    4.82    0.78   0
  -1  15  16    4.51    1.01   0
   0   3   8  338.63    1.87   0
   0   6  12   51.81    1.04   0
   0   7  13    3.68    0.43   0
   0  13  17    2.06    0.80   0
   1   2   8    8.61    0.26   0
   1   9  16   47.29    1.26   0
   1  12  18   13.12    0.98   0
   1  14  19   -0.26    0.77   0
  -4  12   4   15.34    0.95   0
  -4  13   5   61.21    1.71   0
  -4  14   5   14.97    1.07   0
  -3   5  -1    3.63    0.31   0
  -3   6   3    0.73    0.28   0
  -3   7   5  232.17    2.30   0
  -3  11   9   98.92    1.98   0
  -3  14  10    0.01    0.76   0
  -2   4   4  349.01    2.18   0
  -2   5   6  439.11    2.73   0
  -2  11  12    8.94    0.83   0
  -1   7  11  327.72    2.77   0
  -1   8  12   91.96    1.62   0
  -1  13  15    5.44    0.92   0
   1   8  15    1.30    0.48   0
   1  15  19    0.04    0.83   0
   2   9  17   44.66    1.20   0
   3   4  13    4.63    0.27   0
  -3   8   6  112.69    1.74   0
  -3  10   8    2.61    0.57   0
  -3  15  10    2.31    0.81   0
  -3  16  10    2.98    0.91   0
  -2   3   1 1544.60    3.87   0
  -2  10  11    8.12    0.73   0
  -2  12  12    2.13    0.69   0
  -2  14  13    0.67    0.76   0
  -2  15  13    1.81    0.83   0
  -2  16  13   -0.09    0.88   0
  -1   2   3 1142.40    2.90   0
  -1   4   7  608.74    2.87   0
  -1  14  15    2.88    0.86   0
   0  12  16    3.90    0.82   0
   0  14  17    3.80    0.86   0
   1  11  17   17.27    0.96   0
   2   4  12    1.27    0.24   0
  -3  10   7    3.54    0.64   0
  -3  14   9   24.23    1.26   0
  -3  15   9   10.81    1.03   0
  -3  16   9    3.82    0.93   0
  -2   3   0   72.80    0.82   0
  -2  11  11    4.53    0.73   0
  -1  12  14    2.26    0.69   0
  -1  15  15    9.86    1.07   0
   0   9  14   58.83    1.37   0
   0  15  17    2.68    0.91   0
   1  14  18   -0.35    0.83   0
   2   5  13  465.18    2.47   0
   2  11  18   21.40    1.02   0
   2  13  19    0.75    0.72   0
   3   5  14    4.82    0.32   0
   3   6  15    5.10    0.40   0
   3   7  16    0.64    0.34   0
  -3   8   5   47.00    1.13   0
  -3   9   6   88.37    1.62   0
  -3  12   8    4.47    0.72   0
  -3  13   8    9.83    0.90   0
  -3  15   8   17.42    1.20   0
  -3  16   8   17.18    1.22   0
  -3  17   7   21.44    1.37   0
  -2   3  -2  128.27    0.98   0
  -2   5   5   58.63    0.99   0
  -2  10  10    8.29    0.74   0
  -2  14  12   16.36    1.15   0
  -2  15  12    0.26    0.75   0
  -2  16  12    3.79    0.87   0
  -1   9  12  127.03    1.97   0
   0   5  10    7.94    0.45   0
   0   8  13   12.70    0.67   0
   0  11  15    3.01    0.64   0
   0  13  16    1.66    0.74   0
   1  10  16    0.40    0.50   0
   1  12  17   -0.14    0.69   0
  -3  10   6   72.61    1.55   0
  -3  14   8   15.49    1.04   0
  -3  16   7   -0.73    0.74   0
  -2   6   6   11.41    0.54   0
  -2   9   9   60.72    1.38   0
  -2  12  11   64.00    1.68   0
  -1   6   9    7.39    0.47   0
  -1  14  14   32.35    1.43   0
   0   6  11   23.17    0.70   0
   0  14  16   21.18    1.24   0
   1   9  15   12.18    0.74   0
   1  15  18    9.15    1.09   0
   2  10  17    9.91    0.72   0
   2  12  18    0.18    0.69   0
   2  14  19    2.45    0.82   0
  -3   7   1   24.19    0.73   0
  -3  13   7    3.32    0.72   0
  -3  14   7   87.12    2.04   0
  -3  15   6    2.78    0.83   0
  -3  15   7    0.49    0.67   0
  -3  16   6   -0.26    0.74   0
  -2   4   2   70.31    0.93   0
  -2  14  11    0.41    0.70   0
  -2  15  11   13.90    1.09   0
  -2  16  11    2.95    0.88   0
  -1   4   6  253.44    1.80   0
  -1  10  12    7.30    0.70   0
  -1  12  13   27.90    1.19   0
  -1  15  14   13.98    1.14   0
  -1  16  14    0.45    0.82   0
   0   3   7    0.19    0.18   0
   0  10  14    1.62    0.52   0
   0  12  15    1.29    0.62   0
   0  15  16    1.83    0.83   0
   0  16  16    0.77    0.89   0
   1   3   9    9.72    0.33   0
   1  11  16    6.94    0.79   0
   1  13  17    1.13    0.70   0
   2   2   9   46.43    0.48   0
   2  15  19    2.08    0.87   0
  -3   7   0   17.90    0.63   0
  -3  10   5    8.21    0.68   0
  -3  11   5   38.24    1.19   0
  -3  13   6   22.44    1.10   0
  -3  14   6    3.88    0.78   0
  -2  17  10   41.66    1.74   0
  -1   9  11  118.60    1.86   0
  -1  13  13    5.85    0.82   0
   0   9  13    9.83    0.67   0
   0  13  15    0.38    0.65   0
   1  14  17   14.88    1.16   0
   2   9  16    0.79    0.43   0
   2  13  18    6.97    0.93   0
   3   9  17    6.01    0.61   0
  -3   9   3    1.53    0.43   0
  -3  12   5  142.40    2.27   0
  -3  14   5    7.57    0.85   0
  -2   4   1   90.35    1.01   0
  -2   8   7    3.73    0.46   0
  -2   9   8   65.52    1.39   0
  -2  11   9    1.87    0.56   0
  -2  14  10    0.07    0.64   0
  -2  15  10   -0.16    0.73   0
  -2  16  10    1.59    0.83   0
  -1   3   4   49.90    0.70   0
  -1   5   7   15.26    0.53   0
  -1  14  13   10.53    0.97   0
  -1  15  13    0.54    0.74   0
  -1  16  13    1.51    0.82   0
   0  11  14   62.63    1.56   0
   0  14  15    0.97    0.71   0
   1   4  10    0.62    0.22   0
   1   6  12    0.64    0.31   0
   1  10  15   11.39    0.79   0
   1  12  16  100.90    2.08   0
   1  15  17   22.38    1.33   0
   2   8  15   33.64    0.94   0
   2  11  17    3.40    0.61   0
   3  11  18    9.21    0.81   0
   3  13  19    2.84    0.81   0
  -3   9   2    8.44    0.58   0
  -3  10   3  560.61    3.91   0
  -3  11   3    1.49    0.52   0
  -3  12   4    0.51    0.54   0
  -2  12   9   24.18    1.08   0
  -2  17   9   10.97    1.07   0
  -1   6   8  139.27    1.59   0
  -1  10  11  180.09    2.36   0
  -1  12  12    1.03    0.60   0
   0   4   8    0.23    0.19   0
   0  15  15   68.77    2.00   0
   0  16  15    0.30    0.81   0
   1   5  11   24.02    0.61   0
   1  16  17    0.19    0.86   0
   2  14  18   19.39    1.20   0
   4   2  11    5.51    0.15   0
  -3  10   2   43.34    1.15   0
  -2  13   9    3.45    0.67   0
  -2  14   9   14.20    1.01   0
  -2  16   8   11.95    1.10   0
  -2  17   8    2.10    0.86   0
  -1   9  10  566.59    3.87   0
  -1  13  12    1.41    0.67   0
  -1  14  12   12.42    0.99   0
  -1  15  12    0.06    0.66   0
  -1  16  12   21.98    1.30   0
  -1  17  12   18.94    1.32   0
   0  10  13  204.84    2.52   0
   1  13  16    3.33    0.74   0
   2   7  14  122.98    1.57   0
   2  10  16    4.07    0.61   0
   2  12  17   12.04    0.90   0
   2  15  18   12.51    1.12   0
   2  16  18   46.52    1.89   0
   3  14  19    8.51    0.98   0
  -2   8   6   15.52    0.68   0
  -2  10   7  399.35    3.38   0
  -2  12   8    9.71    0.79   0
  -2  13   8    2.50    0.66   0
  -2  14   8    2.71    0.72   0
  -2  16   7    0.09    0.77   0
  -2  17   7    0.46    0.77   0
  -1   4   5   64.75    0.89   0
  -1   8   9  247.32    2.40   0
  -1  11  11   20.06    0.95   0
   0   9  12   -0.08    0.42   0
   0  11  13   60.68    1.52   0
   0  15  14   11.49    1.08   0
   0  17  14    0.19    0.88   0
   1  14  16   13.86    1.05   0
   1  15  16    0.27    0.79   0
   2   3  10    5.33    0.24   0
   2   6  13  145.11    1.54   0
   3   2  10  253.11    0.95   0
   3  10  17    0.04    0.55   0
   3  12  18    3.23    0.73   0
   3  15  19    0.36    0.81   0
  -2  15   7    9.44    0.93   0
  -2  16   6   41.81    1.59   0
  -1   5   6    6.08    0.36   0
  -1   6   7  482.14    2.85   0
  -1  14  11    8.91    0.92   0
  -1  15  11    0.85    0.75   0
  -1  16  11   -0.00    0.72   0
  -1  17  11    0.26    0.81   0
   0  16  14    8.03    1.00   0
   1   8  13    1.05    0.36   0
   1  12  15    0.69    0.58   0
   1  16  16   18.41    1.29   0
   2   4  11    7.03    0.34   0
   2   9  15   23.97    0.89   0
   2  13  17    1.24    0.66   0
  -2   6   3   10.09    0.46   0
  -2   7   4    1.19    0.30   0
  -2  14   7    7.49    0.84   0
  -1   9   9  138.80    1.92   0
  -1  11  10    0.56    0.49   0
  -1  17  10    9.95    1.09   0
   0   3   6   22.09    0.47   0
   0  13  13    9.65    0.89   0
   1  13  15   15.60    1.01   0
   2  11  16    0.58    0.52   0
   2  14  17    4.14    0.81   0
   2  15  17    8.09    1.07   0
   3   6  14    4.75    0.38   0
   3  13  18    6.85    0.83   0
   4   6  15    0.48    0.29   0
  -2   9   5   -0.02    0.36   0
  -2  12   6    2.01    0.58   0
  -2  14   6   19.88    1.08   0
  -1  12  10   16.19    0.91   0
  -1  13  10    6.48    0.80   0
  -1  16  10    1.20    0.75   0
   0  14  13    8.53    0.87   0
   0  15  13   -0.23    0.69   0
   0  16  13    0.64    0.78   0
   0  17  13    0.01    0.74   0
   1  14  15   -0.00    0.65   0
   1  15  15    0.54    0.77   0
   2  12  16  122.01    2.20   0
   2  16  17   10.63    1.14   0
   3   5  13   84.61    1.03   0
   3   9  16   14.27    0.71   0
   3  11  17   15.23    0.86   0
   3  14  18   37.02    1.53   0
  -2  13   5   -0.26    0.52   0
  -2  14   5  127.72    2.28   0
  -1   2   0 4792.86    4.92   0
  -1   4   4  255.28    1.67   0
  -1   7   7    0.21    0.33   0
  -1  14  10    1.89    0.64   0
  -1  16   9   24.11    1.25   0
  -1  17   9    2.06    0.80   0
  -1  18   7   16.73    1.25   0
  -1  18   8   -0.42    0.77   0
   0   6   9    9.56    0.47   0
   0   9  11  165.43    2.07   0
   0  11  12  125.78    2.05   0
   1   3   8  374.24    1.75   0
   1   5  10   28.91    0.66   0
   1   6  11    8.48    0.44   0
   1  11  14   90.64    1.76   0
   1  16  15    0.29    0.71   0
   2  10  15   31.27    1.06   0
   3   3  11   14.31    0.33   0
   3   4  12    0.47    0.19   0
   3  15  18    7.98    1.00   0
   3  16  18   18.09    1.32   0
   4   5  14   62.53    0.85   0
   4  14  19   -0.01    0.72   0
  -2   6   1    1.25    0.25   0
  -2  12   5  104.55    1.88   0
  -2  14   4   12.24    0.90   0
  -1   5   5    2.53    0.26   0
  -1   6   6   18.50    0.59   0
  -1  11   9    0.38    0.48   0
  -1  14   9   26.53    1.23   0
  -1  17   8    5.32    0.93   0
   0  12  12  102.41    1.95   0
   0  13  12    1.81    0.63   0
   0  15  12    1.10    0.75   0
   0  16  12    9.98    1.01   0
   0  17  12    2.58    0.82   0
   1   4   9   37.87    0.65   0
   1  12  14    0.30    0.53   0
   2  13  16    2.34    0.67   0
   2  14  16    3.28    0.84   0
   3  12  17   27.94    1.16   0
   4   3  12  123.80    0.82   0
   4   4  13    0.89    0.20   0
   4  12  18    3.92    0.73   0
   4  15  19    0.63    0.69   0
   4  15  19   -0.14    0.40   0
  -2   6   0    6.41    0.36   0
  -2  12   4  147.49    2.18   0
  -1  16   8   14.18    1.06   0
  -1  17   7    5.37    0.90   0
   0  10  11   62.36    1.38   0
   0  14  12    0.68    0.60   0
   0  17  11    1.84    0.89   0
   1  13  14    5.01    0.73   0
   1  14  14   13.92    1.00   0
   1  16  14    3.64    0.87   0
   1  17  14    2.69    0.89   0
   2   7  13  199.99    1.93   0
   2  11  15    6.56    0.71   0
   2  15  16   47.74    1.70   0
   2  16  16   13.27    1.18   0
   2  17  16    9.96    1.16   0
   3  10  16    5.55    0.62   0
   3  13  17    1.82    0.73   0
   4  10  17   60.45    1.40   0
  -2   6  -1   83.08    1.06   0
  -2   7   1  174.43    1.70   0
  -2   9   3    0.18    0.33   0
  -2  10   3    7.20    0.56   0
  -2  12   3   27.77    1.02   0
  -1  11   8    6.29    0.62   0
  -1  14   8    7.39    0.79   0
  -1  15   8    2.02    0.71   0
  -1  16   7    0.48    0.74   0
  -1  17   6    0.26    0.73   0
   0   2   4   42.47    0.50   0
   0   7   9  607.21    3.35   0
   0  11  11    0.49    0.49   0
   0  16  11    9.27    0.97   0
   0  18  10   28.57    1.51   0
   1  11  13    5.84    0.68   0
   2   9  14   29.02    0.91   0
   3  14  17    0.46    0.78   0
   4  13  18    0.13    0.69   0
  -2   8   1   99.82    1.38   0
  -1   2  -1 1333.43    2.42   0
  -1   9   7    0.39    0.36   0
  -1  15   7   67.81    1.78   0
  -1  16   6    0.39    0.73   0
   0  12  11    0.67    0.52   0
   0  13  11    2.16    0.62   0
   0  14  11    0.00    0.58   0
   0  15  11   12.05    0.97   0
   0  17  10    5.57    0.94   0
   0  18   9    1.70    0.86   0
   1  12  13   22.94    1.04   0
   1  17  13    0.26    0.78   0
   2   6  12    4.85    0.36   0
   2  12  15    7.47    0.73   0
   3   7  14   25.69    0.75   0
   3  15  17    5.92    0.91   0
   3  16  17   40.78    1.70   0
   4  14  18    1.50    0.75   0
  -1   5   4  337.09    2.07   0
  -1  11   7    6.99    0.67   0
  -1  14   7    0.85    0.61   0
  -1  15   6   19.48    1.09   0
  -1  16   5   16.59    1.07   0
   0   3   5  649.82    2.28   0
   0   5   7    5.53    0.35   0
   0  10  10    1.53    0.47   0
   0  16  10   36.78    1.49   0
   0  18   8    4.16    0.96   0
   1  13  13    8.46    0.79   0
   1  15  13   50.00    1.64   0
   1  16  13    1.05    0.74   0
   1  18  12   38.23    1.70   0
   2   5  11  356.71    2.12   0
   2  10  14   17.00    0.79   0
   2  14  15    1.68    0.68   0
   2  15  15   22.12    1.22   0
   2  16  15   44.91    1.70   0
   2  17  15    9.15    1.07   0
   3   9  15    6.17    0.56   0
   4   7  15    1.64    0.35   0
   4  11  17    0.46    0.61   0
   4  15  18    0.54    0.77   0
   4  16  18    9.91    1.19   0
  -1   3   1 2497.71    4.25   0
  -1  14   6    8.36    0.79   0
  -1  15   5    2.72    0.71   0
   0   4   6  456.25    2.18   0
   0  14  10    3.84    0.70   0
   0  15  10    0.61    0.66   0
   0  17   9   39.53    1.57   0
   0  18   7   19.25    1.29   0
   1  17  12   39.93    1.64   0
   3  12  16    6.63    0.73   0
   4   9  16    1.62    0.48   0
  -1   7   5  328.42    2.38   0
  -1   9   6    1.66    0.38   0
  -1  12   6    2.75    0.55   0
  -1  13   6    4.38    0.63   0
   0   7   8   99.23    1.36   0
   0  16   9   14.47    1.06   0
   0  17   8   30.37    1.42   0
   0  18   6    4.85    0.90   0
   1  16  12   11.38    1.02   0
   1  18  11   11.02    1.14   0
   2   4  10  267.10    1.63   0
   2  11  14    1.47    0.49   0
   2  17  14   14.93    1.18   0
   3   6  13    0.46    0.29   0
   3  10  15    9.98    0.70   0
   3  14  16   19.37    1.12   0
   3  15  16   45.60    1.67   0
   3  16  16   19.03    1.26   0
   3  17  16    0.84    0.89   0
  -1   6   4  177.05    1.61   0
  -1  11   6    2.27    0.48   0
   0  10   9   66.44    1.36   0
   0  14   9    5.17    0.73   0
   0  15   9   20.62    1.09   0
   0  16   8   24.54    1.25   0
   0  17   7    5.14    0.88   0
   1  12  12    1.59    0.54   0
   1  14  12    2.04    0.66   0
   1  15  12    5.78    0.82   0
   1  17  11   20.62    1.28   0
   1  18  10    4.23    1.00   0
   2   3   9   32.76    0.51   0
   2   7  12   93.57    1.33   0
   2   9  13    9.58    0.59   0
   2  12  14    6.25    0.68   0
   2  13  14    0.04    0.54   0
   2  14  14   34.31    1.33   0
   2  15  14   17.08    1.10   0
   2  16  14    8.69    0.98   0
   4   6  14    1.39    0.32   0
   4  13  17    0.99    0.64   0
   5  13  18    1.65    0.75   0
  -1  10   5    0.63    0.38   0
  -1  11   5    0.55    0.44   0
  -1  12   5    7.95    0.67   0
  -1  13   4   21.49    0.96   0
   0   6   7  385.28    2.40   0
   0  12   9    1.01    0.52   0
   0  13   9    0.68    0.52   0
   0  15   8   20.96    1.11   0
   0  16   7   34.99    1.43   0
   0  17   6    6.45    0.89   0
   1   2   6  186.10    1.00   0
   1   3   7 1647.54    3.55   0
   1   7  10  120.38    1.48   0
   1  16  11    5.91    0.86   0
   2  17  13   21.04    1.34   0
   3  11  15   26.31    1.01   0
   4  10  16    2.55    0.50   0
   4  15  17    6.10    0.93   0
   4  16  17    3.61    0.93   0
   5  10  17    9.85    0.74   0
   5  14  18   -0.06    0.77   0
  -1   3   0   27.95    0.44   0
  -1   7   4   90.00    1.24   0
  -1  13   3   13.68    0.81   0
   0  14   8    7.52    0.79   0
   0  16   6   25.46    1.27   0
   1  10  11    4.87    0.56   0
   1  14  11    0.58    0.64   0
   1  15  11   30.35    1.30   0
   1  17  10    3.03    0.84   0
   1  18   9   14.09    1.18   0
   2  10  13    0.35    0.41   0
   2  16  13    7.83    0.93   0
   2  18  12    7.73    1.09   0
   3   5  12   73.65    0.97   0
   3  12  15   22.99    1.03   0
   3  16  15    6.90    0.96   0
   3  17  15    1.15    0.84   0
   4  11  16   13.61    0.85   0
   5  15  18    0.49    0.77   0
   5  16  18    3.08    0.92   0
  -1   2  -3  748.52    1.55   0
  -1   4   1 1003.25    2.99   0
  -1   5   2   63.96    0.87   0
  -1   6   3  548.40    2.76   0
  -1   8   4   72.09    1.19   0
  -1  10   4   47.03    1.11   0
  -1  11   4   36.94    1.07   0
  -1  12   3   39.57    1.14   0
   0   5   6  145.37    1.34   0
   0   9   8   42.95    1.03   0
   0  10   8   24.51    0.87   0
   0  13   8    9.09    0.74   0
   0  15   7    2.44    0.69   0
   1   6   9   35.53    0.78   0
   1  11  11    0.06    0.44   0
   1  12  11   57.29    1.44   0
   1  13  11   76.51    1.72   0
   1  16  10    1.16    0.72   0
   1  17   9   68.89    1.95   0
   1  18   8   10.26    1.07   0
   2   6  11 1175.90    4.18   0
   2  11  13   53.11    1.33   0
   2  12  13    2.77    0.63   0
   2  13  13    1.21    0.60   0
   2  14  13   19.19    1.08   0
   2  15  13    3.58    0.75   0
   3   7  13   26.82    0.75   0
   3   9  14    6.27    0.52   0
   3  13  15   27.21    1.16   0
   3  15  15   14.25    1.05   0
   4  17  16   -0.16    0.90   0
   5  11  17   11.05    0.84   0
  -1   7   3   55.62    0.97   0
   0   2   3  159.68    0.90   0
   0   4   5  258.93    1.59   0
   0   7   7  130.01    1.50   0
   0  11   8    3.20    0.49   0
   0  14   7    5.49    0.70   0
   0  15   6    1.34    0.63   0
   1  15  10    4.37    0.75   0
   1  18   7    1.97    0.82   0
   2  17  12    0.81    0.80   0
   2  18  11    0.07    0.83   0
   3  10  14    0.41    0.46   0
   4   5  13   80.31    1.01   0
   4   9  15    5.61    0.55   0
   4  13  16   45.34    1.47   0
   4  14  16    9.68    0.97   0
   4  15  16    0.18    0.75   0
   4  16  16    7.91    1.00   0
   5  12  17    1.44    0.66   0
  -1   3  -1   36.04    0.48   0
  -1   8   3   18.06    0.62   0
  -1  10   3  165.07    1.97   0
  -1  11   2   82.00    1.48   0
   0  13   7   11.78    0.80   0
   0  14   6    1.44    0.60   0
   0  15   5    3.80    0.71   0
   1  16   9    7.88    0.90   0
   1  17   8   30.59    1.41   0
   1  18   6    1.97    0.81   0
   2   9  12    1.53    0.39   0
   2  16  12    0.14    0.70   0
   5   9  16   35.94    1.05   0
   5  13  17   49.95    1.58   0
   5  16  17    8.88    1.15   0
  -1   5   1    1.84    0.21   0
  -1   7   2   44.43    0.86   0
  -1  10   2  128.17    1.73   0
   0   6   6    0.17    0.21   0
   0  10   7  389.31    3.09   0
   0  11   7    4.76    0.55   0
   0  13   6   48.59    1.37   0
   0  15   4  112.84    2.15   0
   1   5   8   56.42    0.85   0
   1   7   9  202.70    1.88   0
   1  12  10    9.77    0.72   0
   1  15   9   12.98    0.94   0
   1  16   8   25.03    1.24   0
   1  17   7    5.49    0.87   0
   2   5  10   84.76    1.03   0
   2   7  11  145.81    1.62   0
   2  14  12    2.22    0.65   0
   2  15  12    5.56    0.76   0
   2  17  11   38.02    1.55   0
   2  18  10   12.08    1.15   0
   3  11  14    2.38    0.51   0
   3  12  14   28.08    1.08   0
   3  13  14    0.36    0.64   0
   3  14  14   10.51    0.89   0
   3  15  14    1.90    0.71   0
   4  10  15    0.88    0.49   0
   4  17  15   34.72    1.61   0
   5  15  17   18.12    1.20   0
   6  14  18   -0.12    0.73   0
   6  15  18    4.46    0.93   0
  -1   8   2    2.99    0.34   0
  -1  10   1    2.28    0.43   0
   0   7   6  113.56    1.38   0
   0  12   6   58.11    1.37   0
   0  14   5  224.78    2.84   0
   1  14   9   18.04    0.99   0
   1  17   6    5.35    0.85   0
   2  11  12    1.46    0.48   0
   2  16  11   12.58    1.02   0
   2  17  10   28.34    1.36   0
   2  18   9   21.72    1.34   0
   3  17  13   -0.34    0.71   0
   3  18  12    5.64    0.99   0
   4  16  15    7.44    0.96   0
   5  10  16    9.18    0.71   0
  -1   3  -2  227.03    1.13   0
  -1   6   1   84.25    1.05   0
  -1   7   1  193.54    1.72   0
  -1   8   1  135.17    1.55   0
   0   8   6   63.35    1.12   0
   0  11   6  104.93    1.71   0
   0  13   5   98.70    1.84   0
   0  14   3    7.28    0.76   0
   0  14   4   56.46    1.50   0
   1   4   7  117.97    1.08   0
   1  13   9    9.70    0.76   0
   1  15   8   20.19    1.09   0
   1  16   7   20.00    1.13   0
   1  17   5    0.69    0.69   0
   2  15  11    1.17    0.65   0
   2  18   8    3.12    0.93   0
   3   3  10  203.44    1.21   0
   3   9  13    0.38    0.40   0
   3  16  13   17.73    1.16   0
   4  11  15  135.35    2.09   0
   4  12  15    7.62    0.79   0
   4  13  15   19.75    1.09   0
   4  14  15    0.91    0.73   0
   4  15  15   -0.22    0.66   0
  -1   4  -1  193.55    1.25   0
   0  10   6   68.08    1.31   0
   0  12   5   31.61    1.05   0
   0  13   4    1.94    0.54   0
   1   6   8   34.35    0.73   0
   1  10   9  117.93    1.74   0
   1  11   9   17.07    0.81   0
   1  12   9  182.10    2.39   0
   1  15   7   16.21    0.99   0
   1  16   6    0.97    0.68   0
   2   9  11   27.92    0.90   0
   2  14  11   16.73    0.97   0
   2  16  10    5.20    0.82   0
   2  17   9   19.87    1.25   0
   2  18   7    8.63    1.06   0
   3  10  13  172.81    2.18   0
   3  15  13    2.85    0.74   0
   3  17  12   66.25    2.00   0
   3  18  11    1.64    0.87   0
   4  17  14   -0.15    0.78   0
   5  11  16    0.27    0.50   0
   5  12  16    0.26    0.63   0
   5  15  16    3.14    0.90   0
   5  16  16    9.30    1.04   0
   6  16  17   31.40    1.59   0
  -1   6   0  130.71    1.28   0
  -1   7   0   78.35    1.09   0
  -1   8   0   12.70    0.52   0
   0   4   4  206.66    1.38   0
   0   6   5  164.14    1.51   0
   0  11   5   99.09    1.65   0
   0  13   3   42.15    1.23   0
   1  16   4   -0.19    0.68   0
   1  16   5   19.28    1.10   0
   2   6  10   30.72    0.70   0
   2  11  11    4.21    0.56   0
   2  12  11   15.55    0.84   0
   2  13  11   11.82    0.81   0
   2  15  10   16.59    1.03   0
   2  17   8    0.89    0.81   0
   2  18   6   14.32    1.17   0
   3  11  13    4.85    0.57   0
   3  12  13   11.95    0.78   0
   3  13  13    4.32    0.66   0
   3  16  12    0.25    0.71   0
   4   6  13  214.32    1.81   0
   5  13  16    6.61    0.79   0
   5  14  16   13.54    1.01   0
   6  12  17    0.97    0.60   0
   6  15  17    3.07    0.85   0
   7  15  18   -0.05    0.83   0
  -1   5  -1  578.56    2.40   0
  -1   6  -1   15.48    0.48   0
   0   7   5    4.46    0.35   0
   0  10   5  409.61    3.09   0
   0  12   4   56.22    1.33   0
   1   3   6   47.38    0.60   0
   1  12   8   20.16    0.90   0
   1  14   7   56.41    1.52   0
   1  15   6   12.86    0.93   0
   2  14  10    0.98    0.53   0
   2  16   9   -0.04    0.68   0
   3   5  11  438.18    2.32   0
   3  15  12    2.25    0.72   0
   3  17  11   -0.52    0.75   0
   3  18  10   33.44    1.58   0
   4   9  14    0.78    0.38   0
   4  17  13    0.26    0.84   0
   5  17  15    1.21    0.90   0
  -1   4  -2  962.89    2.69   0
   0   3   3   59.06    0.64   0
   0   8   5   77.28    1.20   0
   0  11   4  108.21    1.70   0
   0  12   3   27.38    0.97   0
   1   5   7  715.61    2.90   0
   1  10   8    5.25    0.50   0
   1  11   8  212.46    2.42   0
   1  13   7   56.13    1.43   0
   1  14   6  158.60    2.41   0
   1  15   5   43.73    1.41   0
   2  13  10  157.75    2.36   0
   2  15   9    0.12    0.64   0
   2  16   8  102.72    2.22   0
   2  17   7    9.16    0.97   0
   3  16  11   21.34    1.18   0
   3  18   9  105.03    2.51   0
   4  10  14    0.69    0.43   0
   4  11  14   41.07    1.23   0
   4  13  14   17.46    1.03   0
   4  14  14    0.14    0.62   0
   4  18  12    2.90    0.93   0
   5  16  15    1.92    0.84   0
   0   5   4   10.47    0.38   0
   0  10   4  184.36    2.07   0
   0  12   2   26.72    0.95   0
   1  12   7  158.58    2.19   0
   1  15   4   24.55    1.11   0
   2   3   8  142.88    1.03   0
   2  12  10   12.97    0.78   0
   2  17   5    8.94    0.98   0
   2  17   6   46.66    1.63   0
   3   9  12    1.03    0.42   0
   3  13  12   16.14    0.92   0
   3  17  10   79.39    2.13   0
   4  16  13    1.49    0.76   0
   5  15  15    0.28    0.72   0
   5  17  14    5.73    1.02   0
   6  16  16   17.04    1.27   0
   0   6   4 1029.62    3.69   0
   0   8   4    2.87    0.33   0
   1   6   7   28.84    0.67   0
   1  11   7    6.41    0.61   0
   1  13   6   36.80    1.19   0
   1  14   5    1.99    0.61   0
   2  10  10  415.53    3.23   0
   2  11  10  239.06    2.60   0
   2  14   9    0.23    0.57   0
   2  15   8   35.44    1.34   0
   2  16   7   27.55    1.28   0
   3  10  12   16.05    0.76   0
   3  11  12   76.33    1.54   0
   3  16  10   34.44    1.45   0
   3  17   9    1.97    0.82   0
   3  18   8    7.59    0.99   0
   4   3  11    4.46    0.24   0
   4  17  12   25.15    1.39   0
   4  18  11   20.15    1.35   0
   5  11  15   36.45    1.18   0
   5  12  15    0.25    0.53   0
   6  10  16   29.60    1.05   0
   6  11  16   19.73    1.00   0
   6  14  16    2.45    0.78   0
   6  15  16    5.05    0.89   0
   7  14  17    6.23    1.01   0
   7  15  17    1.81    0.84   0
   0   7   4  114.40    1.33   0
   0  10   3   15.38    0.67   0
   0  11   2  568.62    3.76   0
   1  10   7   77.10    1.39   0
   1  14   4   84.72    1.80   0
   2  13   9   -0.19    0.50   0
   2  16   6    1.14    0.69   0
   3   6  11    2.25    0.29   0
   3  18   6   13.77    1.18   0
   3  18   7   25.06    1.39   0
   4  14  13   20.51    1.09   0
   4  18  10   39.79    1.74   0
   5  16  14    4.97    0.90   0
   6  12  16    0.36    0.57   0
   6  13  16   10.10    0.90   0
   7  13  17    0.73    0.68   0
   0   4   3   52.04    0.68   0
   0  10   2   28.48    0.86   0
   0  11   1    1.69    0.44   0
   1   7   7  324.80    2.29   0
   1  12   6  261.89    2.77   0
   1  13   5   24.09    0.99   0
   1  14   3    6.33    0.70   0
   2  12   9    6.24    0.63   0
   2  15   7   18.17    1.05   0
   2  16   5   12.28    0.97   0
   3   4  10   10.58    0.37   0
   3  15  10   43.11    1.48   0
   3  16   9    9.64    0.95   0
   3  17   8  114.91    2.48   0
   3  18   5    1.34    0.80   0
   4   9  13    3.67    0.51   0
   4  12  13    2.26    0.58   0
   4  13  13    0.95    0.58   0
   4  17  11    5.44    0.94   0
   5  15  14   31.66    1.41   0
   6  16  15    6.32    1.00   0
   0   8   3  176.36    1.76   0
   1  12   5   12.06    0.74   0
   1  13   4  362.76    3.40   0
   2  15   6   24.01    1.13   0
   2  16   4   25.83    1.22   0
   3  12  11   13.66    0.80   0
   3  17   7   49.29    1.71   0
   4  10  13   49.12    1.21   0
   4  11  13    5.42    0.60   0
   4  15  12   44.61    1.55   0
   4  16  11   21.34    1.27   0
   4  18   9   27.21    1.50   0
   6   8  15    0.44    0.40   0
   0   6   3    7.72    0.37   0
   0   7   3  291.37    2.10   0
   1  10   6    5.53    0.49   0
   1  13   3   69.22    1.54   0
   2   4   8  292.74    1.68   0
   2  10   9    0.72    0.39   0
   2  15   5    2.44    0.66   0
   3   9  11   23.40    0.80   0
   3  11  11    2.63    0.51   0
   3  14  10   27.63    1.15   0
   3  15   9    0.06    0.63   0
   3  16   8   55.87    1.72   0
   3  17   6    7.89    0.94   0
   4  17  10    2.74    0.80   0
   4  18   8    2.18    0.90   0
   5   9  14    5.59    0.56   0
   5  12  14    5.18    0.69   0
   5  13  14   12.94    0.91   0
   5  17  12   17.75    1.25   0
   6  14  15    1.19    0.69   0
   7  14  16    1.88    0.86   0
   7  15  16    5.06    0.95   0
   8  14  17   18.80    1.29   0
   0   3   2  486.06    1.77   0
   1  11   5  164.28    2.08   0
   1  12   4   32.96    1.06   0
   1  13   2   17.30    0.87   0
   2  12   8    4.42    0.57   0
   2  13   7   34.39    1.15   0
   2  14   6   20.06    1.00   0
   2  15   4   11.62    0.89   0
   3  13  10   15.90    0.90   0
   3  16   7    0.48    0.69   0
   3  17   4    9.38    0.99   0
   3  17   5   -0.34    0.68   0
   4  15  11   14.12    1.02   0
   4  16  10   40.21    1.57   0
   4  17   9    0.46    0.79   0
   4  18   7   13.57    1.17   0
   5  10  14    3.10    0.50   0
   5  11  14    4.44    0.60   0
   5  15  13    3.10    0.79   0
   6  10  15    0.29    0.52   0
   6  16  14    1.57    0.85   0
   7  10  16    7.47    0.77   0
   7  11  16    0.76    0.63   0
   7  12  16    1.16    0.71   0
   1   6   6    3.60    0.29   0
   1   7   6   10.21    0.46   0
   1  12   3   13.07    0.73   0
   2  15   3   28.25    1.19   0
   3   5  10   39.16    0.73   0
   3  12  10   60.75    1.45   0
   3  14   9    2.61    0.65   0
   3  15   8   16.83    1.03   0
   3  16   6    9.62    0.96   0
   4  12  12   20.70    0.95   0
   4  18   6    7.34    1.00   0
   5  14  13    2.13    0.69   0
   5  17  11    1.80    0.84   0
   6  11  15    6.14    0.68   0
   6  17  13    2.81    0.96   0
   0   6   2  119.31    1.24   0
   0   8   1  110.17    1.38   0
   0   9   0  696.07    3.65   0
   1  11   4    1.73    0.44   0
   1  12   2   13.68    0.74   0
   2  10   8   25.52    0.85   0
   2  12   7    0.47    0.45   0
   2  13   6    3.96    0.59   0
   2  14   5    8.67    0.73   0
   3  11  10   19.57    0.85   0
   3  16   5    9.98    0.97   0
   4  10  12   95.67    1.66   0
   4  11  12    0.44    0.46   0
   4  15  10    0.64    0.71   0
   4  16   9   21.99    1.23   0
   4  17   8   48.66    1.73   0
   4  18   5    2.86    0.87   0
   5  13  13   -0.07    0.64   0
   6  14  14   16.33    1.15   0
   6  16  13   18.51    1.30   0
   7  15  15   46.90    1.79   0
   0   5   2  135.71    1.20   0
   1  11   3  553.49    3.76   0
   2  14   4    8.71    0.76   0
   3   6  10    6.11    0.37   0
   3  10  10   36.04    1.04   0
   3  13   9    5.19    0.61   0
   3  15   7   13.87    0.94   0
   3  16   4   13.52    1.00   0
   4  13  11    0.70    0.56   0
   4  17   7   41.17    1.63   0
   5  12  13    0.50    0.60   0
   5  16  11   13.25    1.08   0
   5  17  10    4.08    0.94   0
   6  17  12   -0.20    0.84   0
   7  16  14   43.04    1.81   0
   8  14  16    2.22    0.85   0
   0   8   0    7.95    0.44   0
   1  10   4    8.60    0.56   0
   2  12   6   45.91    1.24   0
   2  14   3   22.31    1.03   0
   3  12   9   89.89    1.72   0
   3  15   6   23.35    1.14   0
   4  16   8   27.96    1.35   0
   4  17   6    5.18    0.92   0
   5   8  13   18.84    0.75   0
   5  17   9   22.18    1.38   0
   8  12  16    0.70    0.76   0
   8  13  16    2.44    0.79   0
   0   2   1 5347.41    4.76   0
   0   6   1  343.03    2.06   0
   1   4   5   96.68    0.94   0
   1   7   5  244.14    1.96   0
   1  11   2   19.00    0.80   0
   2  10   7    4.83    0.48   0
   2  13   4   37.17    1.19   0
   3  13   8    1.00    0.51   0
   3  14   7    3.68    0.68   0
   3  15   5    0.26    0.62   0
   4  12  11   18.46    0.91   0
   4  16   7   -0.02    0.63   0
   4  17   5    1.02    0.77   0
   5   9  13   39.39    1.07   0
   5  10  13    0.21    0.41   0
   5  15  11    8.74    0.94   0
   5  16  10    5.86    0.91   0
   6   8  14    0.70    0.43   0
   6  11  14   66.16    1.61   0
   6  12  14    1.13    0.59   0
   6  17  11   -0.49    0.81   0
   7  15  14   12.10    1.13   0
   1   5   5    3.92    0.26   0
   2  11   6    1.61    0.45   0
   2  12   5   28.54    1.01   0
   2  13   3    4.27    0.59   0
   3  11   9    1.42    0.46   0
   3  14   6    1.71    0.55   0
   3  15   4   21.54    1.11   0
   4  13  10    1.65    0.58   0
   4  15   8   25.02    1.21   0
   5  13  12    0.13    0.58   0
   6   9  14   10.35    0.67   0
   6  10  14   66.26    1.50   0
   6  14  13    2.88    0.76   0
   7  10  15   59.64    1.49   0
   7  14  14    7.52    1.04   0
   7  16  13   12.57    1.20   0
   0   4   1   52.24    0.66   0
   2  13   2   44.87    1.28   0
   3   4   9   20.80    0.49   0
   3  10   9    0.52    0.39   0
   3  12   8   22.57    0.94   0
   3  13   7    2.11    0.57   0
   3  15   3   24.01    1.16   0
   4   9  11    6.41    0.58   0
   4  10  11    0.65    0.43   0
   4  14   9    9.89    0.81   0
   4  16   5    2.34    0.81   0
   5  12  12    1.49    0.55   0
   5  14  11   10.19    0.90   0
   5  15  10    1.45    0.72   0
   5  16   9   56.99    1.83   0
   6  13  13    0.30    0.61   0
   8  14  15    5.69    0.95   0
   9  13  16    0.45    0.84   0
   2   8   7  102.15    1.41   0
   2  10   6    0.43    0.35   0
   2  12   4  203.00    2.47   0
   3  14   5   17.34    0.96   0
   4  12  10    9.62    0.73   0
   4  15   7    8.85    0.89   0
   5   5  12   65.32    1.01   0
   5  11  12   16.65    0.85   0
   5  16   8    0.12    0.78   0
   6  17   9   21.38    1.39   0
   7  13  14    2.09    0.76   0
   8  15  14    3.77    1.06   0
   1   7   4    1.12    0.26   0
   1  10   1    6.02    0.51   0
   3  13   6  109.87    1.98   0
   3  14   4   18.05    0.98   0
   4  11  10    8.10    0.65   0
   4  13   9    1.25    0.53   0
   4  14   8    0.54    0.61   0
   4  16   3    4.59    0.82   0
   5  10  12   31.60    1.03   0
   5  13  11   39.10    1.35   0
   5  14  10   -0.17    0.63   0
   5  17   5    0.45    0.81   0
   6   5  13    0.61    0.31   0
   6  14  12   -0.08    0.66   0
   6  16  10    0.63    0.80   0
   8  12  15    0.42    0.68   0
   0   5   0  142.38    1.21   0
   1   6   4  166.74    1.49   0
   2  12   2  233.67    2.64   0
   3  13   5    1.69    0.59   0
   3  14   3    0.15    0.56   0
   4  15   5    1.27    0.62   0
   5   9  12   32.99    0.99   0
   6  11  13  122.21    2.10   0
   6  13  12    2.70    0.72   0
   6  17   8   12.53    1.20   0
   7  11  14    0.66    0.66   0
   7  15  12    4.06    0.96   0
   8   9  15    0.28    0.57   0
   1   5   4   37.24    0.66   0
   2  12   1    5.25    0.60   0
   4  10  10   72.63    1.45   0
[truncated: 341,705 more chars]
