# Supplementary material for: tert-Butyl 5-{2-[2-(N-ethynyl-4-methyl­benzene­sulfonamido)­phen­yl]ethyn­yl}furan-2-carboxyl­ate
Source: IUCrdata. 2025 Aug 15;10(Pt 8):x250655. doi: 10.1107/S2414314625006558 (PMC12412681; doi:10.1107/S2414314625006558)
Supplement: Supplementary file 2 [file x-10-x250655-Isup2.hkl]

data_I                                                                          
_shelx_title ' bd615 in P-1'                                                    
_shelx_refln_list_code          4                                               
_shelx_F_calc_maximum      149.68                                               
_exptl_crystal_F_000       484.00                                               
_reflns_d_resolution_high  0.6220                                               
                                                                                
loop_                                                                           
 _space_group_symop_operation_xyz                                               
 'x, y, z'                                                                      
 '-x, -y, -z'                                                                   
                                                                                
_cell_length_a     7.7527                                                       
_cell_length_b    12.6007                                                       
_cell_length_c    13.7529                                                       
_cell_angle_alpha  66.199                                                       
_cell_angle_beta   76.607                                                       
_cell_angle_gamma  80.350                                                       
                                                                                
_shelx_F_squared_multiplier     1.000                                           
                                                                                
loop_                                                                           
 _refln_index_h                                                                 
 _refln_index_k                                                                 
 _refln_index_l                                                                 
 _refln_F_squared_calc                                                          
 _refln_F_squared_meas                                                          
 _refln_F_squared_sigma                                                         
 _refln_observed_status                                                         
   1   0   0       3595.30       3438.97         8.84 o                         
   2   0   0      13985.73      12061.66        52.66 o                         
   3   0   0        120.17        138.21         1.51 o                         
   4   0   0          0.00          0.07         0.34 o                         
   5   0   0        407.32        451.50         6.33 o                         
   6   0   0        101.53        111.03         1.17 o                         
   7   0   0         13.65         13.78         0.78 o                         
   8   0   0          9.23          8.20         0.63 o                         
   9   0   0         29.04         25.87         1.28 o                         
  10   0   0        177.01        166.23         2.94 o                         
  11   0   0          0.30          0.98         1.15 o                         
 -11   1   0         22.55         24.54         2.18 o                         
 -10   1   0         53.36         61.84         4.72 o                         
  -9   1   0          1.14          1.05         0.53 o                         
  -8   1   0         12.50         14.33         0.94 o                         
  -7   1   0          0.04          0.07         0.43 o                         
  -6   1   0        196.74        197.30         2.00 o                         
  -5   1   0        143.30        148.34         1.58 o                         
  -4   1   0        527.11        510.43         5.77 o                         
  -3   1   0        127.22        128.09         1.10 o                         
  -2   1   0       1551.25       1699.34         9.09 o                         
  -1   1   0        390.89        431.95         5.65 o                         
   1   1   0        747.39        799.04         6.60 o                         
   2   1   0      22403.41      17697.73       167.81 o                         
   3   1   0       2189.26       2270.06        13.11 o                         
   4   1   0       2809.31       3014.41        17.45 o                         
   5   1   0       1449.05       1548.42         5.39 o                         
   6   1   0         13.12         10.70         0.62 o                         
   7   1   0         60.89         73.56         1.02 o                         
   8   1   0          0.65          0.98         0.56 o                         
   9   1   0         15.15         13.74         0.79 o                         
  10   1   0         59.99         60.25         1.94 o                         
  11   1   0         34.79         29.00         1.68 o                         
 -11   2   0         56.19         48.42         2.62 o                         
 -10   2   0         12.56         11.44         1.66 o                         
  -9   2   0          9.77         11.36         0.81 o                         
  -8   2   0          0.47          1.21         0.47 o                         
  -7   2   0         22.62         25.98         1.52 o                         
  -6   2   0         77.99         81.28         1.12 o                         
  -5   2   0         58.31         56.12         3.20 o                         
  -4   2   0        235.02        245.06         1.99 o                         
  -3   2   0       1575.37       1698.18        18.00 o                         
  -2   2   0       1367.41       1481.11        19.78 o                         
  -1   2   0      10202.82       9390.62        96.94 o                         
   0   2   0         42.63         38.79         0.48 o                         
   1   2   0         12.96         11.22         0.62 o                         
   2   2   0        884.22        950.28         6.53 o                         
   3   2   0          4.40          8.03         0.19 o                         
   4   2   0       2253.84       2557.82        16.15 o                         
   5   2   0        104.85        123.80         2.29 o                         
   6   2   0        864.47        927.15         5.98 o                         
   7   2   0        199.90        212.47         2.78 o                         
   8   2   0          7.21          6.73         0.59 o                         
   9   2   0        316.20        309.07         9.91 o                         
  10   2   0          9.29          9.43         1.22 o                         
  11   2   0          0.09          0.71         1.16 o                         
 -10   3   0         22.72         21.58         1.31 o                         
  -9   3   0         45.60         42.54         1.13 o                         
  -8   3   0          4.67          5.12         0.56 o                         
  -7   3   0         41.36         45.46         1.58 o                         
  -6   3   0         34.44         37.59         1.02 o                         
  -5   3   0        163.56        173.56         1.94 o                         
  -4   3   0         92.53        112.96         0.97 o                         
  -3   3   0        135.42        141.55         3.22 o                         
  -2   3   0        135.09        141.91         1.10 o                         
  -1   3   0         60.98         58.39         0.98 o                         
   0   3   0       2322.39       2235.59         9.78 o                         
   1   3   0       7189.72       6518.50        24.97 o                         
   2   3   0         26.64         45.34         0.65 o                         
   3   3   0        128.52        187.27         1.51 o                         
   4   3   0          8.57          5.40         0.30 o                         
   5   3   0        132.14        128.11         1.56 o                         
   6   3   0         34.37         38.05         0.66 o                         
   7   3   0        158.67        162.42         1.58 o                         
   8   3   0        160.20        162.82         3.91 o                         
   9   3   0        351.28        389.58        22.85 o                         
  10   3   0          1.28          1.36         1.06 o                         
  11   3   0         49.76         47.42         2.10 o                         
 -10   4   0          4.42          5.07         1.11 o                         
  -9   4   0          8.57          7.84         1.00 o                         
  -8   4   0         18.17         16.60         1.02 o                         
  -7   4   0        287.86        279.64         3.18 o                         
  -6   4   0         69.09         73.96         2.08 o                         
  -5   4   0          1.08          0.30         0.47 o                         
  -4   4   0        260.68        262.81         2.48 o                         
  -3   4   0        677.97        709.49         9.72 o                         
  -2   4   0        913.85        996.28         4.65 o                         
  -1   4   0         12.23          8.76         0.24 o                         
   0   4   0       1441.15       1448.09        13.68 o                         
   1   4   0         16.51         11.41         0.66 o                         
   2   4   0         26.81         45.12         0.71 o                         
   3   4   0       1471.77       1550.28        11.94 o                         
   4   4   0        580.05        586.33         8.74 o                         
   5   4   0          2.73          4.05         1.76 o                         
   6   4   0          3.73          1.28         0.48 o                         
   7   4   0        124.07        118.27         1.24 o                         
   8   4   0         45.12         43.78         0.97 o                         
   9   4   0          0.05         -0.15         0.74 o                         
  10   4   0         60.70         59.49         3.08 o                         
  11   4   0         43.74         42.23         2.03 o                         
 -10   5   0         18.93         15.82         1.96 o                         
  -9   5   0         23.30         23.99         1.01 o                         
  -8   5   0          0.40          0.60         0.60 o                         
  -7   5   0         13.81         13.50         0.93 o                         
  -6   5   0        334.92        345.77         2.55 o                         
  -5   5   0        139.20        128.58         2.40 o                         
  -4   5   0        223.54        243.69         2.00 o                         
  -3   5   0        356.47        378.39         2.12 o                         
  -2   5   0        121.28        108.96         2.04 o                         
  -1   5   0          0.20          2.58         0.28 o                         
   0   5   0        282.65        295.49         2.65 o                         
   1   5   0         93.33        134.05         1.42 o                         
   2   5   0          6.74          7.09         0.35 o                         
   3   5   0         52.67         41.87         1.52 o                         
   4   5   0        410.71        344.72         6.93 o                         
   5   5   0         38.59         50.32         1.16 o                         
   6   5   0        374.59        399.98         2.30 o                         
   7   5   0         49.82         48.93         0.94 o                         
   8   5   0        147.29        141.93         2.60 o                         
   9   5   0         27.67         27.93         1.22 o                         
  10   5   0         43.35         41.23         1.50 o                         
  11   5   0          0.02          0.64         1.70 o                         
 -10   6   0         33.67         30.25         1.92 o                         
  -9   6   0         31.88         32.10         1.59 o                         
  -8   6   0          4.58          4.63         0.99 o                         
  -7   6   0        148.86        152.05         2.40 o                         
  -6   6   0         59.45         60.62         2.34 o                         
  -5   6   0         94.43         96.90         1.18 o                         
  -4   6   0        132.37        145.55         9.14 o                         
  -3   6   0        408.46        430.33         4.12 o                         
  -2   6   0         13.36         12.22         0.39 o                         
  -1   6   0        250.56        258.02         5.68 o                         
   0   6   0        808.12        863.46        11.22 o                         
   1   6   0         70.05         81.56         0.73 o                         
   2   6   0        724.68        745.20        12.04 o                         
   3   6   0        225.40        264.96         1.70 o                         
   4   6   0        109.81        103.34         1.68 o                         
   5   6   0        433.95        402.75         4.11 o                         
   6   6   0        129.58        110.12         1.31 o                         
   7   6   0          5.53          5.34         0.51 o                         
   8   6   0          5.43          5.81         0.84 o                         
   9   6   0         41.61         42.13         1.40 o                         
  10   6   0          8.76          7.45         1.28 o                         
 -10   7   0          9.13          7.62         1.36 o                         
  -9   7   0          2.30          3.64         1.25 o                         
  -8   7   0         69.91         70.79         1.98 o                         
  -7   7   0         19.30         22.54         0.88 o                         
  -6   7   0          1.90          1.25         0.77 o                         
  -5   7   0        424.67        444.87         3.29 o                         
  -4   7   0        380.60        375.09         2.19 o                         
  -3   7   0         26.53         33.42         2.66 o                         
  -2   7   0         49.33         53.62         0.79 o                         
  -1   7   0        140.88        158.34         1.37 o                         
   0   7   0        294.55        321.74         4.10 o                         
   1   7   0        347.49        373.49         6.75 o                         
   2   7   0          2.12          2.40         0.42 o                         
   3   7   0        108.90         82.65         1.59 o                         
   4   7   0        555.82        593.27         4.21 o                         
   5   7   0        502.50        510.53        14.64 o                         
   6   7   0         72.87         69.50         1.37 o                         
   7   7   0          2.43          3.03         0.46 o                         
   8   7   0          1.79          2.75         0.80 o                         
   9   7   0         41.85         41.88         1.80 o                         
  10   7   0         17.31         15.52         1.22 o                         
 -10   8   0          0.68          0.98         1.30 o                         
  -9   8   0         39.07         38.70         1.90 o                         
  -8   8   0          4.02          4.93         1.15 o                         
  -7   8   0         29.66         29.65         2.52 o                         
  -6   8   0        113.16        124.72         3.43 o                         
  -5   8   0         24.38         25.90         1.39 o                         
  -4   8   0        186.36        176.13         1.91 o                         
  -3   8   0       1558.08       1475.95         9.56 o                         
  -2   8   0        314.67        277.92         3.57 o                         
  -1   8   0         26.39         25.73         0.67 o                         
   0   8   0         17.83         16.50         0.56 o                         
   1   8   0        104.57        101.83         1.46 o                         
   2   8   0         32.60         44.70         1.39 o                         
   3   8   0        501.03        523.36         4.35 o                         
   4   8   0        249.87        250.68         8.23 o                         
   5   8   0        335.97        327.56         7.85 o                         
   6   8   0        273.16        267.51         5.93 o                         
   7   8   0         27.01         26.62         0.86 o                         
   8   8   0         80.07         78.65         2.16 o                         
   9   8   0          0.16          0.80         0.87 o                         
  10   8   0          0.80          0.08         0.93 o                         
  -9   9   0          4.28          4.49         1.32 o                         
  -8   9   0          1.68          0.45         1.10 o                         
  -7   9   0         13.02         14.51         1.29 o                         
  -6   9   0          7.66          9.44         1.37 o                         
  -5   9   0          2.62          3.71         0.66 o                         
  -4   9   0         75.37         74.98         1.37 o                         
  -3   9   0        166.02        160.90         1.85 o                         
  -2   9   0         56.87         47.72         1.01 o                         
  -1   9   0       3181.80       3006.36        32.40 o                         
   0   9   0       1525.90       1405.05        16.49 o                         
   1   9   0         58.14         53.46         1.76 o                         
   3   9   0        145.16        154.32         1.94 o                         
   4   9   0        119.58        100.71         1.45 o                         
   5   9   0       1124.03       1091.44        32.05 o                         
   6   9   0        172.25        171.06         2.33 o                         
   7   9   0         22.59         23.19         0.87 o                         
   8   9   0         12.02         14.00         1.11 o                         
   9   9   0         16.87         17.23         1.49 o                         
  -9  10   0          6.36          6.43         1.92 o                         
  -8  10   0          1.50          0.16         1.68 o                         
  -7  10   0          9.60         13.43         1.33 o                         
  -6  10   0          0.03         -0.42         0.79 o                         
  -5  10   0         10.50         11.64         0.76 o                         
  -4  10   0          6.61          8.59         0.66 o                         
  -3  10   0         24.38         24.13         0.79 o                         
  -2  10   0          1.47          2.05         0.51 o                         
  -1  10   0        111.10         94.09         1.73 o                         
   0  10   0         78.28         81.33         7.59 o                         
   1  10   0       2058.64       1923.91        13.14 o                         
   2  10   0        401.97        347.08        20.18 o                         
   3  10   0        155.85        134.62         2.68 o                         
   4  10   0        527.02        554.88         4.16 o                         
   5  10   0        231.94        223.81         8.47 o                         
   6  10   0        122.49        120.22         1.91 o                         
   7  10   0         57.14         56.95         1.53 o                         
   8  10   0         34.16         31.77         1.37 o                         
   9  10   0         14.57         14.35         1.45 o                         
  -8  11   0          4.39          5.25         1.42 o                         
  -7  11   0         11.86         12.30         1.41 o                         
  -6  11   0          8.43          8.26         1.00 o                         
  -5  11   0         29.58         30.34         1.20 o                         
  -4  11   0         48.31         43.24         1.26 o                         
  -3  11   0          0.01          0.09         0.54 o                         
  -2  11   0         71.26         72.12         1.43 o                         
  -1  11   0         37.07         39.90         1.08 o                         
   0  11   0          8.66         10.02         0.98 o                         
   1  11   0          2.46          2.86         0.70 o                         
   2  11   0         17.74         18.83         0.95 o                         
   3  11   0        255.55        255.42         2.88 o                         
   4  11   0        107.65        101.26         2.00 o                         
   5  11   0        397.51        400.11         8.02 o                         
   6  11   0        450.53        430.35         7.67 o                         
   7  11   0          0.04          0.59         0.74 o                         
   8  11   0         19.67         23.68         1.30 o                         
   9  11   0         41.15         40.80         2.06 o                         
  -7  12   0         35.35         34.99         1.91 o                         
  -6  12   0         40.62         38.11         1.48 o                         
  -5  12   0         76.66         77.76         2.21 o                         
  -4  12   0         50.69         51.96         1.79 o                         
  -3  12   0          0.02          0.36         0.63 o                         
  -2  12   0          2.44          2.31         0.59 o                         
  -1  12   0        139.90        140.36         3.05 o                         
   0  12   0        304.44        290.59        10.76 o                         
   1  12   0         34.56         35.90         1.84 o                         
   2  12   0          0.19          0.56         0.74 o                         
   3  12   0          4.00          3.53         1.14 o                         
   4  12   0         14.51         16.59         1.03 o                         
   5  12   0         11.18         12.35         1.00 o                         
   6  12   0          3.07          3.94         0.79 o                         
   7  12   0          5.78          6.15         0.98 o                         
   8  12   0         29.74         30.02         1.44 o                         
  -6  13   0          0.36          0.98         0.99 o                         
  -5  13   0         15.93         13.23         1.41 o                         
  -4  13   0         53.11         52.12         1.84 o                         
  -3  13   0          3.38          5.33         0.88 o                         
  -2  13   0        166.77        150.96         8.23 o                         
  -1  13   0          6.52          7.98         0.96 o                         
   0  13   0          5.02          6.39         1.01 o                         
   2  13   0        102.01        108.69         2.22 o                         
   3  13   0        104.84        104.56         4.79 o                         
   4  13   0          9.00          9.63         1.00 o                         
   5  13   0         65.68         71.39         2.42 o                         
   6  13   0          4.18          6.65         1.07 o                         
   7  13   0          0.02         -0.39         1.15 o                         
   8  13   0         14.52         16.62         1.63 o                         
  -5  14   0          1.75          1.83         1.00 o                         
  -4  14   0         15.39         15.31         1.14 o                         
  -3  14   0          0.17          0.90         0.87 o                         
  -2  14   0          3.53          3.46         1.02 o                         
  -1  14   0         17.32         21.53         1.66 o                         
   0  14   0         76.95         78.30         1.94 o                         
   1  14   0         11.48         12.50         1.60 o                         
   2  14   0          2.68          2.98         0.89 o                         
   3  14   0          7.70          8.70         1.03 o                         
   4  14   0         11.35         12.15         1.20 o                         
   5  14   0          6.51          6.56         1.04 o                         
   6  14   0          0.01          0.36         1.74 o                         
   7  14   0         12.86         14.42         2.26 o                         
  -4  15   0          8.86          6.80         1.28 o                         
  -3  15   0          5.40          5.45         1.23 o                         
  -2  15   0          5.31          6.86         1.10 o                         
  -1  15   0          2.61          2.88         1.06 o                         
   1  15   0         64.93         65.28         2.84 o                         
   2  15   0        105.23        114.90         3.51 o                         
   3  15   0          0.51         -0.24         0.94 o                         
   4  15   0          0.87         -0.06         1.03 o                         
   5  15   0         26.84         30.59         1.60 o                         
   6  15   0          8.65          9.90         2.08 o                         
  -3  16   0          3.21          4.11         1.72 o                         
  -2  16   0         92.19         85.48         2.82 o                         
  -1  16   0         23.00         26.09         3.51 o                         
   1  16   0          0.13         -0.32         1.50 o                         
   2  16   0          7.15          8.33         1.80 o                         
   3  16   0        112.89        113.94         3.61 o                         
   4  16   0         78.57         78.50         3.35 o                         
   5  16   0          0.39          2.20         1.90 o                         
  -1  17   0          1.48          0.84         1.54 o                         
   0  17   0         12.72         12.00         2.16 o                         
   1  17   0          6.27          9.54         2.04 o                         
   2  17   0         75.24         96.19         3.79 o                         
   3  17   0         23.98         23.72         2.44 o                         
   4  17   0          1.53          1.16         1.31 o                         
  -3 -17   1          5.16          4.51         1.82 o                         
  -2 -17   1         15.94         13.78         2.36 o                         
  -1 -17   1         44.20         47.94         3.00 o                         
  -5 -16   1         99.58        108.93         4.07 o                         
  -4 -16   1         43.22         47.01         2.84 o                         
  -3 -16   1         13.48         14.64         2.06 o                         
  -2 -16   1         57.29         56.19         2.82 o                         
  -1 -16   1          0.00         -0.74         1.70 o                         
   0 -16   1          1.01          1.08         1.80 o                         
   1 -16   1          1.41          3.55         1.80 o                         
   2 -16   1         35.41         39.89         2.63 o                         
  -6 -15   1         80.77         83.87         3.75 o                         
  -5 -15   1         29.13         35.92         2.62 o                         
  -4 -15   1          1.61          2.34         1.72 o                         
  -3 -15   1         13.81         11.94         1.27 o                         
  -2 -15   1         77.34         93.77         3.21 o                         
  -1 -15   1         28.77         31.13         2.24 o                         
   0 -15   1        127.90        121.65         3.77 o                         
   1 -15   1          8.17          5.76         1.09 o                         
   2 -15   1          0.02         -0.10         0.96 o                         
   3 -15   1         26.93         27.10         1.69 o                         
   4 -15   1         36.46         39.11         1.92 o                         
  -7 -14   1         27.68         30.75         2.74 o                         
  -6 -14   1         25.13         21.63         2.34 o                         
  -5 -14   1          3.47          5.30         1.07 o                         
  -4 -14   1         21.64         26.28         1.40 o                         
  -3 -14   1          5.20          5.34         0.96 o                         
  -2 -14   1          0.67          1.94         1.18 o                         
  -1 -14   1          5.02          6.47         1.50 o                         
   1 -14   1         46.41         47.14         2.28 o                         
   2 -14   1        216.86        200.15         9.87 o                         
   3 -14   1         38.05         36.65         1.38 o                         
   4 -14   1         13.33         14.14         1.18 o                         
   5 -14   1          9.45         10.14         1.18 o                         
  -7 -13   1         13.35         14.34         2.22 o                         
  -6 -13   1         97.31        108.53         3.75 o                         
  -5 -13   1          3.11          3.94         0.96 o                         
  -4 -13   1          3.15          4.31         0.90 o                         
  -3 -13   1        204.66        192.01        10.83 o                         
  -2 -13   1         75.91         83.67         1.91 o                         
  -1 -13   1         12.08          9.41         1.44 o                         
   0 -13   1         12.78         10.25         0.88 o                         
   1 -13   1          1.30          0.77         0.91 o                         
   2 -13   1          7.44          5.54         1.21 o                         
   3 -13   1        104.09        101.17         2.43 o                         
   4 -13   1        252.71        254.40         3.30 o                         
   5 -13   1         18.63         19.68         1.26 o                         
   6 -13   1         12.83         14.16         1.22 o                         
  -8 -12   1         10.10          8.28         1.12 o                         
  -7 -12   1          4.23          5.61         1.82 o                         
  -6 -12   1          2.57          1.50         1.44 o                         
  -5 -12   1         25.73         27.97         1.26 o                         
  -4 -12   1         19.70         21.81         1.25 o                         
  -3 -12   1         52.21         46.80         4.34 o                         
  -2 -12   1         24.63         28.16         1.31 o                         
  -1 -12   1        243.56        228.20         4.07 o                         
   0 -12   1        271.87        274.22         9.08 o                         
   1 -12   1         53.46         47.08         1.57 o                         
   2 -12   1        127.34        119.58         1.86 o                         
   3 -12   1          0.78          0.71         0.74 o                         
   4 -12   1         30.68         27.42         1.21 o                         
   5 -12   1         48.79         52.21         1.86 o                         
   6 -12   1          0.35          1.44         0.94 o                         
   7 -12   1          3.63          2.70         1.36 o                         
  -8 -11   1          2.01          3.28         0.88 o                         
  -7 -11   1         38.13         45.08         2.04 o                         
  -6 -11   1         99.12         95.42         2.29 o                         
  -5 -11   1          0.71          0.65         0.70 o                         
  -4 -11   1          6.85          7.14         0.78 o                         
  -3 -11   1          0.39         -0.13         0.71 o                         
  -2 -11   1        128.45        137.34         4.95 o                         
  -1 -11   1        192.36        182.45         3.25 o                         
   0 -11   1          1.46          2.88         0.60 o                         
   1 -11   1          1.42          2.22         0.97 o                         
   2 -11   1         15.10         14.79         0.74 o                         
   3 -11   1         92.11         83.34         1.36 o                         
   4 -11   1        196.31        189.55         2.40 o                         
   5 -11   1         12.97         13.85         1.21 o                         
   6 -11   1          0.49          0.79         0.90 o                         
   7 -11   1          0.08         -0.42         1.80 o                         
   8 -11   1         10.54         11.53         1.59 o                         
  -9 -10   1         26.02         23.72         1.40 o                         
  -8 -10   1        332.61        324.25         3.51 o                         
  -7 -10   1         22.22         21.35         1.02 o                         
  -6 -10   1        198.41        206.34         2.49 o                         
  -5 -10   1         95.03        100.98         3.10 o                         
  -4 -10   1         41.98         40.29         2.46 o                         
  -3 -10   1        189.28        188.48         8.07 o                         
  -2 -10   1        216.57        214.48         3.35 o                         
  -1 -10   1          0.75          0.41         0.67 o                         
   0 -10   1         52.82         50.40         6.98 o                         
   1 -10   1          0.13          0.19         0.44 o                         
   2 -10   1         11.57         11.51         0.71 o                         
   3 -10   1        126.94        116.38         1.72 o                         
   4 -10   1         49.45         49.90         1.24 o                         
   5 -10   1          4.48          4.28         0.69 o                         
   6 -10   1         22.78         20.73         1.12 o                         
   7 -10   1         10.67         10.90         2.00 o                         
   8 -10   1         48.56         48.70         2.06 o                         
  -9  -9   1         37.19         41.19         1.60 o                         
  -8  -9   1          2.23          2.92         0.94 o                         
  -7  -9   1         30.82         26.73         1.14 o                         
  -6  -9   1        409.96        410.45        10.68 o                         
  -5  -9   1         11.56         13.20         0.62 o                         
  -4  -9   1        400.94        385.64         6.71 o                         
  -3  -9   1       1125.12       1073.83        31.40 o                         
  -2  -9   1        714.26        709.90         5.45 o                         
  -1  -9   1        397.09        411.15         4.35 o                         
   0  -9   1         59.13         45.07         1.68 o                         
   1  -9   1         54.10         48.03         1.19 o                         
   2  -9   1        329.97        286.76         2.21 o                         
   3  -9   1        126.68        122.69         1.41 o                         
   4  -9   1         17.03         17.90         0.74 o                         
   5  -9   1         12.38         12.59         0.73 o                         
   6  -9   1          3.96          4.38         0.81 o                         
   7  -9   1          7.48          8.52         1.14 o                         
   8  -9   1         41.97         46.89         2.64 o                         
   9  -9   1         13.90         16.47         2.18 o                         
 -10  -8   1          0.32          0.72         1.24 o                         
  -9  -8   1         50.36         47.90         2.00 o                         
  -8  -8   1        103.68         92.78         2.35 o                         
  -7  -8   1        100.04         87.34         2.28 o                         
  -6  -8   1          0.17          0.44         0.44 o                         
  -5  -8   1          0.02          0.46         0.55 o                         
  -4  -8   1        444.39        440.68         3.94 o                         
  -3  -8   1          2.38          2.10         0.70 o                         
  -2  -8   1       2560.98       2413.44        53.67 o                         
  -1  -8   1       1801.51       1743.64         5.33 o                         
   0  -8   1        123.95        105.87         1.07 o                         
   1  -8   1        203.76        201.18         3.00 o                         
   2  -8   1        267.17        263.43         2.52 o                         
   3  -8   1        321.58        317.07         4.08 o                         
   4  -8   1          7.61          5.39         0.53 o                         
   5  -8   1         25.92         26.62         0.95 o                         
   6  -8   1          2.67          2.95         0.61 o                         
   7  -8   1         49.82         51.70         1.89 o                         
   8  -8   1          0.02          0.21         1.07 o                         
   9  -8   1         29.84         28.75         1.87 o                         
  10  -8   1          4.10          4.39         1.82 o                         
 -10  -7   1          0.27         -0.37         0.99 o                         
  -9  -7   1         61.00         57.75         1.66 o                         
  -8  -7   1         27.59         27.37         1.18 o                         
  -7  -7   1         30.83         29.66         1.36 o                         
  -6  -7   1        206.25        193.81         3.88 o                         
  -5  -7   1        201.65        197.19         2.13 o                         
  -4  -7   1         79.65         90.58         1.68 o                         
  -3  -7   1          9.69         11.81         0.45 o                         
  -2  -7   1         74.07         75.08         1.16 o                         
  -1  -7   1        140.32        125.25         1.02 o                         
   0  -7   1        552.34        569.86         4.14 o                         
   1  -7   1        581.03        562.79         7.74 o                         
   2  -7   1         26.17         34.87         1.34 o                         
   3  -7   1         67.24         62.92         1.80 o                         
   4  -7   1         76.93         74.13         1.24 o                         
   5  -7   1        105.90        108.60         1.92 o                         
   6  -7   1         59.24         60.71         0.87 o                         
   7  -7   1          0.19         -0.10         0.90 o                         
   8  -7   1         48.09         51.89         1.81 o                         
   9  -7   1         10.75         10.99         1.32 o                         
  10  -7   1          5.18          4.43         1.31 o                         
 -10  -6   1         82.05         77.24         2.39 o                         
  -9  -6   1          5.08          4.67         1.16 o                         
  -8  -6   1         11.67         11.42         0.94 o                         
  -7  -6   1         52.31         50.75         0.84 o                         
  -6  -6   1        176.51        176.71         2.22 o                         
  -5  -6   1          0.54          0.11         0.32 o                         
  -4  -6   1         28.50         27.36         0.90 o                         
  -3  -6   1         44.75         46.63         2.66 o                         
  -2  -6   1        741.29        731.41         4.14 o                         
  -1  -6   1        884.28        884.18        11.30 o                         
   0  -6   1        387.63        382.95         3.38 o                         
   1  -6   1         21.02         31.43         0.62 o                         
   2  -6   1        149.42        159.07         2.21 o                         
   3  -6   1        101.05         89.52         1.94 o                         
   4  -6   1         17.31         19.87         0.72 o                         
   5  -6   1          6.13          4.98         0.57 o                         
   6  -6   1         26.30         27.49         1.15 o                         
   7  -6   1         53.78         52.90         1.17 o                         
   8  -6   1         98.88         95.66         2.14 o                         
   9  -6   1         27.74         30.04         1.56 o                         
  10  -6   1         20.79         18.73         1.52 o                         
  11  -6   1          0.45          0.40         1.94 o                         
 -10  -5   1         51.89         45.81         1.92 o                         
  -9  -5   1         27.09         25.12         1.46 o                         
  -8  -5   1         49.54         53.48         1.69 o                         
  -7  -5   1         32.37         33.46         1.05 o                         
  -6  -5   1          8.43          7.44         0.40 o                         
  -5  -5   1          0.11          0.45         0.28 o                         
  -4  -5   1        519.41        586.83        13.23 o                         
  -3  -5   1         26.70         24.33         0.61 o                         
  -2  -5   1        267.16        249.78         1.73 o                         
  -1  -5   1          0.69          0.25         0.12 o                         
   0  -5   1       1091.63       1078.20        13.94 o                         
   1  -5   1       1136.74       1148.66        14.49 o                         
   2  -5   1        124.60        128.52         1.24 o                         
   3  -5   1          6.68          6.77         0.30 o                         
   4  -5   1        562.49        557.02         4.61 o                         
   5  -5   1         21.48         18.50         0.89 o                         
   6  -5   1         57.28         63.05         1.17 o                         
   7  -5   1         90.87         90.40         1.31 o                         
   8  -5   1          0.53          1.09         0.81 o                         
   9  -5   1          8.25          8.00         1.15 o                         
  10  -5   1         69.83         65.06         2.07 o                         
 -10  -4   1          0.55          1.38         1.07 o                         
  -9  -4   1         33.12         32.48         1.56 o                         
  -8  -4   1         40.22         41.97         1.54 o                         
  -7  -4   1         36.23         38.30         1.30 o                         
  -6  -4   1        157.89        142.42         2.82 o                         
  -5  -4   1         96.49         98.39         1.00 o                         
  -4  -4   1          3.64          1.38         0.22 o                         
  -3  -4   1        433.81        408.76         4.35 o                         
  -2  -4   1       1070.80       1225.91         8.14 o                         
  -1  -4   1       2259.46       2226.18        23.99 o                         
   0  -4   1         81.44         76.91         0.52 o                         
   1  -4   1        323.45        397.53         5.07 o                         
   2  -4   1        181.47        156.98         1.91 o                         
   3  -4   1       1564.50       1533.87         6.63 o                         
   4  -4   1        357.41        385.52         1.71 o                         
   5  -4   1         50.21         55.79         1.77 o                         
   6  -4   1          1.49          5.58         1.94 o                         
   7  -4   1         18.61         23.87         1.05 o                         
   8  -4   1         42.33         44.42         1.42 o                         
   9  -4   1        185.80        186.48         2.81 o                         
  10  -4   1          0.82          1.08         1.08 o                         
 -11  -3   1         20.24         20.73         2.22 o                         
 -10  -3   1         39.80         38.69         1.78 o                         
  -9  -3   1         71.72         65.76         1.88 o                         
  -8  -3   1          3.29          5.51         1.03 o                         
  -7  -3   1          0.23         -0.07         0.36 o                         
  -6  -3   1         52.07         47.11         0.67 o                         
  -5  -3   1        250.12        252.08        10.83 o                         
  -4  -3   1        162.85        193.28         1.39 o                         
  -3  -3   1        318.69        333.78         3.09 o                         
  -2  -3   1       2084.45       2107.67        11.52 o                         
  -1  -3   1        328.17        359.21         1.84 o                         
   0  -3   1         55.72         64.56         0.41 o                         
   1  -3   1         81.81         71.41         0.65 o                         
   2  -3   1        215.13        201.05         1.97 o                         
   3  -3   1        355.88        380.02         3.22 o                         
   4  -3   1         87.54         83.96         0.77 o                         
   5  -3   1        337.37        330.48         1.99 o                         
   7  -3   1         19.16         21.41         0.73 o                         
   8  -3   1         21.80         21.34         0.81 o                         
   9  -3   1        260.93        246.53         3.05 o                         
  10  -3   1         31.87         32.02         1.15 o                         
 -11  -2   1         86.45         81.22         2.43 o                         
 -10  -2   1          0.14          0.28         1.09 o                         
  -9  -2   1         11.57         11.46         1.82 o                         
  -8  -2   1         38.62         39.69         1.14 o                         
  -7  -2   1        241.83        244.27         3.41 o                         
  -6  -2   1         36.21         47.95         0.61 o                         
  -5  -2   1         61.83         75.49         1.54 o                         
  -4  -2   1         18.11         31.72         0.40 o                         
  -3  -2   1       1385.05       1492.21        18.03 o                         
  -2  -2   1         40.54         46.77         0.49 o                         
  -1  -2   1       1779.36       1665.06         5.99 o                         
   0  -2   1        861.12        814.93         6.38 o                         
   1  -2   1       2578.47       2724.92        20.52 o                         
   2  -2   1       1223.37       1250.14        10.90 o                         
   3  -2   1       5115.66       5209.25        40.07 o                         
   4  -2   1         98.71        104.35         0.91 o                         
   5  -2   1         10.91         11.69         0.61 o                         
   6  -2   1          0.00          0.43         0.35 o                         
   7  -2   1         22.37         20.49         1.38 o                         
   8  -2   1         21.44         24.19         1.00 o                         
   9  -2   1         14.40         14.82         0.96 o                         
  10  -2   1         23.50         20.35         1.14 o                         
 -11  -1   1         14.08         13.25         1.56 o                         
 -10  -1   1         17.43         19.10         1.45 o                         
  -9  -1   1        437.17        440.77        24.31 o                         
  -8  -1   1         53.63         51.23         0.88 o                         
  -7  -1   1        394.53        395.93         7.71 o                         
  -6  -1   1        552.44        536.32        15.18 o                         
  -5  -1   1          6.30          6.07         0.36 o                         
  -4  -1   1       1257.22       1449.44        18.37 o                         
  -3  -1   1       2106.60       2235.26        13.41 o                         
  -2  -1   1        466.04        533.23         0.98 o                         
  -1  -1   1        635.89        680.56        23.32 o                         
   0  -1   1       1196.83       1218.90        13.01 o                         
   1  -1   1        916.57        946.78        21.14 o                         
   2  -1   1       1520.94       1495.33         8.54 o                         
   3  -1   1       1330.14       1286.14         5.88 o                         
   4  -1   1        649.52        644.79         5.19 o                         
   5  -1   1         19.64         17.73         0.68 o                         
   6  -1   1         55.50         52.83         0.86 o                         
   7  -1   1          0.26          0.22         0.57 o                         
   8  -1   1         47.61         47.11         1.30 o                         
   9  -1   1          0.35          0.30         0.59 o                         
  10  -1   1          4.97          5.99         0.95 o                         
 -11   0   1         35.58         34.00         1.78 o                         
 -10   0   1          2.41          3.37         1.13 o                         
  -9   0   1          5.05          6.66         1.20 o                         
  -8   0   1         52.73         54.59         1.54 o                         
  -7   0   1        651.56        674.77         3.73 o                         
  -6   0   1        492.38        531.41        15.19 o                         
  -5   0   1       1810.30       1835.29         7.36 o                         
  -4   0   1       4482.04       4475.50        29.90 o                         
  -3   0   1        189.16        181.91         0.95 o                         
  -2   0   1       6425.93       6202.09        16.79 o                         
  -1   0   1        441.36        454.00        11.28 o                         
   1   0   1       1151.04       1163.20         6.22 o                         
   2   0   1       3237.35       3154.76        28.05 o                         
   3   0   1         19.68         19.96         0.30 o                         
   4   0   1         97.22         86.37         0.66 o                         
   5   0   1          0.03          0.66         0.25 o                         
   6   0   1         22.58         27.53         2.00 o                         
   7   0   1         25.51         30.60         0.81 o                         
   8   0   1          3.45          2.94         0.67 o                         
   9   0   1         33.62         33.13         1.21 o                         
  10   0   1          0.12         -0.34         1.18 o                         
  12   0   1         10.46          9.17         2.08 o                         
 -11   1   1         31.14         25.40         1.64 o                         
 -10   1   1         54.51         52.23         2.32 o                         
  -9   1   1         24.28         25.55         1.31 o                         
  -8   1   1          6.32          6.71         0.72 o                         
  -7   1   1          5.46          5.39         0.51 o                         
  -6   1   1          0.03         -0.17         0.32 o                         
  -5   1   1        371.30        387.75         5.69 o                         
  -4   1   1       1258.02       1414.08         9.66 o                         
  -3   1   1       5025.46       4905.75        26.85 o                         
  -2   1   1      21347.76      19254.36       173.54 o                         
  -1   1   1       4209.45       4287.05        29.66 o                         
   1   1   1       4418.54       4052.63        22.11 o                         
   2   1   1       2367.57       2413.75        23.12 o                         
   3   1   1      10799.67      10189.19        33.95 o                         
   4   1   1        692.82        731.91         8.29 o                         
   5   1   1          1.43          0.64         0.28 o                         
   6   1   1         18.27         21.59         0.94 o                         
   7   1   1         28.08         32.88         1.02 o                         
   8   1   1          2.17          2.72         0.54 o                         
   9   1   1         73.89         76.71         2.42 o                         
  10   1   1         11.48         12.36         1.74 o                         
  11   1   1          1.40          2.42         1.50 o                         
 -11   2   1          0.01         -0.16         1.62 o                         
 -10   2   1          6.20          5.43         1.10 o                         
  -9   2   1          2.32          2.06         0.56 o                         
  -8   2   1         86.47         86.77         1.81 o                         
  -7   2   1          4.66          5.08         0.65 o                         
  -6   2   1          2.80          1.75         0.44 o                         
  -5   2   1          0.10          0.69         0.48 o                         
  -4   2   1         84.17         76.68         1.46 o                         
  -3   2   1        709.57        731.25         5.09 o                         
  -2   2   1       3969.67       4276.12        26.34 o                         
  -1   2   1       1573.12       1541.77        25.31 o                         
   0   2   1      12185.19      10389.34       118.60 o                         
   1   2   1        290.08        295.90         1.00 o                         
   2   2   1        568.67        603.66         3.99 o                         
   3   2   1        862.79        919.63        12.13 o                         
   4   2   1        584.26        631.75         5.36 o                         
   5   2   1       1444.92       1534.85        22.77 o                         
   6   2   1        254.36        237.43         9.38 o                         
   7   2   1         76.89         74.23         1.97 o                         
   8   2   1         75.28         80.27         1.55 o                         
   9   2   1          8.75          8.64         1.03 o                         
  10   2   1         42.37         37.20         1.65 o                         
  11   2   1          6.74          5.00         1.22 o                         
 -11   3   1         36.28         29.95         2.32 o                         
 -10   3   1          1.80          2.05         0.90 o                         
  -9   3   1         10.60         11.29         0.73 o                         
  -8   3   1          0.02         -0.29         0.58 o                         
  -7   3   1          2.68          3.90         0.73 o                         
  -6   3   1         14.41         17.80         0.79 o                         
  -5   3   1         12.98         23.51         0.76 o                         
  -4   3   1       1632.10       1759.46        23.56 o                         
  -3   3   1       1086.05       1070.56         7.47 o                         
  -2   3   1       2775.99       3018.62        18.71 o                         
  -1   3   1       5079.88       5028.85        59.15 o                         
   0   3   1       1038.19        997.34         7.76 o                         
   1   3   1        142.02        110.90         0.76 o                         
   2   3   1       1726.28       1847.15        16.63 o                         
   3   3   1        380.19        334.27         3.53 o                         
   4   3   1       1217.49       1187.25         7.21 o                         
   5   3   1         43.70         32.47         0.87 o                         
   6   3   1        232.10        241.10         1.49 o                         
   7   3   1        624.68        632.63        17.28 o                         
   8   3   1         73.83         70.89         1.61 o                         
   9   3   1         81.91         85.44         1.48 o                         
  10   3   1          9.68         10.62         2.50 o                         
  11   3   1         27.17         25.64         1.75 o                         
 -10   4   1         10.73         10.67         1.22 o                         
  -9   4   1        171.24        160.79         1.81 o                         
  -8   4   1         26.34         26.26         0.95 o                         
  -7   4   1          3.65          4.25         0.57 o                         
  -6   4   1          6.10          5.59         0.98 o                         
  -5   4   1          0.01          9.09         5.07 o                         
  -4   4   1        460.35        504.66         3.91 o                         
  -3   4   1        247.38        335.13         7.36 o                         
  -2   4   1        175.23        171.95         2.91 o                         
  -1   4   1       1908.52       1958.18        12.65 o                         
   0   4   1         64.84        108.47         1.49 o                         
   1   4   1       1181.78       1152.64         6.38 o                         
   2   4   1       1432.53       1530.12        33.77 o                         
   3   4   1        269.04        258.60         4.95 o                         
   4   4   1        150.95        157.82         2.20 o                         
   5   4   1        170.42        146.93         1.96 o                         
   6   4   1        738.35        723.63         4.18 o                         
   7   4   1         26.78         24.85         0.77 o                         
   8   4   1         14.42         14.01         0.65 o                         
   9   4   1        296.83        292.71         9.13 o                         
  10   4   1          0.18          0.80         1.04 o                         
  11   4   1         13.82         13.87         1.45 o                         
 -10   5   1         37.89         35.02         2.52 o                         
  -9   5   1         38.28         38.13         1.37 o                         
  -8   5   1         36.07         43.37         1.60 o                         
  -7   5   1         45.39         49.15         1.15 o                         
  -6   5   1        103.00        106.67         1.87 o                         
  -4   5   1        371.14        377.62         2.11 o                         
  -3   5   1       1348.38       1498.18        11.02 o                         
  -2   5   1        122.79        145.05         1.68 o                         
  -1   5   1          0.68          3.69         0.18 o                         
   0   5   1         60.63        100.26         0.71 o                         
   1   5   1        470.19        486.66         1.60 o                         
   2   5   1       1013.02       1055.95         8.32 o                         
   3   5   1         74.53         96.70         2.42 o                         
   4   5   1         23.31         26.93         0.71 o                         
   5   5   1        176.32        179.28         2.22 o                         
   6   5   1        429.74        395.31         2.52 o                         
   7   5   1          4.60          4.46         0.57 o                         
   8   5   1        531.17        509.25        13.26 o                         
   9   5   1         19.90         20.78         1.28 o                         
  10   5   1         34.10         31.90         1.67 o                         
  11   5   1          4.46          3.98         1.28 o                         
 -10   6   1         12.16         11.30         2.16 o                         
  -9   6   1          7.42          7.01         1.09 o                         
  -8   6   1        147.78        148.07         3.05 o                         
  -7   6   1          3.33          5.30         1.23 o                         
  -6   6   1         20.35         17.71         0.79 o                         
  -5   6   1        114.59        113.23         1.83 o                         
  -4   6   1          7.43          8.87         0.92 o                         
  -3   6   1         38.14         38.89         0.67 o                         
  -2   6   1          1.53          2.39         0.32 o                         
  -1   6   1        147.63        170.17         1.73 o                         
   0   6   1        657.07        673.65         7.70 o                         
   1   6   1        163.78        143.15         1.03 o                         
   2   6   1        282.46        250.92         1.42 o                         
   3   6   1        111.74        110.19         1.14 o                         
   4   6   1        137.88        128.11         1.27 o                         
   5   6   1        173.25        154.84         2.94 o                         
   6   6   1         12.48         10.94         0.54 o                         
   7   6   1         55.61         51.82         1.20 o                         
   8   6   1        430.26        414.97         3.16 o                         
   9   6   1         62.13         63.97         1.99 o                         
  10   6   1         57.35         56.32         1.66 o                         
 -10   7   1          3.96          4.41         1.96 o                         
  -9   7   1         75.16         76.88         2.18 o                         
  -8   7   1        107.67        107.20         2.44 o                         
  -7   7   1        103.30        102.47         2.11 o                         
  -6   7   1          4.15          2.99         0.79 o                         
  -5   7   1        139.20        142.27         1.99 o                         
  -4   7   1         22.43         19.83         0.71 o                         
  -3   7   1         41.87         47.07         1.33 o                         
  -2   7   1        309.11        342.38         3.68 o                         
  -1   7   1        348.82        380.53         4.03 o                         
   0   7   1        397.77        416.03         2.29 o                         
   1   7   1          0.70          1.00         0.25 o                         
   2   7   1       1156.96       1172.06        13.95 o                         
   3   7   1       1412.45       1504.28        16.69 o                         
   4   7   1        152.58        161.17         2.32 o                         
   5   7   1        234.11        232.75         3.24 o                         
   6   7   1        215.26        183.15         1.78 o                         
   7   7   1        114.77        119.35         1.52 o                         
   8   7   1         27.99         24.44         0.79 o                         
   9   7   1         37.62         38.26         2.43 o                         
  10   7   1         94.96         87.36         2.48 o                         
 -10   8   1         19.14         14.55         2.02 o                         
  -9   8   1          4.52          5.22         1.21 o                         
  -8   8   1         46.54         51.09         1.98 o                         
  -7   8   1        345.93        350.31         3.89 o                         
  -6   8   1         14.44         14.95         1.05 o                         
  -5   8   1         13.58         12.07         0.78 o                         
  -4   8   1        225.65        224.02         4.01 o                         
  -3   8   1         97.54        104.76         1.38 o                         
  -2   8   1        189.23        192.83         7.17 o                         
  -1   8   1        233.27        267.64         2.59 o                         
   0   8   1        195.58        221.03         2.55 o                         
   1   8   1        245.13        213.34         1.43 o                         
   2   8   1        994.41        994.23         4.38 o                         
   3   8   1        733.51        683.50         3.77 o                         
   4   8   1         46.43         45.70         1.09 o                         
   5   8   1         20.82         14.31         0.57 o                         
   6   8   1          0.03          0.70         0.44 o                         
   7   8   1         83.16         73.69         1.50 o                         
   8   8   1         21.05         23.34         1.34 o                         
   9   8   1         63.46         67.03         2.09 o                         
  10   8   1          0.67          0.96         0.97 o                         
 -10   9   1          4.20          2.56         1.80 o                         
  -9   9   1          4.32          4.73         1.36 o                         
  -8   9   1          0.24          0.43         1.08 o                         
  -7   9   1          2.38          1.81         1.01 o                         
  -6   9   1          8.73          7.27         1.05 o                         
  -5   9   1        196.75        197.84         2.79 o                         
  -4   9   1        139.86        136.74         4.01 o                         
  -3   9   1        297.62        294.89         2.40 o                         
  -2   9   1        144.29        119.90         1.53 o                         
  -1   9   1         14.30         17.68         0.86 o                         
   0   9   1        775.78        727.35        54.27 o                         
   1   9   1        933.78        868.35         5.99 o                         
   2   9   1         31.68         40.36         1.15 o                         
   3   9   1         93.94         86.13         2.52 o                         
   4   9   1         45.32         44.48         0.85 o                         
   5   9   1          3.58          2.09         0.45 o                         
   6   9   1         61.58         59.87         1.99 o                         
   7   9   1          0.79          0.52         0.53 o                         
   8   9   1        203.67        180.76         4.63 o                         
   9   9   1         76.45         73.10         2.28 o                         
  10   9   1          6.86          6.00         1.08 o                         
  -9  10   1          0.01         -0.10         1.72 o                         
  -8  10   1         96.10         91.84         3.38 o                         
  -7  10   1         14.69         15.02         1.40 o                         
  -6  10   1        177.02        176.72         4.43 o                         
  -5  10   1        166.67        156.71         2.66 o                         
  -4  10   1        198.25        191.56         1.88 o                         
  -3  10   1        483.85        450.23         5.33 o                         
  -2  10   1          3.17          2.38         0.71 o                         
  -1  10   1          3.24          4.04         0.48 o                         
   0  10   1         10.69          8.70         0.87 o                         
   1  10   1         14.43         12.14         0.63 o                         
   2  10   1       2237.22       2023.93        20.27 o                         
   3  10   1       1045.16       1049.52         5.64 o                         
   4  10   1        119.69        111.79         1.90 o                         
   5  10   1         38.14         39.23         1.38 o                         
   6  10   1        166.93        174.14         2.74 o                         
   7  10   1          5.45          4.21         0.85 o                         
   8  10   1        245.86        225.28         4.68 o                         
   9  10   1         13.10         14.74         1.45 o                         
  -8  11   1         30.25         29.88         1.81 o                         
  -7  11   1         19.86         21.77         1.53 o                         
  -6  11   1          0.45         -0.52         1.54 o                         
  -5  11   1          4.27          3.35         0.80 o                         
  -4  11   1        125.32        125.31         2.40 o                         
  -3  11   1         39.95         37.50         1.10 o                         
  -2  11   1         12.64         10.18         0.63 o                         
  -1  11   1        316.32        298.37        16.51 o                         
   0  11   1          4.29          3.36         0.70 o                         
   1  11   1        151.50        130.47         2.95 o                         
   2  11   1         58.85         61.51         1.44 o                         
   3  11   1         48.86         52.48         1.42 o                         
   4  11   1        367.16        352.39         6.91 o                         
   5  11   1        177.00        181.89         8.10 o                         
   6  11   1         45.75         48.02         1.22 o                         
   7  11   1         61.74         60.28         1.63 o                         
   8  11   1          0.02         -0.15         0.78 o                         
   9  11   1          2.90          3.62         0.88 o                         
  -7  12   1          2.52          3.01         1.29 o                         
  -6  12   1          0.58          0.46         1.14 o                         
  -5  12   1         40.47         39.89         1.72 o                         
  -4  12   1        105.05        110.00         2.28 o                         
  -3  12   1         24.20         22.60         1.20 o                         
  -2  12   1         47.00         41.44         1.02 o                         
  -1  12   1          5.37          5.28         0.88 o                         
   0  12   1          2.95          4.53         0.88 o                         
   1  12   1         51.32         47.87         1.43 o                         
   2  12   1          9.32         10.77         0.87 o                         
   3  12   1          4.20          5.61         0.80 o                         
   4  12   1          6.47          5.74         0.67 o                         
   5  12   1         17.81         18.81         0.93 o                         
   6  12   1        154.89        160.73         2.14 o                         
   7  12   1         44.67         42.99         1.47 o                         
   8  12   1          0.03          0.06         0.96 o                         
  -7  13   1         31.39         30.23         2.62 o                         
  -6  13   1          0.13          0.43         1.21 o                         
  -5  13   1          0.24          0.51         0.90 o                         
  -4  13   1          9.22         11.97         1.01 o                         
  -3  13   1        119.21        112.46         4.04 o                         
  -2  13   1         15.62         14.25         1.11 o                         
  -1  13   1         37.47         37.76         1.53 o                         
   0  13   1          2.07          2.56         0.77 o                         
   1  13   1          7.48          4.95         0.97 o                         
   2  13   1          3.34          2.90         1.16 o                         
   3  13   1         43.84         40.10         2.04 o                         
   4  13   1         21.15         21.36         1.27 o                         
   5  13   1         34.02         36.00         1.54 o                         
   6  13   1          3.05          3.18         0.98 o                         
   7  13   1         70.39         64.25         2.24 o                         
   8  13   1         21.58         20.86         1.63 o                         
  -6  14   1          0.06         -0.22         1.84 o                         
  -5  14   1         60.33         57.57         2.15 o                         
  -4  14   1         54.06         49.16         1.93 o                         
  -3  14   1         10.03          8.61         1.18 o                         
  -2  14   1          2.14          2.67         0.96 o                         
  -1  14   1          1.18          1.73         0.86 o                         
   1  14   1          4.99          4.99         1.38 o                         
   2  14   1          0.31          0.10         0.85 o                         
   3  14   1         14.77         17.06         1.20 o                         
   4  14   1          0.09         -0.02         1.12 o                         
   5  14   1        107.38        129.55         2.54 o                         
   6  14   1        124.90        117.60         2.72 o                         
   7  14   1         83.40         78.33         2.43 o                         
  -4  15   1         38.59         42.58         1.91 o                         
  -3  15   1        201.93        199.57         2.89 o                         
  -2  15   1         10.75          9.75         1.20 o                         
  -1  15   1          1.24          1.15         0.97 o                         
   0  15   1          4.32          4.44         0.97 o                         
   2  15   1          4.05          4.99         1.50 o                         
   3  15   1         46.15         49.42         1.78 o                         
   4  15   1          1.16          1.23         1.05 o                         
   5  15   1          8.47          9.57         1.18 o                         
  -3  16   1          3.66          4.26         1.27 o                         
  -2  16   1         26.25         25.31         1.56 o                         
  -1  16   1         43.87         47.29         3.75 o                         
   0  16   1          7.98          8.36         1.19 o                         
   1  16   1         12.63         12.46         1.90 o                         
   2  16   1         39.74         46.15         2.58 o                         
   3  16   1         21.83         26.50         2.22 o                         
   4  16   1         76.10         91.63         2.41 o                         
   5  16   1          2.49          2.71         1.24 o                         
  -1  17   1         42.80         45.65         1.92 o                         
   0  17   1          0.57          0.10         1.76 o                         
   1  17   1        106.25        115.16         4.03 o                         
   2  17   1         47.17         47.43         2.82 o                         
   3  17   1         14.77         17.75         2.20 o                         
   4  17   1          4.66          4.58         1.36 o                         
   5  17   1          1.47          0.12         1.82 o                         
   3  18   1         27.90         31.05         2.80 o                         
  -2 -17   2          7.14          9.35         2.02 o                         
  -4 -16   2         74.99         77.18         3.39 o                         
  -3 -16   2         41.13         42.31         2.52 o                         
  -2 -16   2          3.56          3.29         1.74 o                         
  -1 -16   2         23.72         27.92         2.46 o                         
   0 -16   2          1.27          1.84         1.76 o                         
   1 -16   2          0.19         -1.12         1.80 o                         
  -5 -15   2         17.99         21.39         2.40 o                         
  -4 -15   2         15.67         15.75         2.68 o                         
  -3 -15   2          1.96          1.64         1.09 o                         
  -2 -15   2         61.83         68.89         2.88 o                         
  -1 -15   2         96.76        104.60         3.55 o                         
   0 -15   2         20.63         20.51         2.08 o                         
   1 -15   2         49.80         48.28         2.78 o                         
   2 -15   2          3.43          3.07         1.27 o                         
   3 -15   2         14.53         16.71         1.46 o                         
   4 -15   2         12.96         13.08         2.28 o                         
  -6 -14   2          1.74          0.98         1.80 o                         
  -5 -14   2         25.41         25.40         2.32 o                         
  -4 -14   2          0.71          1.34         1.03 o                         
  -3 -14   2         86.76         89.36         2.84 o                         
  -2 -14   2         58.25         58.47         2.54 o                         
  -1 -14   2         21.70         21.87         1.98 o                         
   0 -14   2        195.62        220.85         4.71 o                         
   1 -14   2         51.21         61.88         2.60 o                         
   2 -14   2          0.52          0.48         1.01 o                         
   3 -14   2         37.40         37.22         2.64 o                         
   4 -14   2          8.45          6.80         1.21 o                         
   5 -14   2         19.82         22.44         2.48 o                         
  -7 -13   2          3.57          2.12         2.06 o                         
  -6 -13   2         10.93         11.48         1.98 o                         
  -5 -13   2         21.80         20.37         2.18 o                         
  -4 -13   2         20.52         19.75         1.19 o                         
  -3 -13   2          1.61          2.92         0.86 o                         
  -2 -13   2         35.71         38.23         1.43 o                         
  -1 -13   2        243.43        278.46         4.81 o                         
   0 -13   2         10.52         11.17         1.50 o                         
   1 -13   2          8.62          7.79         1.05 o                         
   2 -13   2        208.63        187.32        25.43 o                         
   3 -13   2         20.18         20.47         1.38 o                         
   4 -13   2         27.62         30.59         1.36 o                         
   5 -13   2         58.18         56.55         2.15 o                         
   6 -13   2          4.66          6.23         1.13 o                         
  -7 -12   2          8.25          8.91         1.37 o                         
  -6 -12   2         25.62         25.27         1.52 o                         
  -5 -12   2        319.14        307.64         4.44 o                         
  -4 -12   2         33.60         36.67         3.87 o                         
  -3 -12   2         16.17         17.49         1.05 o                         
  -2 -12   2          3.36          3.13         0.78 o                         
  -1 -12   2         47.01         40.99         1.60 o                         
   0 -12   2        118.86        111.88         2.18 o                         
   1 -12   2        143.30        164.69         2.55 o                         
   2 -12   2         10.99         11.82         1.07 o                         
   3 -12   2          3.14          3.96         0.84 o                         
   4 -12   2         10.74         11.27         1.01 o                         
   5 -12   2          4.79          5.08         1.16 o                         
   6 -12   2         50.12         47.93         1.65 o                         
   7 -12   2        116.40        123.90         3.16 o                         
  -8 -11   2          0.14          0.53         1.12 o                         
  -7 -11   2          0.11          0.14         1.56 o                         
  -6 -11   2          2.48          2.12         1.05 o                         
  -5 -11   2          0.62          0.77         0.61 o                         
  -4 -11   2         92.05         95.54         2.29 o                         
  -3 -11   2        189.85        178.95         7.94 o                         
  -2 -11   2          3.95          4.06         1.09 o                         
  -1 -11   2        117.41        110.91         1.58 o                         
   0 -11   2        151.97        173.15         7.78 o                         
   1 -11   2        156.13        146.99         2.36 o                         
   2 -11   2        105.87         97.03         1.95 o                         
   3 -11   2         70.32         76.43         2.48 o                         
   4 -11   2          0.18         -0.08         0.74 o                         
   5 -11   2          0.66         -0.47         0.92 o                         
   6 -11   2          0.64          0.95         0.93 o                         
   7 -11   2         12.24         13.55         1.20 o                         
  -9 -10   2          6.60          9.45         2.18 o                         
  -8 -10   2         43.26         36.71         1.83 o                         
  -7 -10   2        125.85        132.46         2.20 o                         
  -6 -10   2         69.48         78.39         2.02 o                         
  -5 -10   2          1.34          1.00         0.76 o                         
  -4 -10   2         45.14         41.68         2.64 o                         
  -3 -10   2          1.05          0.57         0.62 o                         
  -2 -10   2        154.29        132.39         1.95 o                         
  -1 -10   2         36.33         34.87         1.16 o                         
   0 -10   2          0.36          0.87         0.71 o                         
   1 -10   2        302.86        296.91        16.86 o                         
   2 -10   2        179.64        167.11         1.74 o                         
   3 -10   2        171.42        161.99         3.86 o                         
   4 -10   2         63.31         59.73         1.41 o                         
   5 -10   2          6.03          4.86         1.03 o                         
   6 -10   2          7.00          7.07         1.12 o                         
   7 -10   2          4.59          5.04         0.95 o                         
   8 -10   2         27.49         25.13         1.73 o                         
  -9  -9   2          3.89          4.05         1.24 o                         
  -8  -9   2         12.43         12.41         1.10 o                         
  -7  -9   2          5.25         10.49         3.60 o                         
  -6  -9   2        132.36        134.94         2.80 o                         
  -5  -9   2        851.54        858.76        21.22 o                         
  -4  -9   2        673.09        608.66         8.01 o                         
  -3  -9   2         77.27         68.39         1.32 o                         
  -2  -9   2        347.05        340.97         2.65 o                         
  -1  -9   2         11.45         16.69         1.04 o                         
   0  -9   2         14.49         13.67         0.81 o                         
   1  -9   2         26.65         25.82         0.79 o                         
   2  -9   2          1.41          2.00         0.50 o                         
   3  -9   2         27.16         28.67         0.73 o                         
   4  -9   2         50.28         47.35         1.49 o                         
   5  -9   2         12.69         11.53         0.74 o                         
   6  -9   2         28.73         26.99         1.43 o                         
   7  -9   2         20.15         19.53         1.42 o                         
   8  -9   2         45.21         43.80         1.92 o                         
   9  -9   2         15.77         14.99         1.63 o                         
  -9  -8   2         63.77         61.78         2.24 o                         
  -8  -8   2         79.80         87.00         2.34 o                         
  -7  -8   2        105.95        102.64         4.26 o                         
  -6  -8   2        105.89         99.05         1.32 o                         
  -5  -8   2        141.45        117.76         3.73 o                         
  -4  -8   2        440.16        415.51        13.50 o                         
  -3  -8   2        282.30        335.42        37.59 o                         
  -2  -8   2        107.19         89.32         1.53 o                         
  -1  -8   2         77.17         60.62         1.04 o                         
   0  -8   2        962.76        847.18         7.95 o                         
   1  -8   2        313.88        297.29         3.65 o                         
   2  -8   2          7.18          7.33         0.44 o                         
   3  -8   2         10.60         10.26         0.59 o                         
   4  -8   2         18.98         20.26         0.74 o                         
   5  -8   2         56.32         52.11         1.08 o                         
   6  -8   2         11.20         11.56         0.75 o                         
   7  -8   2         48.64         45.99         2.58 o                         
   8  -8   2          0.42          1.65         1.13 o                         
   9  -8   2          0.49          0.74         1.19 o                         
 -10  -7   2         23.29         18.57         1.68 o                         
  -9  -7   2         15.69         16.03         1.43 o                         
  -8  -7   2          2.49          2.83         0.87 o                         
  -7  -7   2          0.10          0.26         0.73 o                         
  -6  -7   2          4.66          4.28         1.05 o                         
  -5  -7   2        306.83        290.75         6.29 o                         
  -4  -7   2        885.82        834.74         7.99 o                         
  -3  -7   2          8.82          9.66         0.74 o                         
  -2  -7   2         54.84         63.99         1.19 o                         
  -1  -7   2        152.42        136.58         1.27 o                         
   0  -7   2          2.58          4.23         0.34 o                         
   1  -7   2         95.96         77.35         1.06 o                         
   2  -7   2        591.61        530.15         4.69 o                         
   3  -7   2       1017.25       1010.26        26.22 o                         
   4  -7   2        113.31        113.31         1.54 o                         
   5  -7   2         46.04         51.33         1.14 o                         
   6  -7   2          1.08          1.50         0.57 o                         
   7  -7   2         44.92         50.16         2.50 o                         
   8  -7   2          4.62          3.83         1.06 o                         
   9  -7   2         21.15         19.49         1.50 o                         
  10  -7   2          2.38          2.32         1.38 o                         
 -10  -6   2          2.59          3.43         0.99 o                         
  -9  -6   2          9.09          8.22         1.02 o                         
  -8  -6   2         13.97         12.88         0.98 o                         
  -7  -6   2          0.01          0.64         0.63 o                         
  -6  -6   2        221.42        210.24         2.68 o                         
  -5  -6   2         71.16         66.47         1.22 o                         
  -4  -6   2         42.80         48.04         1.08 o                         
  -3  -6   2        678.91        736.11         3.93 o                         
  -2  -6   2        450.00        455.37        10.52 o                         
  -1  -6   2         88.61        111.69         1.06 o                         
   0  -6   2          6.36          3.26         0.21 o                         
   1  -6   2         40.07         56.91         0.85 o                         
   2  -6   2         51.02         53.21         0.88 o                         
   3  -6   2         78.70         79.08         1.88 o                         
   4  -6   2        412.35        400.99         2.67 o                         
   5  -6   2        348.12        343.26         2.52 o                         
   6  -6   2         51.06         49.35         0.87 o                         
   7  -6   2          2.15          1.77         0.83 o                         
   8  -6   2         13.87         14.19         1.19 o                         
   9  -6   2          0.23          0.58         1.19 o                         
  10  -6   2         19.60         20.34         1.63 o                         
  11  -6   2          0.78          1.82         2.02 o                         
 -10  -5   2         14.90         15.84         1.22 o                         
  -9  -5   2         46.63         43.65         1.82 o                         
  -8  -5   2          0.05          0.61         0.84 o                         
  -7  -5   2         34.57         34.65         1.28 o                         
  -6  -5   2          0.03          0.43         0.27 o                         
  -5  -5   2         24.03         18.16         0.45 o                         
  -4  -5   2        264.78        259.97         2.08 o                         
  -3  -5   2        150.37        136.88         3.86 o                         
  -2  -5   2          0.55          2.39         0.31 o                         
  -1  -5   2        271.20        266.98         3.11 o                         
   0  -5   2       5046.21       5078.69        78.92 o                         
   1  -5   2          0.26          1.20         0.32 o                         
   2  -5   2       1794.26       2085.41        23.28 o                         
   3  -5   2         18.39         16.27         0.56 o                         
   4  -5   2         21.79         29.38         1.10 o                         
   5  -5   2        126.34        124.81         0.96 o                         
   6  -5   2         95.39         89.73         1.01 o                         
   7  -5   2         21.77         22.80         0.84 o                         
   8  -5   2          2.43          3.47         0.97 o                         
   9  -5   2         38.19         39.55         1.66 o                         
  10  -5   2          9.84          8.94         1.31 o                         
  11  -5   2          0.14          1.60         1.84 o                         
 -10  -4   2         74.19         72.35         2.26 o                         
  -9  -4   2         33.01         29.58         1.24 o                         
  -8  -4   2          0.18          0.82         0.69 o                         
  -7  -4   2          1.36          0.40         0.57 o                         
  -6  -4   2          2.36          3.30         0.25 o                         
  -5  -4   2         29.15         26.51         0.53 o                         
  -4  -4   2         39.58         44.22         0.99 o                         
  -3  -4   2          1.94          3.82         0.42 o                         
  -2  -4   2          8.64         10.35         5.18 o                         
  -1  -4   2         62.37         55.91         1.34 o                         
   0  -4   2        918.08        966.17        11.32 o                         
   1  -4   2       1874.12       1984.29        24.59 o                         
   2  -4   2        856.86        885.96         3.40 o                         
   3  -4   2        753.01        819.08         6.63 o                         
   4  -4   2       2250.58       2293.33        20.94 o                         
   5  -4   2        601.92        622.29         6.74 o                         
   6  -4   2         20.71         22.75         0.60 o                         
   7  -4   2          0.87          1.46         0.47 o                         
   8  -4   2         16.91         16.05         1.10 o                         
   9  -4   2          2.82          3.41         1.00 o                         
  10  -4   2          0.05         -0.01         0.99 o                         
 -10  -3   2         48.22         47.52         2.63 o                         
  -9  -3   2          5.50          5.07         0.90 o                         
  -8  -3   2         13.85         14.28         1.07 o                         
  -7  -3   2          7.21          8.74         0.60 o                         
  -6  -3   2         14.57         13.10         0.24 o                         
  -5  -3   2         13.19         12.21         0.26 o                         
  -4  -3   2          1.08          1.09         0.14 o                         
  -3  -3   2        215.85        223.46         3.08 o                         
  -2  -3   2       1519.47       1706.65        18.19 o                         
  -1  -3   2        430.11        408.22         8.76 o                         
   0  -3   2       5504.63       5089.29        56.39 o                         
   1  -3   2        460.02        474.19         8.45 o                         
   2  -3   2        235.22        248.27         1.80 o                         
   3  -3   2         57.10         62.38         0.49 o                         
   4  -3   2          1.68          2.25         0.22 o                         
   5  -3   2        783.73        780.66         5.06 o                         
   6  -3   2       1168.96       1203.54        26.07 o                         
   7  -3   2        380.63        391.82         3.38 o                         
   8  -3   2         62.82         60.53         1.58 o                         
   9  -3   2          6.63          6.33         0.75 o                         
  10  -3   2         10.17         10.55         1.16 o                         
 -11  -2   2         65.37         63.38         3.17 o                         
 -10  -2   2        164.35        160.23         3.10 o                         
  -9  -2   2         80.15         77.48         2.10 o                         
  -8  -2   2          4.81          3.96         0.74 o                         
  -7  -2   2         79.50         73.61         0.90 o                         
  -6  -2   2        415.27        429.87         2.19 o                         
  -5  -2   2         56.57         69.16         0.86 o                         
  -4  -2   2        221.01        236.17         1.20 o                         
  -3  -2   2          1.11          2.04         0.17 o                         
  -2  -2   2          2.33          0.47         0.14 o                         
  -1  -2   2        443.58        438.85         2.37 o                         
   0  -2   2       5784.96       5670.00        38.16 o                         
   1  -2   2       4752.37       4368.53        37.68 o                         
   2  -2   2        122.15        113.47         0.80 o                         
   3  -2   2         20.80         24.04         0.33 o                         
   4  -2   2        346.88        337.85         2.60 o                         
   5  -2   2          1.51          1.41         0.27 o                         
   6  -2   2         84.63         91.95         6.06 o                         
   7  -2   2        261.18        256.97         3.90 o                         
   8  -2   2         51.62         50.88         1.10 o                         
   9  -2   2         49.20         48.77         1.48 o                         
  10  -2   2          3.62          4.47         0.76 o                         
 -11  -1   2          1.32          3.08         1.78 o                         
 -10  -1   2         33.89         35.63         2.26 o                         
  -9  -1   2        221.83        210.49         3.17 o                         
  -8  -1   2        306.13        312.33        10.49 o                         
  -7  -1   2         24.41         29.03         0.60 o                         
  -6  -1   2          3.38          2.43         0.29 o                         
  -5  -1   2        103.56        112.83         1.16 o                         
  -4  -1   2        472.76        554.69         3.89 o                         
  -3  -1   2        741.43        836.60        16.99 o                         
  -2  -1   2        296.88        354.39         1.26 o                         
  -1  -1   2         23.24         32.09         0.87 o                         
   0  -1   2       4903.08       4434.14        31.92 o                         
   1  -1   2       4711.01       4320.30        28.96 o                         
   2  -1   2          1.21          1.27         0.13 o                         
   3  -1   2         13.12         10.07         0.22 o                         
   4  -1   2         21.09         18.39         0.42 o                         
   5  -1   2        272.43        264.70         1.67 o                         
   6  -1   2        351.39        367.48        10.69 o                         
   7  -1   2        101.09         93.94         1.62 o                         
   8  -1   2         15.91         20.14         0.91 o                         
   9  -1   2         81.51         75.39         1.66 o                         
  10  -1   2         26.02         24.16         1.28 o                         
  11  -1   2          0.46         -0.32         1.30 o                         
 -11   0   2         39.03         39.12         2.74 o                         
 -10   0   2         93.57         94.97         2.43 o                         
  -9   0   2         73.67         77.23         2.03 o                         
  -8   0   2         22.64         20.07         0.82 o                         
  -7   0   2          6.48          7.63         0.52 o                         
  -6   0   2       2025.16       2089.06         8.46 o                         
  -5   0   2        415.67        413.38         2.38 o                         
  -4   0   2        626.59        639.83         4.25 o                         
  -3   0   2        137.89        147.63         2.63 o                         
  -2   0   2          6.26          9.88         0.31 o                         
  -1   0   2        266.51        262.25         4.37 o                         
   0   0   2       1877.29       1882.89        34.05 o                         
   1   0   2         48.07         48.67         0.33 o                         
   2   0   2         15.58          8.53         0.15 o                         
   3   0   2        487.26        554.74         8.06 o                         
   4   0   2         52.02         60.94         0.64 o                         
   5   0   2        403.72        412.71         2.61 o                         
   6   0   2        324.41        323.42         5.24 o                         
   7   0   2          0.02         -0.03         0.52 o                         
   8   0   2         39.47         42.11         1.01 o                         
   9   0   2          7.09          8.53         0.85 o                         
  10   0   2         18.77         21.30         1.17 o                         
  11   0   2         10.06         10.48         1.74 o                         
 -11   1   2         13.89          8.77         1.86 o                         
 -10   1   2         28.14         27.07         1.62 o                         
  -9   1   2         64.67         59.71         1.81 o                         
  -8   1   2          0.61          1.24         0.58 o                         
  -7   1   2        441.29        445.97         2.79 o                         
  -6   1   2         25.75         24.55         0.62 o                         
  -5   1   2        440.80        445.64         2.53 o                         
  -4   1   2       3981.21       4200.53        39.88 o                         
  -3   1   2       3020.45       3159.83        25.56 o                         
  -2   1   2       1923.98       1949.77        13.56 o                         
  -1   1   2      18201.24      16284.36        89.30 o                         
   0   1   2       3822.83       3751.25        22.90 o                         
   1   1   2        138.20        138.51         0.72 o                         
   2   1   2        583.58        553.74         2.81 o                         
   3   1   2         16.04         21.11         0.35 o                         
   4   1   2          0.59          3.23         0.24 o                         
   5   1   2        190.18        243.63         4.78 o                         
   6   1   2          8.52          8.03         0.45 o                         
   7   1   2         88.51         97.36         1.58 o                         
   8   1   2         31.51         35.95         1.25 o                         
   9   1   2         95.31         98.86         1.95 o                         
  10   1   2         10.36         10.66         1.03 o                         
  11   1   2          3.82          2.98         1.44 o                         
 -11   2   2         11.55          9.84         1.98 o                         
 -10   2   2          0.25         -0.22         1.40 o                         
  -9   2   2         36.42         37.42         1.96 o                         
  -8   2   2         19.11         19.27         1.09 o                         
  -7   2   2          1.01          1.37         0.53 o                         
  -6   2   2          0.31          0.18         0.35 o                         
  -5   2   2        644.98        649.01         7.97 o                         
  -4   2   2         85.42         81.85         0.95 o                         
  -3   2   2        664.17        665.42         5.95 o                         
  -2   2   2        605.23        725.08         9.26 o                         
  -1   2   2        429.12        436.87         8.36 o                         
   0   2   2       2084.80       2000.41         8.10 o                         
   1   2   2      18532.89      14446.07        80.25 o                         
   2   2   2        869.51        835.10         6.12 o                         
   3   2   2        242.38        220.22         1.07 o                         
   4   2   2         24.86         32.31         0.45 o                         
   5   2   2          0.21          1.03         0.33 o                         
   6   2   2        109.04         99.40         2.39 o                         
   7   2   2          5.85         10.03         0.46 o                         
   8   2   2         74.25         77.24         1.38 o                         
   9   2   2        192.68        212.75         2.69 o                         
  10   2   2          0.06          0.88         0.95 o                         
  11   2   2          1.39          1.76         1.50 o                         
  12   2   2          0.55          0.80         1.70 o                         
 -11   3   2          1.59          0.46         1.74 o                         
 -10   3   2          5.64          4.50         1.16 o                         
  -9   3   2         67.24         70.38         1.92 o                         
  -8   3   2         44.00         46.27         1.48 o                         
  -7   3   2          0.12          0.36         0.48 o                         
  -6   3   2        104.47         99.48         1.54 o                         
  -5   3   2        274.14        290.10         2.88 o                         
  -4   3   2          4.33          3.91         0.32 o                         
  -3   3   2       3450.53       3709.85        13.28 o                         
  -2   3   2        191.19        209.59         4.92 o                         
  -1   3   2       3882.91       3516.10        52.91 o                         
   0   3   2        989.54        989.00        14.48 o                         
   1   3   2         46.70         51.76         0.60 o                         
   2   3   2        409.13        394.19         1.17 o                         
   3   3   2        281.98        325.41         3.33 o                         
   4   3   2        146.43        129.37         1.76 o                         
   5   3   2        420.16        428.24         1.62 o                         
   6   3   2         23.42         25.43         0.60 o                         
   7   3   2          1.97          2.09         0.32 o                         
   8   3   2         45.77         52.73         1.14 o                         
   9   3   2         79.42         75.63         1.92 o                         
  10   3   2         19.48         21.33         1.86 o                         
  11   3   2         65.28         65.93         2.24 o                         
 -10   4   2          0.39          0.45         0.86 o                         
  -9   4   2         18.22         15.90         0.94 o                         
  -8   4   2          8.22         10.12         0.78 o                         
  -7   4   2          5.65          6.55         0.85 o                         
  -6   4   2        178.67        185.60         2.35 o                         
  -5   4   2         21.85         33.36         0.92 o                         
  -4   4   2          2.37          2.44         0.46 o                         
  -3   4   2       1594.64       1882.17         3.87 o                         
  -2   4   2        111.49        134.39         2.55 o                         
  -1   4   2        472.90        505.71         1.70 o                         
   0   4   2         75.84        124.17         1.65 o                         
   1   4   2       1564.82       1471.23        15.29 o                         
   2   4   2       1466.42       1425.19         5.48 o                         
   3   4   2       1346.41       1559.59         6.26 o                         
   4   4   2        165.90        173.56         1.35 o                         
   5   4   2        794.59        814.80        13.12 o                         
   6   4   2          2.83          3.53         0.19 o                         
   7   4   2         27.74         25.06         0.81 o                         
   8   4   2        203.14        212.09         2.87 o                         
   9   4   2         69.44         68.21         2.80 o                         
  10   4   2         18.68         17.96         1.37 o                         
  11   4   2         16.20         16.12         1.50 o                         
 -10   5   2          0.94          0.88         1.68 o                         
  -9   5   2          7.17          7.67         0.84 o                         
  -8   5   2         11.08         11.02         0.82 o                         
  -7   5   2         44.06         41.90         1.41 o                         
  -6   5   2         24.19         20.50         1.01 o                         
  -5   5   2         81.79         95.85         1.49 o                         
  -4   5   2        752.14        823.79         6.06 o                         
  -3   5   2         85.10         97.27         1.11 o                         
  -2   5   2        846.84        932.78        28.35 o                         
  -1   5   2         92.46        125.77         0.93 o                         
   0   5   2        252.91        278.40         4.55 o                         
   1   5   2        880.82        842.23         5.88 o                         
   2   5   2        195.94        192.12         1.24 o                         
   3   5   2       1927.46       1840.40        11.96 o                         
   4   5   2       1043.69        921.32        14.29 o                         
   5   5   2          9.95          5.75         0.60 o                         
   6   5   2        593.52        553.47         6.16 o                         
   7   5   2         27.94         31.53         0.76 o                         
   8   5   2        184.71        175.87         3.69 o                         
   9   5   2         32.35         36.80         1.56 o                         
  10   5   2         39.07         37.24         2.52 o                         
  11   5   2          5.08          5.45         1.32 o                         
 -10   6   2          0.06          0.22         1.64 o                         
  -9   6   2          0.27         -0.36         0.70 o                         
  -8   6   2         22.41         24.97         1.40 o                         
  -7   6   2         83.53         83.85         1.48 o                         
  -6   6   2         12.09         16.83         0.94 o                         
  -5   6   2        115.64        110.69         5.28 o                         
  -4   6   2       1065.31       1043.79         4.54 o                         
  -3   6   2        527.70        583.85         2.66 o                         
  -2   6   2         41.53         55.86         1.02 o                         
  -1   6   2        311.67        309.06         3.00 o                         
   0   6   2        222.09        245.12         3.00 o                         
   1   6   2         37.25         27.48         0.52 o                         
   2   6   2        164.09        218.22         1.46 o                         
   3   6   2         27.21         44.98         0.78 o                         
   4   6   2         44.12         56.53         1.10 o                         
   5   6   2       2024.44       2079.94         8.23 o                         
   6   6   2       2675.82       2652.51        77.76 o                         
   7   6   2        204.51        217.39         4.72 o                         
   8   6   2         92.93         96.28         1.49 o                         
   9   6   2          3.24          3.25         0.87 o                         
  10   6   2         27.55         25.24         1.57 o                         
  11   6   2         73.53         70.39         2.41 o                         
 -10   7   2        114.98        112.44         4.05 o                         
  -9   7   2          7.71          7.65         1.26 o                         
  -8   7   2        177.33        178.78         3.69 o                         
  -7   7   2          0.18          0.03         0.63 o                         
  -6   7   2         67.44         66.74         1.70 o                         
  -5   7   2        783.35        784.33         4.72 o                         
  -4   7   2         14.48         13.61         0.80 o                         
  -3   7   2          4.31          8.05         0.90 o                         
  -2   7   2        371.32        392.66         3.77 o                         
  -1   7   2         67.64         88.15         0.90 o                         
   0   7   2         58.13         40.27         0.59 o                         
   1   7   2        736.84        708.85         8.84 o                         
   2   7   2          9.81         15.08         0.51 o                         
   3   7   2         43.35         25.85         0.56 o                         
   4   7   2        136.88        162.32         2.38 o                         
   5   7   2        937.79        873.59         4.33 o                         
   6   7   2        425.36        445.03         2.67 o                         
   7   7   2          2.39          3.50         0.50 o                         
   8   7   2        112.50        115.82         4.78 o                         
   9   7   2         11.76         11.43         1.28 o                         
  10   7   2         68.45         59.67         2.98 o                         
 -10   8   2         35.43         35.52         2.88 o                         
  -9   8   2        104.10         98.43         2.46 o                         
  -8   8   2         22.84         24.55         1.49 o                         
  -7   8   2         12.21         12.46         1.42 o                         
  -6   8   2         66.59         67.19         1.38 o                         
  -5   8   2        415.54        432.61         6.83 o                         
  -4   8   2         40.93         46.64         1.01 o                         
  -3   8   2         46.75         50.76         1.21 o                         
  -2   8   2         16.15         14.92         1.08 o                         
  -1   8   2          6.34          5.62         0.43 o                         
   0   8   2        142.98        158.04         3.04 o                         
   1   8   2         79.68         80.56         1.00 o                         
   2   8   2        229.28        231.41         1.95 o                         
   3   8   2        126.71        135.82         1.70 o                         
   4   8   2          0.03          0.23         0.39 o                         
   5   8   2       1912.85       1786.36         6.36 o                         
   6   8   2          0.44         -0.06         0.45 o                         
   7   8   2          0.26          0.77         0.62 o                         
   8   8   2         43.51         41.68         1.31 o                         
   9   8   2          0.02         -0.46         0.83 o                         
  10   8   2          6.25          8.17         1.33 o                         
  -9   9   2          5.82          3.49         1.25 o                         
  -8   9   2          0.88          0.58         1.12 o                         
  -7   9   2        456.26        453.54         4.56 o                         
  -6   9   2        140.81        150.15         2.55 o                         
  -5   9   2        187.90        193.22         2.52 o                         
  -4   9   2        895.43        864.04         4.24 o                         
  -3   9   2         17.88         16.50         0.57 o                         
  -2   9   2        200.18        217.26         2.22 o                         
  -1   9   2        425.59        435.77         4.53 o                         
   0   9   2        372.38        337.87         4.21 o                         
   1   9   2          0.34          1.14         0.76 o                         
   2   9   2         36.31         34.93         0.93 o                         
   3   9   2         51.15         58.20         1.27 o                         
   4   9   2        407.56        368.22         2.49 o                         
   5   9   2        391.17        390.47        11.26 o                         
   6   9   2        164.62        190.03         8.87 o                         
   7   9   2        131.44        122.33         2.35 o                         
   8   9   2         25.10         23.03         1.16 o                         
   9   9   2          0.00         -0.79         1.10 o                         
  10   9   2          3.56          3.53         1.06 o                         
  -9  10   2          2.95          2.77         1.32 o                         
  -8  10   2          2.13          1.63         1.28 o                         
  -7  10   2          7.08          6.42         1.17 o                         
  -6  10   2         17.48         19.60         1.31 o                         
  -5  10   2         85.69         87.52         2.01 o                         
  -4  10   2         66.30         67.47         1.37 o                         
  -3  10   2         90.38         83.61         1.23 o                         
  -2  10   2       1450.65       1395.86        15.89 o                         
  -1  10   2        245.42        260.22         4.76 o                         
   0  10   2         58.41         58.04         1.28 o                         
   1  10   2         87.28         77.80         2.18 o                         
   2  10   2        627.17        584.18         6.92 o                         
   3  10   2          0.32          0.51         0.46 o                         
   4  10   2        555.61        528.70        10.80 o                         
   5  10   2         11.61         10.31         0.92 o                         
   6  10   2        335.73        354.29         6.74 o                         
   7  10   2         34.99         41.45         1.31 o                         
   8  10   2          2.59          2.27         0.66 o                         
   9  10   2         33.38         28.02         1.66 o                         
  10  10   2          0.59          0.40         1.03 o                         
  -8  11   2          9.01          8.92         1.44 o                         
  -7  11   2         15.23         16.07         1.42 o                         
  -6  11   2         73.16         73.66         3.39 o                         
  -5  11   2         46.39         51.85         2.29 o                         
  -4  11   2        125.23        130.31         3.36 o                         
  -3  11   2        105.10        103.35         1.64 o                         
  -2  11   2         94.65         88.65         1.85 o                         
  -1  11   2        168.71        167.41         4.11 o                         
   0  11   2       1290.85       1152.84        19.09 o                         
   1  11   2         39.33         37.70         0.96 o                         
   2  11   2         16.97         14.33         0.73 o                         
   3  11   2         22.70         23.07         0.84 o                         
   4  11   2         83.00         81.92         1.42 o                         
   5  11   2        126.55        125.40         2.05 o                         
   6  11   2        241.89        223.79         3.45 o                         
   7  11   2          0.59          0.85         0.62 o                         
   8  11   2         54.87         63.36         2.08 o                         
   9  11   2         32.13         34.97         1.83 o                         
  -8  12   2         14.07         12.28         2.22 o                         
  -7  12   2         18.24         19.66         1.64 o                         
  -6  12   2         53.27         57.10         3.44 o                         
  -5  12   2          3.50          3.07         0.86 o                         
  -4  12   2          0.70          2.24         0.98 o                         
  -3  12   2          4.09          4.63         0.66 o                         
  -2  12   2         64.80         63.54         1.69 o                         
  -1  12   2         31.58         31.90         1.05 o                         
   0  12   2         60.82         53.99         1.21 o                         
   1  12   2         26.25         26.97         1.12 o                         
   2  12   2        510.71        472.08         7.34 o                         
   3  12   2          0.31          0.34         0.55 o                         
   4  12   2         49.78         47.32         2.10 o                         
   5  12   2         60.54         62.37         1.63 o                         
   6  12   2         24.31         27.16         1.05 o                         
   7  12   2         16.62         18.29         1.21 o                         
   8  12   2        109.31        100.63         4.99 o                         
   9  12   2         20.50         21.08         1.65 o                         
  -7  13   2         10.92         12.50         2.14 o                         
  -6  13   2          8.70          6.57         1.38 o                         
  -5  13   2          0.33          0.25         0.86 o                         
  -4  13   2          6.81          6.05         1.04 o                         
  -3  13   2          0.91          1.25         0.85 o                         
  -2  13   2          1.41          1.51         0.70 o                         
  -1  13   2        148.76        154.50         5.79 o                         
   0  13   2          9.56          9.75         1.06 o                         
   1  13   2         39.31         34.70         1.32 o                         
   2  13   2        100.07         90.89         1.87 o                         
   3  13   2         13.68         14.34         1.01 o                         
   4  13   2          5.91          4.30         0.95 o                         
   5  13   2          1.78          1.01         0.93 o                         
   6  13   2          1.06          0.97         0.78 o                         
   7  13   2         64.34         64.74         1.79 o                         
   8  13   2          1.46          1.50         1.02 o                         
  -6  14   2          4.67          5.13         2.18 o                         
  -5  14   2         24.16         24.70         2.02 o                         
  -4  14   2         44.61         43.12         1.84 o                         
  -3  14   2         58.55         58.48         1.98 o                         
  -2  14   2          2.56          2.97         0.79 o                         
  -1  14   2         20.33         21.03         1.88 o                         
   0  14   2          2.66          3.42         0.95 o                         
   1  14   2        130.31        120.11         4.17 o                         
   3  14   2         50.17         54.13         1.69 o                         
   4  14   2          0.58          0.68         0.83 o                         
   5  14   2        104.70        103.35         2.22 o                         
   6  14   2          1.50          0.85         1.07 o                         
   7  14   2         55.28         53.07         2.09 o                         
  -5  15   2         29.35         27.96         1.44 o                         
  -4  15   2          2.11          2.24         0.96 o                         
  -3  15   2          6.35          7.09         0.97 o                         
  -2  15   2          4.26          4.86         1.09 o                         
  -1  15   2          9.32          7.44         1.07 o                         
   0  15   2          9.70         11.86         1.74 o                         
   1  15   2         10.08         10.88         1.70 o                         
   2  15   2          2.31          2.54         1.34 o                         
   3  15   2          0.43         -0.50         1.30 o                         
   4  15   2        111.97        120.56         3.39 o                         
   5  15   2        106.97        119.25         2.56 o                         
   6  15   2          0.44          0.56         0.85 o                         
   7  15   2          0.01         -0.66         1.29 o                         
  -4  16   2          4.26          3.53         2.00 o                         
  -3  16   2          0.00          0.83         1.14 o                         
  -2  16   2         19.79         21.37         1.48 o                         
  -1  16   2          9.24         10.41         1.23 o                         
   0  16   2         27.86         31.53         2.38 o                         
   1  16   2          0.58          1.62         1.66 o                         
   2  16   2         15.77         17.57         1.94 o                         
   3  16   2          7.41          6.83         1.80 o                         
   4  16   2          6.59          7.06         1.21 o                         
   5  16   2          0.01         -0.24         1.58 o                         
   6  16   2         24.46         24.94         1.66 o                         
  -1  17   2          0.16          0.40         1.15 o                         
   0  17   2          0.06          0.48         1.00 o                         
   1  17   2         48.87         50.04         2.90 o                         
   2  17   2         59.61         74.56         3.25 o                         
   3  17   2          1.36          2.16         1.76 o                         
   4  17   2          8.23          7.80         1.38 o                         
   5  17   2         41.47         38.72         2.52 o                         
   1  18   2        105.16        116.44         4.23 o                         
   2  18   2          0.64          0.44         1.90 o                         
   3  18   2          6.12          5.71         2.02 o                         
   4  18   2         56.50         63.20         3.31 o                         
   5  18   2         28.95         27.32         2.64 o                         
  -4 -16   3          3.15          4.53         1.88 o                         
  -3 -16   3         15.36         18.09         2.10 o                         
  -2 -16   3         19.37         20.43         2.16 o                         
  -1 -16   3         22.75         24.54         2.54 o                         
   0 -16   3         76.87         76.78         3.49 o                         
  -5 -15   3         43.21         47.62         3.12 o                         
  -4 -15   3          0.47         -0.92         1.64 o                         
  -3 -15   3          9.06          9.49         1.66 o                         
  -2 -15   3          0.81          0.94         1.46 o                         
  -1 -15   3         10.45         10.88         1.80 o                         
   0 -15   3          0.26          0.92         1.60 o                         
   1 -15   3         12.95         16.35         2.14 o                         
   2 -15   3        138.74        135.22         9.93 o                         
   3 -15   3          3.54          3.04         1.68 o                         
  -6 -14   3          0.33          0.00         1.88 o                         
  -5 -14   3         43.31         41.83         2.78 o                         
  -4 -14   3        169.06        187.62         4.55 o                         
  -3 -14   3         15.49         16.26         1.28 o                         
  -2 -14   3          0.39         -0.40         1.30 o                         
  -1 -14   3         23.11         22.22         1.98 o                         
   0 -14   3         19.47         18.55         1.94 o                         
   1 -14   3          2.67          3.83         1.62 o                         
   2 -14   3         70.24         71.70         3.91 o                         
   3 -14   3          2.98          3.02         1.20 o                         
   4 -14   3          8.39          9.05         1.13 o                         
  -7 -13   3          1.89          1.08         1.39 o                         
  -6 -13   3         12.06          6.94         6.02 o                         
  -5 -13   3         34.56         35.82         2.46 o                         
  -4 -13   3          0.12          0.51         0.96 o                         
  -3 -13   3          5.46          5.65         0.99 o                         
  -2 -13   3        218.60        266.88         4.59 o                         
  -1 -13   3         96.59        101.82         3.12 o                         
   0 -13   3          1.88          3.75         1.46 o                         
   1 -13   3        159.06        157.21         4.03 o                         
   2 -13   3         31.36         32.22         1.52 o                         
   3 -13   3         19.46         19.12         1.17 o                         
   4 -13   3         21.12         20.64         1.22 o                         
   5 -13   3         17.44         15.62         1.25 o                         
  -7 -12   3         12.85          9.98         1.44 o                         
  -6 -12   3          1.19          0.94         1.14 o                         
  -5 -12   3         60.08         55.07         1.86 o                         
  -4 -12   3         40.58         41.52         1.45 o                         
  -3 -12   3         10.74         10.78         1.35 o                         
  -2 -12   3          0.11          0.82         0.78 o                         
  -1 -12   3        322.02        334.22        19.84 o                         
   0 -12   3        149.59        171.99        28.65 o                         
   1 -12   3         68.44         69.47        10.83 o                         
   2 -12   3        111.26        118.26         2.66 o                         
   3 -12   3        199.92        189.89         3.03 o                         
   4 -12   3        107.73        105.88         2.56 o                         
   5 -12   3         50.29         44.60         1.91 o                         
   6 -12   3          0.17         -0.18         0.99 o                         
  -8 -11   3          0.00          0.45         1.26 o                         
  -7 -11   3         60.51         51.23         3.91 o                         
  -6 -11   3          0.21          0.04         0.99 o                         
  -5 -11   3         26.10         29.45         1.43 o                         
  -4 -11   3          1.07          3.04         0.68 o                         
  -3 -11   3         26.96         21.82         1.36 o                         
  -2 -11   3        405.22        430.52         8.67 o                         
  -1 -11   3        473.35        495.64        14.74 o                         
   0 -11   3          4.92          4.79         0.73 o                         
   1 -11   3          8.49         10.18         0.77 o                         
   2 -11   3          2.32          0.87         0.55 o                         
   3 -11   3         61.25         56.54         1.42 o                         
   4 -11   3        122.80        118.57         2.02 o                         
   5 -11   3        116.39        118.63         2.63 o                         
   6 -11   3         18.64         17.81         1.52 o                         
   7 -11   3          3.02          3.64         1.06 o                         
  -8 -10   3          8.16          8.64         1.11 o                         
  -7 -10   3         67.67         64.18         2.06 o                         
  -6 -10   3          0.65          0.50         1.50 o                         
  -5 -10   3         43.84         46.77         1.28 o                         
  -4 -10   3          9.14         12.20         0.96 o                         
  -3 -10   3          2.40          1.45         0.65 o                         
  -2 -10   3        534.38        480.45        41.39 o                         
  -1 -10   3        460.62        426.51         3.38 o                         
   0 -10   3         25.60         28.61         1.14 o                         
   1 -10   3         96.42        119.78         2.73 o                         
   2 -10   3          2.36          2.76         0.58 o                         
   3 -10   3         22.81         23.29         0.85 o                         
   4 -10   3         69.76         61.65         1.14 o                         
   5 -10   3         42.05         39.36         1.32 o                         
   6 -10   3          0.22          0.46         0.99 o                         
   7 -10   3          5.37          5.51         1.01 o                         
   8 -10   3         48.46         46.92         2.15 o                         
  -9  -9   3         92.20         85.38         2.67 o                         
  -8  -9   3         53.01         53.40         1.67 o                         
  -7  -9   3          3.19          2.48         1.08 o                         
  -6  -9   3          0.09         -0.03         0.87 o                         
  -5  -9   3        145.77        151.77        14.60 o                         
  -4  -9   3         81.60         72.38         1.66 o                         
  -3  -9   3        188.74        178.18        13.97 o                         
  -2  -9   3          6.71          4.20         0.59 o                         
  -1  -9   3        425.51        446.38         4.59 o                         
   0  -9   3        223.14        226.14         4.92 o                         
   1  -9   3          6.38          5.88         0.52 o                         
   2  -9   3         49.40         46.31         1.10 o                         
   3  -9   3        103.36         92.78         1.51 o                         
   4  -9   3          0.01         -0.21         0.49 o                         
   5  -9   3          0.26          2.04         0.67 o                         
   6  -9   3         79.54         79.18         2.14 o                         
   7  -9   3         10.18         10.35         1.26 o                         
   8  -9   3          8.02          7.10         1.36 o                         
   9  -9   3          3.54          4.30         1.46 o                         
  -9  -8   3          0.11          0.32         1.00 o                         
  -8  -8   3         31.53         33.61         1.67 o                         
  -7  -8   3        236.47        230.50         3.35 o                         
  -6  -8   3         63.78         54.80         1.71 o                         
  -5  -8   3         53.99         51.26         1.85 o                         
  -4  -8   3         23.59         36.35         1.20 o                         
  -3  -8   3        304.77        296.27         4.23 o                         
  -2  -8   3        298.58        283.72         6.94 o                         
  -1  -8   3         40.31         38.81         1.29 o                         
   0  -8   3         82.67         92.40         1.38 o                         
   1  -8   3         21.95         26.12         0.96 o                         
   2  -8   3          0.68          0.25         0.34 o                         
   3  -8   3          7.71          8.15         0.56 o                         
   4  -8   3         79.41         73.91         1.21 o                         
   5  -8   3        114.79        110.72         1.75 o                         
   6  -8   3          0.02          0.10         0.63 o                         
   7  -8   3          0.16         -0.15         0.83 o                         
   8  -8   3         39.06         38.16         2.42 o                         
   9  -8   3         67.60         69.35         2.37 o                         
  -9  -7   3        138.46        143.62         2.98 o                         
  -8  -7   3         23.67         26.69         2.47 o                         
  -7  -7   3          1.79          1.30         0.80 o                         
  -6  -7   3          1.46          2.11         0.69 o                         
  -5  -7   3         33.52         35.25         0.71 o                         
  -4  -7   3        134.98        104.80         1.44 o                         
  -3  -7   3         27.10         17.76         0.90 o                         
  -2  -7   3        779.36        702.27        12.07 o                         
  -1  -7   3       1393.23       1390.62        22.17 o                         
   0  -7   3        263.68        255.81         3.46 o                         
   1  -7   3        160.60        164.68         4.55 o                         
   2  -7   3         47.99         50.32         1.64 o                         
   3  -7   3        481.83        504.23         2.72 o                         
   4  -7   3         15.75         15.98         0.77 o                         
   5  -7   3         96.37         89.97         1.52 o                         
   6  -7   3         19.77         20.02         0.74 o                         
   7  -7   3         51.22         51.56         1.75 o                         
   8  -7   3         36.53         39.05         1.75 o                         
   9  -7   3          0.01          0.16         1.21 o                         
  10  -7   3          1.31          0.90         1.34 o                         
 -10  -6   3         19.29         15.99         2.20 o                         
  -9  -6   3          0.17          0.44         0.90 o                         
  -8  -6   3         75.74         79.93         1.75 o                         
  -7  -6   3        298.40        285.81        11.75 o                         
  -6  -6   3         78.99         75.64         1.77 o                         
  -5  -6   3          0.59          0.42         0.32 o                         
  -4  -6   3         42.68         45.16         0.88 o                         
  -3  -6   3         23.44         27.65         0.72 o                         
  -2  -6   3         81.42         74.71         1.50 o                         
  -1  -6   3        226.63        220.86         5.15 o                         
   0  -6   3        762.33        776.64        11.98 o                         
   1  -6   3        424.50        411.97        12.03 o                         
   2  -6   3         36.08         37.11         0.81 o                         
   3  -6   3         82.80         78.18         1.94 o                         
   4  -6   3          9.92          8.47         0.62 o                         
   5  -6   3        355.67        362.73         2.75 o                         
   6  -6   3          5.00          5.28         0.54 o                         
   7  -6   3        256.89        263.11         2.66 o                         
   8  -6   3         20.04         19.30         1.32 o                         
   9  -6   3          6.35          7.03         1.31 o                         
  10  -6   3         16.62         14.14         1.50 o                         
 -10  -5   3          5.41          4.59         1.31 o                         
  -9  -5   3          6.70          6.58         0.99 o                         
  -8  -5   3         97.70        100.27         2.81 o                         
  -7  -5   3          2.55          2.02         0.69 o                         
  -6  -5   3          2.34          2.48         0.75 o                         
  -5  -5   3        772.86        731.06        25.50 o                         
  -4  -5   3        146.88        167.46         4.60 o                         
  -3  -5   3        192.32        195.73         1.58 o                         
  -2  -5   3          3.79          5.52         0.33 o                         
  -1  -5   3        230.63        212.96         2.54 o                         
   0  -5   3         52.52         55.83         0.69 o                         
   1  -5   3         44.65         49.17         0.76 o                         
   2  -5   3        330.30        348.17         2.20 o                         
   3  -5   3        181.69        186.20         2.36 o                         
   4  -5   3          4.09          5.59         0.92 o                         
   5  -5   3          3.07          3.41         0.47 o                         
   6  -5   3         54.86         57.42         0.75 o                         
   8  -5   3          5.53          5.17         1.02 o                         
   9  -5   3        155.64        153.37         2.89 o                         
  10  -5   3         73.93         72.59         2.27 o                         
  11  -5   3          3.47          2.18         1.44 o                         
 -10  -4   3         12.11         12.73         1.18 o                         
  -9  -4   3         22.31         21.31         1.38 o                         
  -8  -4   3          5.77          6.16         0.87 o                         
  -7  -4   3         18.73         18.35         0.90 o                         
  -6  -4   3         29.91         30.30         1.17 o                         
  -5  -4   3         32.00         34.05         1.09 o                         
  -4  -4   3         11.05         13.03         1.83 o                         
  -3  -4   3       1058.49       1022.10        13.01 o                         
  -2  -4   3       1320.41       1328.44        11.49 o                         
  -1  -4   3       1573.00       1834.77        35.62 o                         
   0  -4   3       2329.95       2447.39        54.97 o                         
   1  -4   3         18.90         27.35         0.94 o                         
   2  -4   3        144.96        129.99         1.03 o                         
   3  -4   3       1276.45       1327.02         7.21 o                         
   4  -4   3        289.69        307.95         7.88 o                         
   5  -4   3         10.31         14.12         0.40 o                         
   6  -4   3         74.23         80.19         1.05 o                         
   7  -4   3         23.35         24.80         0.74 o                         
   8  -4   3         10.03         10.46         0.68 o                         
   9  -4   3         83.16         78.77         2.08 o                         
  10  -4   3         15.93         15.06         1.44 o                         
  11  -4   3          0.01         -0.28         1.31 o                         
 -10  -3   3          7.92          7.32         1.26 o                         
  -9  -3   3          5.91          7.78         0.92 o                         
  -8  -3   3          5.30          6.45         0.84 o                         
  -7  -3   3         20.42         21.72         1.11 o                         
  -6  -3   3         31.51         27.51         0.65 o                         
  -5  -3   3         66.85         60.97         0.90 o                         
  -4  -3   3         14.45         12.94         0.38 o                         
  -3  -3   3         39.77         59.11         1.04 o                         
  -2  -3   3          6.89         11.23         0.46 o                         
  -1  -3   3       1636.68       1587.18         8.91 o                         
   0  -3   3        647.96        753.98        12.51 o                         
   1  -3   3       1995.89       1960.00        12.15 o                         
   2  -3   3       2426.66       2449.58        45.71 o                         
   3  -3   3       1138.89       1182.39         9.09 o                         
   4  -3   3        777.08        766.32         7.78 o                         
   5  -3   3        193.15        190.64         8.04 o                         
   6  -3   3          2.30          0.99         0.51 o                         
   7  -3   3         62.09         68.12         2.11 o                         
   8  -3   3        251.23        246.52         3.67 o                         
   9  -3   3         26.36         26.80         0.97 o                         
  10  -3   3         14.18         13.22         1.22 o                         
  11  -3   3          1.37          0.84         1.74 o                         
 -10  -2   3         47.05         41.79         2.82 o                         
  -9  -2   3          4.98          4.60         0.87 o                         
  -8  -2   3         22.40         22.48         1.72 o                         
  -7  -2   3         10.26         10.19         0.54 o                         
  -6  -2   3         13.84         11.41         0.37 o                         
  -5  -2   3          0.03          0.30         0.24 o                         
  -4  -2   3         20.19         21.64         0.47 o                         
  -3  -2   3       1408.68       1405.69        14.21 o                         
  -2  -2   3        462.21        470.62         9.03 o                         
  -1  -2   3          1.99          2.80         0.15 o                         
   0  -2   3        274.08        286.43         4.44 o                         
   1  -2   3       1306.58       1474.92        13.43 o                         
   2  -2   3          6.85         15.55         0.27 o                         
   3  -2   3       1622.85       1621.15         8.51 o                         
   4  -2   3       1689.68       1746.96        10.67 o                         
   5  -2   3        278.02        277.30         1.52 o                         
   6  -2   3          5.06          4.64         0.55 o                         
   7  -2   3          1.69          2.26         0.47 o                         
   8  -2   3        202.12        199.21         5.78 o                         
   9  -2   3         57.63         55.42         1.27 o                         
  10  -2   3         26.02         25.98         1.25 o                         
  11  -2   3         11.84         12.06         1.88 o                         
 -10  -1   3          3.81          2.73         1.54 o                         
  -9  -1   3         14.09         15.03         1.28 o                         
  -8  -1   3        134.34        123.20         5.43 o                         
  -7  -1   3         63.77         63.95         1.06 o                         
  -6  -1   3          0.16          0.44         0.18 o                         
  -5  -1   3         50.82         64.98         0.77 o                         
  -4  -1   3        166.57        182.46         1.03 o                         
  -3  -1   3          1.49          0.97         0.32 o                         
  -2  -1   3        124.63        120.11         6.08 o                         
  -1  -1   3       1490.46       1523.32         5.48 o                         
   0  -1   3         46.30         40.09         0.72 o                         
   1  -1   3          0.09          0.65         0.08 o                         
   2  -1   3         57.91         63.63         0.95 o                         
   3  -1   3        220.78        208.40         3.80 o                         
   4  -1   3       1221.41       1220.43         4.86 o                         
   5  -1   3        210.80        203.97         1.30 o                         
   6  -1   3         48.85         53.96         1.07 o                         
   7  -1   3          0.74          2.78         0.66 o                         
   8  -1   3         18.12         20.13         0.76 o                         
   9  -1   3         36.12         36.84         1.06 o                         
  10  -1   3         72.93         69.03         1.44 o                         
 -11   0   3         52.85         53.78         3.12 o                         
 -10   0   3         89.81         85.91         2.36 o                         
  -9   0   3         10.14         10.20         1.41 o                         
  -8   0   3         26.42         24.70         1.98 o                         
  -7   0   3         64.65         66.16         0.79 o                         
  -6   0   3        296.40        294.95         3.15 o                         
  -5   0   3        156.02        162.15         1.80 o                         
  -4   0   3        375.04        420.05         2.18 o                         
  -3   0   3        409.56        482.86         6.84 o                         
  -2   0   3        102.75        131.53         1.18 o                         
  -1   0   3       1563.73       1571.66        16.00 o                         
   0   0   3         36.89         35.00         0.54 o                         
   1   0   3       1488.62       1508.45        11.70 o                         
   2   0   3          9.93         14.44         0.33 o                         
   3   0   3       1449.61       1429.68         5.36 o                         
   4   0   3        872.80        918.14         3.12 o                         
   5   0   3         13.94         10.57         0.42 o                         
   6   0   3        585.09        587.89         3.39 o                         
   7   0   3          1.83          1.38         0.76 o                         
   8   0   3         47.40         48.19         1.30 o                         
   9   0   3          2.37          3.62         0.62 o                         
  10   0   3          8.24          8.75         1.64 o                         
  11   0   3          8.68          8.73         1.64 o                         
 -11   1   3          0.13         -0.64         1.64 o                         
 -10   1   3         49.60         46.34         2.51 o                         
  -9   1   3         42.47         37.78         2.42 o                         
  -8   1   3        451.34        469.88         6.25 o                         
  -7   1   3         19.30         18.13         0.67 o                         
  -6   1   3        168.48        154.31         1.10 o                         
  -5   1   3        147.73        141.74         1.47 o                         
  -4   1   3        531.49        576.64         2.79 o                         
  -3   1   3       1756.32       1660.43         5.24 o                         
  -2   1   3        355.63        313.83         3.66 o                         
  -1   1   3        421.89        484.83         5.32 o                         
   0   1   3        157.33        139.68         0.88 o                         
   1   1   3        137.79        131.87         0.77 o                         
   2   1   3        784.85        851.06         5.88 o                         
   3   1   3       1382.41       1414.11        13.35 o                         
   4   1   3        890.23        950.30         9.74 o                         
   5   1   3        232.91        249.20         3.03 o                         
   6   1   3         71.18         65.00         0.94 o                         
   7   1   3          1.07          0.52         0.53 o                         
   8   1   3          6.18          5.98         0.56 o                         
   9   1   3          2.08          2.03         0.74 o                         
  10   1   3          0.60          1.15         0.85 o                         
  11   1   3          6.32          7.25         1.56 o                         
  12   1   3          3.06          1.48         1.38 o                         
 -11   2   3          0.30         -0.29         0.69 o                         
 -10   2   3         66.53         66.88         2.17 o                         
  -9   2   3        136.12        134.01         2.40 o                         
  -8   2   3         64.91         64.95         1.72 o                         
  -7   2   3          5.56          4.41         0.59 o                         
  -6   2   3        520.93        527.06         6.36 o                         
  -5   2   3        218.50        210.54         4.30 o                         
  -4   2   3       1148.70       1138.50        27.08 o                         
  -3   2   3        319.75        343.59         6.65 o                         
  -2   2   3         43.49         39.66         0.68 o                         
  -1   2   3       2186.96       2306.10        33.62 o                         
   0   2   3        355.59        325.56         4.13 o                         
   1   2   3          6.33         14.62         0.25 o                         
   2   2   3         96.60         99.65         0.88 o                         
   3   2   3        424.62        414.59         3.93 o                         
   4   2   3         74.98         72.88         0.85 o                         
   5   2   3       1329.33       1404.76        11.59 o                         
   6   2   3         37.85         40.52         0.98 o                         
   7   2   3         22.64         21.33         0.84 o                         
   8   2   3          0.06          0.51         0.69 o                         
   9   2   3          3.88          3.70         0.64 o                         
  10   2   3          0.00         -0.12         0.82 o                         
  11   2   3          4.40          6.47         1.72 o                         
  12   2   3          6.55          6.95         1.82 o                         
 -11   3   3         13.23         11.22         1.92 o                         
 -10   3   3         22.48         20.67         1.45 o                         
  -9   3   3         10.61         13.90         1.20 o                         
  -8   3   3         90.08         93.55         1.71 o                         
  -7   3   3        406.87        418.04         8.91 o                         
  -6   3   3         87.93         87.93         4.71 o                         
  -5   3   3        510.27        530.29         4.85 o                         
  -4   3   3          2.37          1.74         0.23 o                         
  -3   3   3         30.07         62.44         2.64 o                         
  -2   3   3          8.89          4.03         0.21 o                         
  -1   3   3        389.66        420.22         7.86 o                         
   0   3   3        125.22        119.61         1.00 o                         
   1   3   3        322.08        323.59         2.54 o                         
   2   3   3        264.60        268.45         1.52 o                         
   3   3   3        328.76        399.78         6.50 o                         
   4   3   3         25.14         28.58         0.59 o                         
   5   3   3        463.41        484.65         2.94 o                         
   6   3   3        306.26        312.59         3.45 o                         
   7   3   3        137.25        135.97         1.28 o                         
   8   3   3         48.77         46.36         1.46 o                         
   9   3   3         76.68         80.57         1.50 o                         
  10   3   3          8.24          7.46         1.14 o                         
  11   3   3         19.70         20.31         2.02 o                         
  12   3   3         27.98         27.62         2.42 o                         
 -10   4   3          3.00          2.76         1.76 o                         
  -9   4   3          8.51          8.49         1.24 o                         
  -8   4   3        121.55        122.67         2.34 o                         
  -7   4   3        127.63        141.28         2.43 o                         
  -6   4   3         76.84         66.19         1.09 o                         
  -5   4   3         27.58         43.49         0.97 o                         
  -4   4   3        301.64        264.04        18.17 o                         
  -3   4   3        190.42        172.11         1.86 o                         
  -2   4   3         22.16         14.30         0.39 o                         
  -1   4   3        133.96        121.81         2.54 o                         
   0   4   3        129.55        104.36         0.90 o                         
   1   4   3        931.67       1005.31         6.22 o                         
   2   4   3        208.12        254.79         3.21 o                         
   3   4   3       1502.54       1594.93        17.34 o                         
   4   4   3        813.47        894.93        13.38 o                         
   5   4   3        226.34        234.25         3.02 o                         
   6   4   3          9.06          5.97         0.48 o                         
   7   4   3         22.84         19.45         0.50 o                         
   8   4   3        388.26        384.60         3.87 o                         
   9   4   3        233.80        247.07         2.86 o                         
  10   4   3          1.70          1.41         0.97 o                         
  11   4   3          1.83          1.50         1.56 o                         
 -10   5   3          5.57          5.87         0.98 o                         
  -9   5   3          9.16          9.76         1.20 o                         
  -8   5   3        129.49        133.28         3.84 o                         
  -7   5   3          2.96          2.49         0.61 o                         
  -6   5   3         28.93         30.00         1.14 o                         
  -5   5   3        154.09        144.16         4.19 o                         
  -4   5   3          7.32          8.19         1.82 o                         
  -3   5   3        333.77        417.64         9.57 o                         
  -2   5   3        356.80        340.81         5.98 o                         
  -1   5   3        742.88        748.88         3.83 o                         
   0   5   3        951.24        976.28         4.77 o                         
   1   5   3          9.52         13.94         0.37 o                         
   2   5   3       2536.74       2555.17        18.78 o                         
   3   5   3       1079.07       1195.14        17.47 o                         
   4   5   3        459.01        493.78         4.87 o                         
   5   5   3        190.48        177.61         6.78 o                         
   6   5   3          1.39          3.43         0.96 o                         
   7   5   3         21.29         22.56         0.93 o                         
   8   5   3        297.83        313.11         3.49 o                         
   9   5   3         22.57         24.14         0.99 o                         
  10   5   3         25.18         25.65         1.49 o                         
  11   5   3          0.23          0.25         1.15 o                         
 -10   6   3          1.89          1.66         1.92 o                         
  -9   6   3         53.47         53.43         1.93 o                         
  -8   6   3         76.06         78.42         1.59 o                         
  -7   6   3         45.67         49.25         1.60 o                         
  -6   6   3         69.23         74.84         1.54 o                         
  -5   6   3        364.94        400.94         3.41 o                         
  -3   6   3          0.10          1.83         0.31 o                         
  -2   6   3         13.83         19.69         0.55 o                         
  -1   6   3       1013.58       1062.05        31.95 o                         
   0   6   3         10.94         15.38         0.36 o                         
   1   6   3       2555.79       2576.04        13.61 o                         
   2   6   3       1280.34       1388.63        11.39 o                         
   3   6   3        204.64        205.69         3.90 o                         
   4   6   3        791.89        804.40         3.08 o                         
   5   6   3        176.80        149.07         2.36 o                         
   6   6   3         81.14         90.56         1.50 o                         
   7   6   3        113.78        116.73         1.84 o                         
   8   6   3        222.30        202.08         5.51 o                         
   9   6   3         16.18         14.83         0.77 o                         
  10   6   3         11.07         12.72         1.30 o                         
  11   6   3          0.86          1.03         1.51 o                         
 -10   7   3         27.05         25.58         2.46 o                         
  -9   7   3         15.84         14.65         1.10 o                         
  -8   7   3          8.80          9.34         0.92 o                         
  -7   7   3        307.03        310.27         3.24 o                         
  -6   7   3          9.94         10.69         0.82 o                         
  -5   7   3        275.04        283.86         2.33 o                         
  -4   7   3        319.84        352.26        23.67 o                         
  -3   7   3         22.70         21.55         0.80 o                         
  -2   7   3         93.44         94.38         2.27 o                         
  -1   7   3        112.89        105.94         2.61 o                         
   0   7   3        497.35        585.63         3.58 o                         
   1   7   3         91.03        112.86         1.36 o                         
   2   7   3        218.20        214.21         5.16 o                         
   3   7   3       1844.97       1945.11        16.67 o                         
   4   7   3        231.42        267.50        11.33 o                         
   5   7   3        308.99        299.46         2.52 o                         
   6   7   3         57.55         57.91         1.13 o                         
   7   7   3         58.74         59.32         1.91 o                         
   8   7   3        336.13        361.71        13.13 o                         
   9   7   3        249.18        241.06         3.93 o                         
  10   7   3          3.80          3.08         1.15 o                         
  11   7   3          4.98          4.47         1.92 o                         
 -10   8   3          4.89          4.59         2.06 o                         
  -9   8   3          0.01          0.44         1.08 o                         
  -8   8   3        124.45        120.50         2.69 o                         
  -7   8   3        337.26        332.26         3.03 o                         
  -6   8   3        284.56        275.81         3.34 o                         
  -5   8   3          0.22          0.57         0.65 o                         
  -4   8   3         97.87        110.97         2.13 o                         
  -3   8   3        119.43        121.74         2.98 o                         
  -2   8   3          1.39          2.26         0.78 o                         
  -1   8   3         30.07         35.41         0.91 o                         
   0   8   3        373.92        356.65         4.96 o                         
   1   8   3        305.41        303.39         2.89 o                         
   2   8   3         14.84          9.10         0.39 o                         
   3   8   3        510.83        510.48         2.61 o                         
   4   8   3         73.67         70.67         1.92 o                         
   5   8   3         56.78         53.18         1.44 o                         
   6   8   3        153.05        153.95         9.66 o                         
   7   8   3         40.29         38.90         1.39 o                         
   8   8   3        113.60        109.98         4.85 o                         
   9   8   3        126.81        126.17         2.61 o                         
  10   8   3         18.11         19.07         1.50 o                         
  -9   9   3          0.24          1.12         1.24 o                         
  -8   9   3        133.85        125.07         2.70 o                         
  -7   9   3         24.25         25.86         1.94 o                         
  -6   9   3         11.09         11.72         0.87 o                         
  -5   9   3        304.99        313.44         3.15 o                         
  -4   9   3          2.85          4.07         0.52 o                         
  -3   9   3          1.66          2.85         0.47 o                         
  -2   9   3          0.03         -0.27         0.37 o                         
  -1   9   3          1.38          1.68         0.84 o                         
   0   9   3        112.42         92.65         1.46 o                         
   1   9   3         80.63         68.63         1.84 o                         
   2   9   3       1222.01       1220.68         4.94 o                         
   3   9   3        295.66        295.61         3.73 o                         
   4   9   3        228.88        222.71         2.46 o                         
   5   9   3        191.08        191.57         4.75 o                         
   6   9   3         13.39         16.58         1.02 o                         
   7   9   3         16.56         19.27         0.84 o                         
   8   9   3         17.47         17.79         0.90 o                         
   9   9   3          1.08          2.03         0.87 o                         
  10   9   3         37.79         36.95         2.14 o                         
  -9  10   3         22.91         20.07         2.34 o                         
  -8  10   3         14.13         13.44         1.47 o                         
  -7  10   3          6.46          8.77         1.22 o                         
  -6  10   3        106.86        106.45         4.67 o                         
  -5  10   3          0.21         -0.37         0.64 o                         
  -4  10   3        137.73        135.73         1.87 o                         
  -3  10   3       1052.06       1093.17        26.44 o                         
  -2  10   3         10.39         13.97         0.62 o                         
  -1  10   3        313.52        321.72         8.60 o                         
   0  10   3         38.18         30.66         0.99 o                         
   1  10   3         42.69         41.31         0.94 o                         
   2  10   3        930.68        829.69         4.54 o                         
   3  10   3         51.05         53.93         0.92 o                         
   4  10   3        238.00        244.31         2.65 o                         
   5  10   3        152.76        146.03         3.08 o                         
   6  10   3        141.35        125.52         2.02 o                         
   7  10   3          2.40          3.28         0.57 o                         
   8  10   3          0.01          0.10         0.63 o                         
   9  10   3         30.78         29.47         1.64 o                         
  10  10   3         29.85         29.56         2.32 o                         
  -8  11   3          2.33          1.22         1.25 o                         
  -7  11   3         81.40         79.91         2.62 o                         
  -6  11   3          4.44          5.57         1.13 o                         
  -5  11   3         71.47         75.28         3.08 o                         
  -4  11   3        160.66        164.07         2.06 o                         
  -3  11   3          4.54          3.21         0.67 o                         
  -2  11   3         29.68         28.09         1.20 o                         
  -1  11   3        288.89        262.74         3.06 o                         
   0  11   3          0.02          0.10         0.67 o                         
   1  11   3       1214.90       1114.66         4.69 o                         
   2  11   3         45.25         46.06         1.06 o                         
   3  11   3        320.98        289.92         2.43 o                         
   4  11   3        507.10        500.75         3.98 o                         
   5  11   3         54.09         52.91         1.53 o                         
   6  11   3          0.25          0.27         0.63 o                         
   7  11   3         37.60         37.98         1.15 o                         
   8  11   3          1.31          1.81         0.68 o                         
   9  11   3        108.75        109.78         2.71 o                         
  -8  12   3         32.49         29.57         2.56 o                         
  -7  12   3          6.08          5.50         1.33 o                         
  -6  12   3         25.21         25.41         1.57 o                         
  -5  12   3          0.16          0.18         1.03 o                         
  -4  12   3         29.23         29.17         1.00 o                         
  -3  12   3        145.78        130.50         1.98 o                         
  -2  12   3         55.83         54.56         1.26 o                         
  -1  12   3         80.39         78.89         1.69 o                         
   0  12   3         66.99         52.98         1.87 o                         
   1  12   3         27.13         25.96         1.11 o                         
   2  12   3         29.80         26.80         1.13 o                         
   3  12   3        268.92        261.74         2.98 o                         
   4  12   3         44.60         39.19         1.38 o                         
   5  12   3         12.46          9.21         0.67 o                         
   6  12   3        183.95        191.97         3.64 o                         
   7  12   3         83.77         78.33         1.94 o                         
   8  12   3         15.09         15.24         0.92 o                         
   9  12   3          0.75          0.83         1.03 o                         
  -7  13   3          0.94          2.34         1.86 o                         
  -6  13   3          0.48          0.45         1.17 o                         
  -5  13   3          8.84          9.01         1.94 o                         
  -4  13   3         15.87         16.85         1.25 o                         
  -3  13   3        236.38        225.54         3.23 o                         
  -2  13   3        127.58        126.21         2.43 o                         
  -1  13   3         27.49         26.98         1.04 o                         
   0  13   3         84.36         82.29         2.13 o                         
   1  13   3        164.85        142.11         4.23 o                         
   2  13   3          7.96          8.44         0.66 o                         
   3  13   3          1.05          0.89         0.62 o                         
   4  13   3          3.14          3.72         0.84 o                         
   5  13   3        105.19        112.30         2.25 o                         
   6  13   3         30.78         30.13         1.16 o                         
   7  13   3         13.94         17.22         0.91 o                         
   8  13   3         65.10         62.31         2.20 o                         
  -6  14   3          1.82          1.82         1.33 o                         
  -5  14   3         18.43         17.04         1.53 o                         
  -4  14   3          0.01          0.99         1.11 o                         
  -3  14   3         26.82         23.40         1.45 o                         
  -2  14   3         42.28         41.46         2.24 o                         
  -1  14   3         82.46         82.15         2.98 o                         
   0  14   3         14.80         14.12         1.16 o                         
   1  14   3          9.79         12.56         1.06 o                         
   2  14   3         46.01         45.12         1.55 o                         
   3  14   3          0.06          0.01         0.66 o                         
   4  14   3          2.70          2.56         0.91 o                         
   5  14   3         53.48         50.40         1.40 o                         
   6  14   3          0.87          1.29         0.86 o                         
   7  14   3         62.98         65.25         1.46 o                         
   8  14   3         62.46         58.38         2.21 o                         
  -5  15   3          3.75          4.66         1.06 o                         
  -4  15   3          2.60          2.19         0.97 o                         
  -3  15   3          4.81          4.21         1.22 o                         
  -2  15   3         30.12         29.05         1.75 o                         
  -1  15   3          8.98         10.02         1.74 o                         
   0  15   3         35.07         33.63         2.18 o                         
   1  15   3         51.84         54.65         2.58 o                         
   2  15   3         63.21         61.20         5.19 o                         
   3  15   3         50.56         48.53         1.68 o                         
   4  15   3         90.32         92.42         2.25 o                         
   5  15   3         71.65         73.35         1.71 o                         
   6  15   3         14.82         16.90         1.36 o                         
   7  15   3         38.12         37.28         1.91 o                         
  -4  16   3          0.00         -0.22         1.00 o                         
  -3  16   3         10.21          9.74         1.12 o                         
  -2  16   3        197.32        197.47         3.99 o                         
  -1  16   3          0.13         -0.34         1.42 o                         
   0  16   3        130.98        132.57         3.99 o                         
   1  16   3          1.31          1.08         1.54 o                         
   2  16   3        156.87        160.47         4.23 o                         
   3  16   3          4.73          6.55         1.68 o                         
   4  16   3          9.08         10.55         1.01 o                         
   5  16   3          4.29          5.05         0.95 o                         
   6  16   3         59.44         61.14         2.14 o                         
  -2  17   3         47.86         45.60         1.98 o                         
  -1  17   3          7.13          7.44         1.30 o                         
   0  17   3         20.99         21.89         2.22 o                         
   1  17   3         61.76         64.00         3.12 o                         
   2  17   3          2.62          1.96         1.76 o                         
   3  17   3         28.74         33.77         2.46 o                         
   4  17   3         21.51         20.35         2.14 o                         
   5  17   3          3.30          4.39         1.30 o                         
   0  18   3          7.45         10.96         1.80 o                         
   2  18   3         24.89         25.76         2.54 o                         
   3  18   3         11.74         11.90         2.16 o                         
   4  18   3          0.07         -0.68         1.96 o                         
   5  18   3         41.50         40.28         2.74 o                         
  -2 -16   4         63.74         65.12         3.27 o                         
  -1 -16   4        130.99        144.99         4.37 o                         
  -4 -15   4          2.64          4.29         1.78 o                         
  -3 -15   4          1.20          1.58         1.58 o                         
  -2 -15   4         96.68        100.78         3.53 o                         
  -1 -15   4          0.21         -0.50         1.58 o                         
   0 -15   4          3.50          6.27         1.88 o                         
   1 -15   4         89.41         93.41         3.75 o                         
   2 -15   4          0.30          0.54         1.84 o                         
  -5 -14   4          0.01         -0.20         1.96 o                         
  -4 -14   4         52.37         54.33         2.80 o                         
  -3 -14   4         42.72         45.81         1.73 o                         
  -2 -14   4        117.57        135.27         3.65 o                         
  -1 -14   4          0.99          1.88         1.64 o                         
   0 -14   4          3.46          3.87         1.70 o                         
   1 -14   4          4.28          4.47         1.70 o                         
   2 -14   4         18.59         20.91         2.26 o                         
   3 -14   4         32.81         34.59         1.81 o                         
   4 -14   4          4.34          4.01         1.98 o                         
  -6 -13   4          3.37          2.80         1.78 o                         
  -5 -13   4          3.30          3.29         1.76 o                         
  -4 -13   4         73.63         78.60         3.12 o                         
  -3 -13   4          8.66          9.12         1.10 o                         
  -2 -13   4         42.77         45.68         1.63 o                         
  -1 -13   4        156.86        158.01         3.81 o                         
   0 -13   4        109.99        127.02         3.59 o                         
   1 -13   4          0.02          2.04         1.48 o                         
   2 -13   4          0.04          0.05         0.95 o                         
   3 -13   4          6.83          7.50         1.25 o                         
   4 -13   4          5.58          3.91         1.02 o                         
   5 -13   4          2.45          2.56         1.03 o                         
  -7 -12   4          2.26          2.77         1.37 o                         
  -6 -12   4          0.23         -0.03         1.08 o                         
  -5 -12   4        114.49        123.63         2.64 o                         
  -4 -12   4         82.76         88.76         1.64 o                         
  -3 -12   4         14.44         15.72         1.42 o                         
  -2 -12   4         70.51         67.88         3.67 o                         
  -1 -12   4         35.05         32.49         3.64 o                         
   0 -12   4          8.62         11.86         0.95 o                         
   1 -12   4        462.26        461.22         4.42 o                         
   2 -12   4        220.97        218.55         3.20 o                         
   3 -12   4          0.01          0.96         0.86 o                         
   4 -12   4         67.46         65.85         2.17 o                         
   5 -12   4          0.05          1.41         1.20 o                         
   6 -12   4          6.68          6.69         1.33 o                         
  -7 -11   4         22.29         23.17         1.64 o                         
  -6 -11   4          6.50          6.37         1.23 o                         
  -5 -11   4         93.40         98.87         2.27 o                         
  -4 -11   4        120.05        114.59         1.74 o                         
  -3 -11   4        200.69        203.65         2.62 o                         
  -2 -11   4         54.97         40.96         1.36 o                         
  -1 -11   4        110.33        116.68         1.98 o                         
   0 -11   4          0.65          1.70         0.70 o                         
   1 -11   4         83.37         86.13         1.59 o                         
   2 -11   4        172.63        168.64         2.21 o                         
   3 -11   4         74.85         82.94         2.14 o                         
   4 -11   4         11.54         12.61         0.92 o                         
   5 -11   4          2.22          2.19         1.12 o                         
   6 -11   4        100.94        101.79         2.17 o                         
   7 -11   4         13.56         15.26         1.30 o                         
  -8 -10   4          7.04          8.64         1.38 o                         
  -7 -10   4          2.57          4.07         1.76 o                         
  -6 -10   4          1.75          2.44         1.03 o                         
  -5 -10   4         66.25         69.23         3.08 o                         
  -4 -10   4        295.97        279.10         3.25 o                         
  -3 -10   4         52.16         51.50         1.43 o                         
  -2 -10   4         15.03         13.49         0.82 o                         
  -1 -10   4         32.32         27.43         1.05 o                         
   0 -10   4         69.50         55.60         1.46 o                         
   1 -10   4        114.85         98.23         2.43 o                         
   2 -10   4         98.40        114.69         2.34 o                         
   3 -10   4         22.73         21.30         0.90 o                         
   4 -10   4         13.97         13.52         0.85 o                         
   5 -10   4          7.71          8.70         0.86 o                         
   6 -10   4          0.15         -0.29         0.89 o                         
   7 -10   4         14.84         15.55         1.24 o                         
   8 -10   4        140.41        135.24         3.23 o                         
  -8  -9   4         19.01         17.18         1.21 o                         
  -7  -9   4          3.96          2.71         1.20 o                         
  -6  -9   4         23.59         26.60         2.94 o                         
  -5  -9   4         32.95         31.25         1.35 o                         
  -4  -9   4        167.01        156.34         4.89 o                         
  -3  -9   4         10.97          8.22         0.79 o                         
  -2  -9   4         42.96         34.90         1.04 o                         
  -1  -9   4         41.65         37.91         2.40 o                         
   0  -9   4          1.01          1.21         0.54 o                         
   1  -9   4        194.04        200.48         4.61 o                         
   2  -9   4        373.95        367.70         8.40 o                         
   3  -9   4         24.40         27.53         1.05 o                         
   4  -9   4         23.28         26.92         0.92 o                         
   5  -9   4         54.73         53.39         1.47 o                         
   6  -9   4         65.93         61.28         1.95 o                         
   7  -9   4         42.72         38.81         1.72 o                         
   8  -9   4         13.18         13.54         1.55 o                         
  -9  -8   4          0.30          0.51         1.24 o                         
  -8  -8   4          1.47          1.36         1.14 o                         
  -7  -8   4         80.64         77.67         6.80 o                         
  -6  -8   4        165.12        165.71         2.23 o                         
  -5  -8   4        117.08        109.40         2.12 o                         
  -4  -8   4         61.93         55.26         1.07 o                         
  -3  -8   4         33.48         36.79         1.36 o                         
  -2  -8   4          8.59          4.51         0.59 o                         
  -1  -8   4         75.42         71.47         1.01 o                         
   0  -8   4          0.16          2.01         0.45 o                         
   1  -8   4         52.29         43.24         0.98 o                         
   2  -8   4         29.19         31.36         0.80 o                         
   3  -8   4         29.42         31.72         0.76 o                         
   4  -8   4        372.76        359.90         4.31 o                         
   5  -8   4        105.45        108.09         1.56 o                         
   6  -8   4         13.90         12.66         1.12 o                         
   7  -8   4          1.24          0.97         1.09 o                         
   8  -8   4         90.42         81.75         3.51 o                         
   9  -8   4          6.96          8.34         1.50 o                         
  -9  -7   4         16.92         17.86         1.60 o                         
  -8  -7   4          6.63          5.87         1.22 o                         
  -7  -7   4         31.38         29.79         1.22 o                         
  -6  -7   4         54.57         49.99         2.17 o                         
  -5  -7   4        431.07        386.11         2.33 o                         
  -4  -7   4         21.55         23.26         1.12 o                         
  -3  -7   4         61.66         78.28         1.64 o                         
  -2  -7   4        281.66        253.82         4.68 o                         
  -1  -7   4         28.15         25.51         1.24 o                         
   0  -7   4          0.27          0.70         0.27 o                         
   1  -7   4         77.00         80.63         1.94 o                         
   2  -7   4          4.03          3.73         0.39 o                         
   3  -7   4        196.39        183.54         1.80 o                         
   4  -7   4         66.84         61.43         1.56 o                         
   5  -7   4         53.42         54.70         0.99 o                         
   6  -7   4          1.25          1.25         0.56 o                         
   7  -7   4          5.90          5.79         0.89 o                         
   8  -7   4          2.49          2.68         1.54 o                         
   9  -7   4         46.03         45.56         1.99 o                         
  10  -7   4         17.79         18.25         2.60 o                         
  -9  -6   4         11.07          9.81         1.16 o                         
  -8  -6   4          9.11         11.81         1.22 o                         
  -7  -6   4          0.02         -0.19         0.76 o                         
  -6  -6   4        149.64        147.99         2.84 o                         
  -5  -6   4        224.05        200.36         6.71 o                         
  -4  -6   4         55.75         61.41         0.69 o                         
  -3  -6   4         23.57         17.51         0.80 o                         
  -2  -6   4        191.12        222.03         3.39 o                         
  -1  -6   4          8.33          9.93         0.33 o                         
   0  -6   4        890.10        948.45        12.44 o                         
   1  -6   4        295.34        362.50         4.59 o                         
   2  -6   4        365.18        371.95         3.91 o                         
   3  -6   4        115.27        114.54         1.45 o                         
   4  -6   4          1.56          1.87         0.56 o                         
   5  -6   4        377.15        358.98         2.82 o                         
   6  -6   4         91.72         90.15         1.39 o                         
   7  -6   4          0.08          0.44         0.67 o                         
   8  -6   4         19.36         20.97         1.41 o                         
   9  -6   4          8.49         10.06         1.28 o                         
  10  -6   4         12.67         13.81         1.56 o                         
  -9  -5   4         71.60         68.00         1.80 o                         
  -8  -5   4          0.67          1.37         0.81 o                         
  -7  -5   4          1.08          1.69         0.88 o                         
  -6  -5   4        118.38        103.71         1.99 o                         
  -5  -5   4         32.40         38.48         1.24 o                         
  -4  -5   4        140.84        167.96         1.03 o                         
  -3  -5   4        336.98        345.50        22.81 o                         
  -2  -5   4         47.18         67.19         4.24 o                         
  -1  -5   4        123.49        135.55         1.12 o                         
   0  -5   4          0.22          0.29         0.18 o                         
   1  -5   4        113.40        113.25         1.52 o                         
   2  -5   4        296.50        297.97         2.88 o                         
   3  -5   4          0.61          2.52         0.78 o                         
   4  -5   4       1087.89       1099.10         8.79 o                         
   5  -5   4        334.04        332.26         4.74 o                         
   6  -5   4         41.79         37.00         0.92 o                         
   7  -5   4        127.57        131.36         1.91 o                         
   8  -5   4         31.53         31.20         1.48 o                         
   9  -5   4          0.00         -0.38         1.02 o                         
  10  -5   4         15.16         14.92         1.45 o                         
  11  -5   4          4.64          4.23         1.52 o                         
 -10  -4   4         33.78         34.76         1.53 o                         
  -9  -4   4          1.48          2.68         0.94 o                         
  -8  -4   4         40.91         36.43         1.29 o                         
  -7  -4   4         30.39         31.53         1.72 o                         
  -6  -4   4        177.29        158.28        10.52 o                         
  -5  -4   4        175.48        182.92         1.83 o                         
  -4  -4   4         13.52         15.91         0.60 o                         
  -3  -4   4         11.92         10.76         0.35 o                         
  -2  -4   4        744.50        744.64         6.02 o                         
  -1  -4   4        707.77        768.25        40.93 o                         
   0  -4   4        128.84        131.04         2.29 o                         
   1  -4   4         10.19          4.26         0.34 o                         
   2  -4   4         20.00         20.43         0.65 o                         
   3  -4   4          0.11          0.05         0.27 o                         
   4  -4   4        170.04        177.22         2.80 o                         
   5  -4   4         39.65         34.10         0.58 o                         
   6  -4   4        161.43        148.94         2.05 o                         
   7  -4   4        150.01        155.15         2.36 o                         
   8  -4   4         21.85         23.93         1.28 o                         
   9  -4   4          0.55          0.68         0.97 o                         
  10  -4   4          0.36          0.25         1.08 o                         
  11  -4   4          0.40          1.08         1.29 o                         
 -10  -3   4         18.35         16.53         1.52 o                         
  -9  -3   4         84.40         84.84         2.24 o                         
  -8  -3   4         35.35         39.39         1.60 o                         
  -7  -3   4         67.69         64.07         4.06 o                         
  -6  -3   4         10.24         11.86         0.45 o                         
  -5  -3   4         84.24         87.59         1.06 o                         
  -4  -3   4        108.61        102.63         1.15 o                         
  -3  -3   4         29.38         28.51         1.56 o                         
  -2  -3   4         91.24        114.02         0.77 o                         
  -1  -3   4          2.87          3.87         0.30 o                         
   0  -3   4       3184.58       3053.14        79.14 o                         
   1  -3   4       7395.69       7075.46        72.83 o                         
   2  -3   4        135.27        147.87         2.89 o                         
   3  -3   4       2283.73       2374.00        22.60 o                         
   4  -3   4        151.01        161.94         2.18 o                         
   5  -3   4          5.30          8.64         0.40 o                         
   6  -3   4        140.38        148.12         1.23 o                         
   7  -3   4         69.97         70.38         1.00 o                         
   8  -3   4          6.62          6.66         0.62 o                         
   9  -3   4          0.03          0.70         0.88 o                         
  10  -3   4          1.59          2.33         1.10 o                         
  11  -3   4          0.01          0.29         1.13 o                         
 -10  -2   4          1.15          2.96         1.24 o                         
  -9  -2   4         63.13         61.44         1.63 o                         
  -8  -2   4         55.61         54.33         3.17 o                         
  -7  -2   4          0.54          0.47         0.39 o                         
  -6  -2   4          2.37          2.42         0.40 o                         
  -5  -2   4          3.86          3.22         0.37 o                         
  -4  -2   4         32.81         34.61         1.04 o                         
  -3  -2   4        806.21        819.52        46.51 o                         
  -2  -2   4         24.54         18.98         0.51 o                         
  -1  -2   4        694.35        681.38         5.85 o                         
   0  -2   4         72.05         85.57         0.66 o                         
   1  -2   4       1465.65       1527.74        16.75 o                         
   2  -2   4       2967.37       3017.24        18.56 o                         
   3  -2   4         11.49         12.91         0.25 o                         
   4  -2   4         88.61         90.79         1.47 o                         
   5  -2   4        666.16        673.97         9.27 o                         
   6  -2   4        949.76        976.69         5.04 o                         
   7  -2   4          4.89          6.32         0.54 o                         
   8  -2   4          0.75          0.96         0.54 o                         
   9  -2   4         86.99         83.59         1.48 o                         
  10  -2   4          1.36          1.01         0.92 o                         
  11  -2   4          3.68          3.45         1.74 o                         
 -10  -1   4         61.86         58.94         2.11 o                         
  -9  -1   4         84.00         86.32         9.59 o                         
  -8  -1   4          2.30          2.23         0.89 o                         
  -7  -1   4         20.79         21.84         0.73 o                         
  -6  -1   4         11.51         12.05         0.35 o                         
  -5  -1   4          0.51          0.12         0.50 o                         
  -4  -1   4         22.82         26.54         1.61 o                         
  -3  -1   4          8.59         26.42         7.56 o                         
  -2  -1   4        111.90        106.93         1.15 o                         
  -1  -1   4          0.58          0.49         0.11 o                         
   0  -1   4       1927.45       1958.42        23.43 o                         
   1  -1   4       2089.44       2098.33         6.12 o                         
   2  -1   4         60.01         49.15         0.66 o                         
   3  -1   4          1.06          2.22         0.32 o                         
   4  -1   4         33.88         40.70         0.61 o                         
   5  -1   4         75.14         76.62         0.93 o                         
   6  -1   4        178.77        183.92         2.01 o                         
   7  -1   4        129.01        133.38         3.41 o                         
   8  -1   4        310.24        318.40         4.29 o                         
   9  -1   4         69.82         76.55         1.67 o                         
  10  -1   4          2.38          2.16         0.72 o                         
  11  -1   4          5.15          5.09         1.72 o                         
 -10   0   4         73.35         66.15         2.23 o                         
  -9   0   4        221.27        217.06         4.93 o                         
  -8   0   4         48.76         49.71         1.15 o                         
  -7   0   4          4.21          5.60         0.82 o                         
  -6   0   4         22.30         24.10         0.60 o                         
  -5   0   4        123.93        134.37         1.96 o                         
  -4   0   4         14.53         14.41         0.28 o                         
  -3   0   4         86.34         93.10         5.88 o                         
  -2   0   4        740.32        730.72        33.11 o                         
  -1   0   4        286.05        265.93         1.29 o                         
   0   0   4         80.38         66.93         0.72 o                         
   1   0   4       2991.00       2893.15        21.71 o                         
   2   0   4       1532.15       1513.99        17.24 o                         
   3   0   4          0.13          0.25         0.18 o                         
   4   0   4         13.68         16.61         0.45 o                         
   5   0   4         25.01         27.66         0.55 o                         
   6   0   4         71.40         75.49         1.24 o                         
   7   0   4         81.79         87.21         2.36 o                         
   8   0   4        178.97        186.43         6.04 o                         
   9   0   4          7.51          7.68         0.69 o                         
  10   0   4         52.66         52.62         1.64 o                         
  11   0   4         22.93         21.21         2.04 o                         
 -10   1   4          7.06          6.27         1.27 o                         
  -9   1   4          8.69         11.30         1.98 o                         
  -8   1   4        219.05        220.53         4.53 o                         
  -7   1   4        379.39        384.22         3.63 o                         
  -6   1   4         87.36         87.70         0.81 o                         
  -5   1   4          6.01         10.64         0.33 o                         
  -4   1   4        179.49        202.80         1.08 o                         
  -3   1   4        105.72        125.47         0.73 o                         
  -2   1   4        173.41        226.49         1.68 o                         
  -1   1   4        863.68        957.11        15.01 o                         
   0   1   4        212.28        180.54         3.51 o                         
   1   1   4       1165.16       1110.41         3.51 o                         
   2   1   4        248.21        246.77         3.38 o                         
   3   1   4        121.89        132.15         1.25 o                         
   4   1   4          9.40         14.42         0.33 o                         
   5   1   4          0.00          1.97         0.29 o                         
   6   1   4         47.38         53.13         1.29 o                         
   7   1   4          0.14          0.24         0.72 o                         
   8   1   4         16.85         19.57         0.74 o                         
   9   1   4         83.67         90.55         3.09 o                         
  10   1   4         48.42         47.15         1.60 o                         
  11   1   4          2.37          2.32         1.00 o                         
 -10   2   4          8.89          9.49         1.30 o                         
  -9   2   4        122.92        119.35         3.71 o                         
  -8   2   4         60.92         69.42         1.74 o                         
  -7   2   4          0.14         -0.08         0.48 o                         
  -6   2   4          4.48          5.75         0.44 o                         
  -5   2   4        837.71        834.28         3.27 o                         
  -4   2   4        264.43        275.67         1.49 o                         
  -3   2   4        192.32        206.59         6.01 o                         
  -2   2   4          2.55          1.56         0.17 o                         
  -1   2   4          5.54          4.03         0.16 o                         
   0   2   4         98.50         82.14         0.80 o                         
   1   2   4        171.11        155.73         1.36 o                         
   2   2   4        868.49        843.85         8.68 o                         
   3   2   4        226.54        183.30         2.66 o                         
   4   2   4        267.77        344.37         2.30 o                         
   5   2   4         61.78         63.92         0.79 o                         
   6   2   4         30.12         33.57         0.86 o                         
   7   2   4        149.26        169.63         2.50 o                         
   8   2   4         52.41         60.42         1.42 o                         
   9   2   4         31.89         34.59         1.26 o                         
  10   2   4         16.19         17.55         1.17 o                         
  11   2   4         32.16         33.87         2.32 o                         
  12   2   4         12.32         10.16         2.04 o                         
 -10   3   4          6.27          4.91         1.78 o                         
  -9   3   4         10.59         11.30         1.18 o                         
  -8   3   4          6.81          6.89         0.96 o                         
  -7   3   4        294.49        294.20         2.45 o                         
  -6   3   4         56.31         52.27         1.07 o                         
  -5   3   4         33.94         33.57         0.80 o                         
  -4   3   4          7.80         11.63         0.43 o                         
  -3   3   4         31.56         22.11         0.42 o                         
  -2   3   4        295.13        307.05         2.26 o                         
  -1   3   4         79.77         96.72         1.32 o                         
   0   3   4        706.47        708.92        16.58 o                         
   1   3   4          0.11          0.28         0.10 o                         
   2   3   4        163.64        151.62         2.09 o                         
   3   3   4         84.34         86.73         0.71 o                         
   4   3   4         44.08         56.93         0.79 o                         
   5   3   4       2000.97       2119.29        69.47 o                         
   6   3   4        386.40        358.18         4.30 o                         
   7   3   4        186.93        192.80         3.35 o                         
   8   3   4        156.15        168.67         1.93 o                         
   9   3   4         57.82         65.79         1.64 o                         
  10   3   4         89.30         90.65         2.03 o                         
  11   3   4          4.52          4.97         1.56 o                         
  12   3   4          0.01          0.98         1.66 o                         
 -10   4   4         24.18         23.26         2.38 o                         
  -9   4   4         25.23         24.70         1.58 o                         
  -8   4   4        156.23        160.18         3.90 o                         
  -7   4   4          1.55          1.05         0.52 o                         
  -6   4   4         20.13         16.16         0.65 o                         
  -5   4   4        785.74        845.53         3.91 o                         
  -4   4   4        578.24        581.22        21.18 o                         
  -3   4   4         30.92         33.30         0.79 o                         
  -2   4   4        554.29        679.30         7.36 o                         
  -1   4   4        423.00        518.70        10.38 o                         
   0   4   4        442.73        408.80         2.59 o                         
   1   4   4        242.98        357.44         5.19 o                         
   2   4   4          4.72          6.36         0.22 o                         
   3   4   4         36.81         24.93         0.52 o                         
   4   4   4        130.00        109.51         1.89 o                         
   5   4   4        366.17        413.03         3.51 o                         
   6   4   4        688.24        771.27        13.87 o                         
   7   4   4        288.65        270.41         2.86 o                         
   8   4   4         32.70         33.40         1.52 o                         
   9   4   4        120.97        127.35         2.17 o                         
  10   4   4        161.09        165.49         3.02 o                         
  11   4   4         27.77         27.04         2.28 o                         
  12   4   4         10.28          7.89         1.96 o                         
 -10   5   4         37.14         31.35         2.66 o                         
  -9   5   4          2.52          1.82         1.12 o                         
  -8   5   4         66.40         61.97         1.61 o                         
  -7   5   4         37.91         38.42         1.40 o                         
  -6   5   4         32.10         31.27         0.86 o                         
  -5   5   4        276.62        255.74        18.63 o                         
  -4   5   4        240.57        235.39         2.62 o                         
  -3   5   4        367.66        445.02         4.11 o                         
  -2   5   4        609.81        611.65         8.39 o                         
  -1   5   4        604.78        673.21         5.19 o                         
   0   5   4         19.53         21.90         0.52 o                         
   1   5   4         82.48         74.74         0.61 o                         
   2   5   4        254.36        273.97         4.34 o                         
   3   5   4        610.98        717.12         9.26 o                         
   4   5   4          0.06          0.60         0.30 o                         
   5   5   4        655.48        627.73         5.04 o                         
   6   5   4        699.72        675.44        18.47 o                         
   7   5   4          4.31          3.80         0.36 o                         
   8   5   4          5.72          6.65         0.64 o                         
   9   5   4          4.65          4.69         0.73 o                         
  10   5   4         22.28         20.41         1.22 o                         
  11   5   4         79.00         83.15         3.31 o                         
  -9   6   4         12.41          8.57         1.27 o                         
  -8   6   4          0.99          1.61         0.74 o                         
  -7   6   4          0.30          0.33         0.60 o                         
  -6   6   4         18.42         17.89         1.04 o                         
  -5   6   4         65.14         69.29         3.03 o                         
  -4   6   4        418.16        430.42         2.90 o                         
  -3   6   4         37.32         46.44         1.02 o                         
  -2   6   4        106.67        105.40         2.14 o                         
  -1   6   4        328.70        355.45         1.91 o                         
   0   6   4       2003.83       2099.51        13.02 o                         
   1   6   4        349.55        334.79         2.60 o                         
   2   6   4        470.12        482.43         3.97 o                         
   3   6   4          6.24         11.49         0.40 o                         
   4   6   4          3.19          5.52         0.42 o                         
   5   6   4        588.93        599.20         4.99 o                         
   6   6   4        663.93        664.77         1.85 o                         
   7   6   4          0.02          0.26         0.53 o                         
   8   6   4          3.14          3.63         0.58 o                         
   9   6   4         29.67         31.35         1.29 o                         
  10   6   4          8.60         10.41         0.92 o                         
  11   6   4         55.90         60.40         3.06 o                         
 -10   7   4          0.67         -0.98         1.84 o                         
  -9   7   4          0.74          0.86         1.20 o                         
  -8   7   4         26.36         28.89         1.16 o                         
  -7   7   4         21.77         20.13         0.95 o                         
  -6   7   4          4.34          2.34         0.57 o                         
  -5   7   4        139.01        134.29         1.90 o                         
  -4   7   4         10.96         12.01         1.24 o                         
  -3   7   4         25.31         25.09         0.84 o                         
  -2   7   4          4.11          2.66         0.43 o                         
  -1   7   4        178.98        177.98         2.31 o                         
   0   7   4        222.35        228.34         1.53 o                         
   1   7   4          1.44          2.64         0.23 o                         
   2   7   4       2345.02       2534.40        20.42 o                         
   3   7   4        123.06        122.45         1.10 o                         
   4   7   4        928.05        993.90        38.03 o                         
   5   7   4        802.98        774.83         9.53 o                         
   6   7   4        238.60        206.67         2.07 o                         
   7   7   4         70.16         63.81         3.12 o                         
   8   7   4         20.57         22.98         0.93 o                         
   9   7   4          4.21          4.62         0.69 o                         
  10   7   4         36.21         36.06         1.68 o                         
  11   7   4         87.95         80.85         8.19 o                         
 -10   8   4          0.01         -0.05         0.85 o                         
  -9   8   4         15.28         15.36         1.68 o                         
  -8   8   4         21.79         19.87         1.11 o                         
  -7   8   4          3.40          3.66         0.76 o                         
  -6   8   4         26.21         26.87         0.98 o                         
  -5   8   4        252.56        247.19         8.76 o                         
  -4   8   4        356.38        327.75        24.01 o                         
  -3   8   4         85.69         70.61         2.02 o                         
  -2   8   4         39.66         40.68         1.48 o                         
  -1   8   4        154.01        144.83         1.73 o                         
   0   8   4          6.78          5.75         0.33 o                         
   1   8   4         48.09         65.57         0.80 o                         
   2   8   4         29.07         40.98         0.78 o                         
   3   8   4         26.90         34.91         0.92 o                         
   4   8   4         17.13          7.42         0.63 o                         
   5   8   4        258.47        263.68         9.73 o                         
   6   8   4        248.69        266.44        10.92 o                         
   7   8   4        353.87        342.93        14.00 o                         
   8   8   4          0.20          0.56         0.56 o                         
   9   8   4          1.47          3.52         0.84 o                         
  10   8   4          3.30          3.54         1.16 o                         
  11   8   4          0.76          1.06         1.84 o                         
  -9   9   4         32.89         31.81         2.84 o                         
  -8   9   4          3.80          3.65         0.96 o                         
  -7   9   4         78.88         75.57         2.25 o                         
  -6   9   4          5.75          5.06         0.76 o                         
  -5   9   4         35.16         38.81         1.27 o                         
  -4   9   4         15.51         17.87         0.93 o                         
  -3   9   4        144.46        149.31         2.06 o                         
  -2   9   4        529.44        520.86        20.56 o                         
  -1   9   4         14.79         11.76         1.08 o                         
   0   9   4          7.00          9.71         0.82 o                         
   1   9   4        222.49        246.02         4.89 o                         
   2   9   4          1.85          1.00         0.46 o                         
   3   9   4         30.92         31.73         1.48 o                         
   4   9   4         93.77         81.90         2.13 o                         
   5   9   4         38.60         30.72         1.11 o                         
   6   9   4         79.52         77.51         1.63 o                         
   7   9   4         96.88         86.46         1.81 o                         
   8   9   4          0.02          0.52         0.65 o                         
   9   9   4          0.50          0.50         0.92 o                         
  10   9   4          5.16          5.67         1.31 o                         
  -8  10   4        294.97        290.09         6.62 o                         
  -7  10   4        130.02        124.62         2.74 o                         
  -6  10   4         81.94         78.81         1.64 o                         
  -5  10   4         16.06         18.99         0.93 o                         
  -4  10   4          3.51          2.82         0.63 o                         
  -3  10   4         46.65         48.71         1.28 o                         
  -2  10   4         70.43         72.35         1.29 o                         
  -1  10   4         98.78         92.35         1.34 o                         
   0  10   4        399.49        365.86         4.23 o                         
   1  10   4         14.37         17.84         0.69 o                         
   2  10   4          0.00          0.51         0.41 o                         
   3  10   4          5.52         14.26         0.56 o                         
   4  10   4        307.99        290.00         2.50 o                         
   5  10   4         33.06         40.48         1.21 o                         
   6  10   4         42.32         42.61         1.11 o                         
   7  10   4          4.90          4.27         0.65 o                         
   8  10   4         68.77         74.26         1.83 o                         
   9  10   4          2.60          2.99         0.80 o                         
  10  10   4          0.70          1.09         1.24 o                         
  -8  11   4         18.01         15.52         1.55 o                         
  -7  11   4         31.38         30.23         1.66 o                         
  -6  11   4        142.04        147.17         2.85 o                         
  -5  11   4        225.70        235.49         3.16 o                         
  -4  11   4        323.63        327.85         7.57 o                         
  -3  11   4        295.24        279.17         5.23 o                         
  -2  11   4         70.40         65.97         1.64 o                         
  -1  11   4         75.49         71.74         1.29 o                         
   0  11   4        237.81        215.44         1.75 o                         
   1  11   4          1.40          3.45         0.57 o                         
   2  11   4        789.79        732.34         6.29 o                         
   3  11   4         21.16         21.25         0.70 o                         
   4  11   4        453.37        425.40         3.67 o                         
   5  11   4          5.25          4.23         0.56 o                         
   6  11   4         22.39         22.56         0.92 o                         
   7  11   4        106.16        102.92         2.07 o                         
   8  11   4         13.92         14.05         1.00 o                         
   9  11   4          0.44         -0.27         0.93 o                         
  10  11   4         36.38         37.70         2.55 o                         
  -8  12   4         83.79         73.32         3.41 o                         
  -7  12   4         14.79         16.60         1.52 o                         
  -6  12   4          0.48         -0.50         1.07 o                         
  -5  12   4         35.84         35.23         2.15 o                         
  -4  12   4         27.48         29.40         1.21 o                         
  -3  12   4          0.80          1.10         0.70 o                         
  -2  12   4        295.69        288.39         6.92 o                         
  -1  12   4        322.11        295.07         6.80 o                         
   0  12   4        123.83        111.53         1.94 o                         
   1  12   4         64.98         66.13         1.28 o                         
   2  12   4        423.92        405.22         3.08 o                         
   3  12   4         40.65         40.57         1.35 o                         
   4  12   4         64.93         61.14         1.56 o                         
   5  12   4         48.14         49.36         1.21 o                         
   6  12   4         40.10         37.74         1.42 o                         
   7  12   4        245.22        254.65         3.23 o                         
   8  12   4          1.75          2.22         0.71 o                         
   9  12   4          5.26          5.62         1.03 o                         
  -7  13   4         16.60         18.27         2.22 o                         
  -6  13   4         75.55         76.13         3.46 o                         
  -5  13   4         84.60         85.02         3.57 o                         
  -4  13   4          0.24          0.78         0.80 o                         
  -3  13   4        144.22        139.38         2.06 o                         
  -2  13   4         57.89         54.93         1.88 o                         
  -1  13   4         43.33         42.10         1.16 o                         
   0  13   4          5.08          4.28         0.72 o                         
   1  13   4        793.07        738.64        15.07 o                         
   2  13   4         76.71         76.72         1.62 o                         
   3  13   4         80.06         68.44         1.41 o                         
   4  13   4        112.31        120.57         2.25 o                         
   5  13   4         13.61         14.58         0.79 o                         
   6  13   4         24.59         25.70         0.94 o                         
   7  13   4          1.17          1.90         0.74 o                         
   8  13   4         61.89         68.62         3.17 o                         
   9  13   4         79.40         86.99         2.59 o                         
  -6  14   4          0.06         -1.09         1.27 o                         
  -5  14   4        111.93        108.19         4.05 o                         
  -4  14   4         52.98         52.08         1.55 o                         
  -3  14   4         11.56         10.90         0.99 o                         
  -2  14   4         23.75         23.54         1.08 o                         
  -1  14   4         24.20         20.79         1.35 o                         
   0  14   4        112.84        113.56         2.22 o                         
   1  14   4        182.45        167.13         2.63 o                         
   2  14   4         21.76         17.28         0.94 o                         
   3  14   4         36.29         37.14         1.44 o                         
   4  14   4          0.71          0.89         0.72 o                         
   5  14   4          0.33          0.75         0.77 o                         
   6  14   4          1.73          3.11         1.00 o                         
   7  14   4          4.13          4.78         0.81 o                         
   8  14   4          9.76         10.90         1.18 o                         
  -5  15   4          2.69          2.24         1.96 o                         
  -4  15   4          1.75          2.46         0.94 o                         
  -3  15   4         17.17         18.27         1.39 o                         
  -2  15   4         42.30         42.36         2.50 o                         
  -1  15   4        104.80        112.36         3.55 o                         
   0  15   4        248.38        231.80         7.22 o                         
   1  15   4         49.09         51.39         2.61 o                         
   2  15   4         24.48         25.18         2.05 o                         
   3  15   4         43.60         43.31         1.81 o                         
   4  15   4          2.39          4.33         1.06 o                         
   5  15   4         58.03         70.82         2.06 o                         
   6  15   4          5.90          6.87         0.95 o                         
   7  15   4         30.50         31.92         1.38 o                         
  -4  16   4          0.02         -0.20         0.97 o                         
  -3  16   4          7.13          8.38         1.09 o                         
  -2  16   4          5.88          5.34         1.18 o                         
  -1  16   4          4.01          3.85         1.66 o                         
   0  16   4          5.06          4.65         1.66 o                         
   1  16   4          0.14         -0.23         1.00 o                         
   2  16   4         56.87         53.81         2.42 o                         
   3  16   4         24.96         29.33         2.41 o                         
   4  16   4         53.35         63.03         2.36 o                         
   5  16   4         17.59         15.54         1.14 o                         
   6  16   4         14.05         16.74         1.42 o                         
   7  16   4          0.01         -0.58         1.52 o                         
  -2  17   4          0.02          0.43         1.14 o                         
  -1  17   4         26.66         28.28         2.50 o                         
   0  17   4         19.01         18.95         2.22 o                         
   1  17   4        127.63        131.13         4.09 o                         
   3  17   4         20.00         19.65         1.44 o                         
   4  17   4         55.28         57.54         2.13 o                         
   5  17   4         30.30         34.97         1.81 o                         
   6  17   4          0.49          0.40         1.60 o                         
   0  18   4         21.72         20.37         2.38 o                         
   1  18   4         29.03         39.66         2.86 o                         
   2  18   4          5.84          6.33         1.92 o                         
   3  18   4         30.63         31.07         2.62 o                         
   4  18   4         43.84         42.57         2.82 o                         
   5  18   4          8.48         10.64         2.04 o                         
   6  18   4          0.54          1.62         2.02 o                         
  -2 -15   5         41.84         42.01         2.76 o                         
  -1 -15   5         99.93         96.17         3.57 o                         
   0 -15   5          2.54          3.45         1.88 o                         
   1 -15   5         38.21         38.14         2.84 o                         
  -5 -14   5         28.87         31.51         2.76 o                         
  -4 -14   5          2.75          3.81         1.76 o                         
  -3 -14   5        165.38        163.94         4.13 o                         
  -2 -14   5         43.50         46.75         2.50 o                         
  -1 -14   5        141.35        149.94         4.03 o                         
   0 -14   5          4.15          4.57         1.84 o                         
   1 -14   5         24.97         19.61         2.18 o                         
   2 -14   5          4.35          4.91         2.00 o                         
   3 -14   5         72.11         68.76         6.74 o                         
  -6 -13   5          0.77          1.04         1.33 o                         
  -5 -13   5        326.53        356.14         6.37 o                         
  -4 -13   5         10.20         10.08         1.94 o                         
  -3 -13   5         27.58         27.84         2.14 o                         
  -2 -13   5         46.12         47.65         2.40 o                         
  -1 -13   5          0.43          0.78         1.52 o                         
   0 -13   5         16.44         15.78         1.82 o                         
   1 -13   5         12.41         15.42         1.90 o                         
   3 -13   5         45.60         44.49         2.40 o                         
   4 -13   5         11.33         14.44         1.24 o                         
  -6 -12   5          0.08          0.67         1.21 o                         
  -5 -12   5         42.85         40.66         1.84 o                         
  -4 -12   5          0.01          0.23         0.95 o                         
  -3 -12   5        103.78        116.69         2.23 o                         
  -2 -12   5        151.53        150.76         7.08 o                         
  -1 -12   5        100.46        107.23         3.82 o                         
   0 -12   5          2.21          1.80         0.92 o                         
   1 -12   5         25.27         27.61         2.87 o                         
   2 -12   5         18.45         19.85         1.40 o                         
   3 -12   5          8.63          8.69         0.86 o                         
   4 -12   5         13.44         12.65         1.11 o                         
   5 -12   5        148.11        128.02         2.97 o                         
  -7 -11   5         45.14         53.45         2.19 o                         
  -6 -11   5         78.34         84.10         4.98 o                         
  -5 -11   5          3.88          4.47         1.09 o                         
  -4 -11   5          6.19          7.29         1.09 o                         
  -3 -11   5          7.00          7.72         0.74 o                         
  -2 -11   5         27.52         28.45         0.99 o                         
  -1 -11   5        516.21        517.80         3.99 o                         
   0 -11   5        100.87        107.12         2.59 o                         
   1 -11   5         27.32         25.05         1.11 o                         
   2 -11   5         54.93         55.75         1.76 o                         
   3 -11   5         34.24         35.60         1.33 o                         
   4 -11   5        242.73        239.66         2.90 o                         
   5 -11   5          0.40          0.40         0.81 o                         
   6 -11   5         11.47         11.27         1.16 o                         
  -8 -10   5         18.93         21.13         2.66 o                         
  -7 -10   5         10.98         10.91         1.59 o                         
  -6 -10   5          8.49         12.18         1.28 o                         
  -5 -10   5         22.19         25.53         1.62 o                         
  -4 -10   5         25.32         26.71         1.49 o                         
  -3 -10   5         18.68         23.47         1.09 o                         
  -2 -10   5         61.86         62.86         1.45 o                         
  -1 -10   5        196.59        195.65         2.50 o                         
   0 -10   5         82.92         80.23         5.77 o                         
   1 -10   5          0.23          1.44         0.83 o                         
   2 -10   5         46.24         50.90         1.28 o                         
   3 -10   5         14.53         16.80         0.78 o                         
   4 -10   5        593.06        580.01         5.32 o                         
   5 -10   5         10.17         10.40         0.90 o                         
   6 -10   5         18.59         18.17         1.39 o                         
   7 -10   5         11.05          9.96         1.40 o                         
  -8  -9   5          1.98          3.13         1.01 o                         
  -7  -9   5          7.84          6.94         1.25 o                         
  -6  -9   5         14.28         12.59         1.23 o                         
  -5  -9   5          1.34          2.27         0.88 o                         
  -4  -9   5         23.26         26.45         1.00 o                         
  -3  -9   5         30.63         29.53         2.31 o                         
  -2  -9   5        221.56        216.47         2.34 o                         
  -1  -9   5         38.47         49.97         1.76 o                         
   0  -9   5        204.87        240.88         2.72 o                         
   1  -9   5        142.82        116.82         1.98 o                         
   2  -9   5         14.13         13.23         0.66 o                         
   3  -9   5         53.01         46.46         0.97 o                         
   4  -9   5         15.53         15.00         0.98 o                         
   5  -9   5          1.43          1.48         0.70 o                         
   6  -9   5        154.30        149.00         2.36 o                         
   7  -9   5         20.92         21.07         1.58 o                         
   8  -9   5         15.12         12.81         1.51 o                         
  -8  -8   5        132.94        134.08         3.86 o                         
  -7  -8   5          0.02          0.05         0.88 o                         
  -6  -8   5          2.74          3.33         0.98 o                         
  -5  -8   5         11.48          9.07         1.40 o                         
  -4  -8   5         14.54         12.65         0.51 o                         
  -3  -8   5          2.34          1.34         0.47 o                         
  -2  -8   5         94.04         92.32         1.48 o                         
  -1  -8   5        443.95        419.38         5.84 o                         
   0  -8   5        122.19        146.98         2.68 o                         
   1  -8   5         36.35         18.39         0.92 o                         
   2  -8   5          9.73         17.83         0.71 o                         
   3  -8   5         36.81         33.34         0.89 o                         
   4  -8   5         59.16         53.95         1.13 o                         
   5  -8   5         47.56         44.05         1.02 o                         
   6  -8   5         13.12         12.28         0.98 o                         
   7  -8   5          0.96          0.63         0.90 o                         
   8  -8   5        123.55        120.10         2.85 o                         
   9  -8   5         11.01         12.07         1.62 o                         
  -9  -7   5         57.50         60.46         3.37 o                         
  -8  -7   5         41.49         38.56         1.83 o                         
  -7  -7   5         67.76         64.37         1.62 o                         
  -6  -7   5          9.52         11.41         0.87 o                         
  -5  -7   5          9.90          8.04         0.74 o                         
  -4  -7   5          0.03          0.45         0.34 o                         
  -3  -7   5        117.28        100.26         4.20 o                         
  -2  -7   5         13.37         15.15         0.57 o                         
  -1  -7   5         95.04         99.97         2.71 o                         
   0  -7   5        121.99        111.41         1.37 o                         
   1  -7   5         98.95         83.20         1.24 o                         
   2  -7   5         16.44         19.42         0.66 o                         
   3  -7   5         76.58         54.73         1.02 o                         
   4  -7   5        122.74        108.26         1.28 o                         
   5  -7   5         54.92         53.86         1.14 o                         
   6  -7   5         71.89         68.40         1.19 o                         
   7  -7   5        267.90        272.84         3.73 o                         
   8  -7   5         30.35         32.88         1.76 o                         
   9  -7   5          0.07         -0.54         1.22 o                         
  -9  -6   5         87.94         88.10         2.58 o                         
  -8  -6   5         17.83         17.15         1.16 o                         
  -7  -6   5          8.64          8.83         0.93 o                         
  -6  -6   5         16.95         16.45         1.12 o                         
  -5  -6   5        126.30        111.94         2.01 o                         
  -4  -6   5         28.75         29.10         0.72 o                         
  -3  -6   5        339.02        347.55         2.98 o                         
  -2  -6   5        124.84        123.76         3.40 o                         
  -1  -6   5        139.44        139.08         4.46 o                         
   0  -6   5         49.26         41.51         0.67 o                         
   1  -6   5        684.34        640.24         2.76 o                         
   2  -6   5          4.47          3.28         0.49 o                         
   3  -6   5         72.62         63.48         1.01 o                         
   4  -6   5         73.73         73.33         1.35 o                         
   5  -6   5         12.07         14.42         0.73 o                         
   6  -6   5        248.58        235.49         2.17 o                         
   7  -6   5        104.27        103.09         2.34 o                         
   8  -6   5         15.50         13.81         1.31 o                         
   9  -6   5         31.31         30.88         1.71 o                         
  10  -6   5         64.68         59.74         2.34 o                         
  -9  -5   5         59.91         61.05         2.22 o                         
  -8  -5   5        191.34        182.84         3.15 o                         
  -7  -5   5         71.87         75.70         2.04 o                         
  -6  -5   5         74.41         78.67         3.01 o                         
  -5  -5   5          0.44          0.06         0.32 o                         
  -4  -5   5        320.01        297.34         3.64 o                         
  -3  -5   5          8.24          7.72         0.46 o                         
  -2  -5   5         70.34         80.53         2.24 o                         
  -1  -5   5         32.89         30.68         1.09 o                         
   0  -5   5        705.50        717.11         5.84 o                         
   1  -5   5         12.61         13.40         0.32 o                         
   2  -5   5        105.02        112.34         2.16 o                         
   3  -5   5        532.34        523.26         9.05 o                         
   4  -5   5       1094.96       1097.64        12.36 o                         
   5  -5   5        177.06        178.42         2.49 o                         
   6  -5   5         63.89         69.66         1.43 o                         
   7  -5   5         28.67         28.50         0.98 o                         
   8  -5   5        184.92        184.41         4.41 o                         
   9  -5   5         23.76         24.73         1.59 o                         
  10  -5   5          1.58          1.79         1.24 o                         
  11  -5   5          0.23         -0.50         1.86 o                         
  -9  -4   5          4.13          4.99         1.29 o                         
  -8  -4   5          2.77          2.34         0.83 o                         
  -7  -4   5         37.73         40.94         1.57 o                         
  -6  -4   5        615.97        585.98        22.05 o                         
  -5  -4   5        251.49        236.04         2.12 o                         
  -4  -4   5          2.62          0.97         0.39 o                         
  -2  -4   5         63.16         65.26         0.72 o                         
  -1  -4   5          0.05          0.26         0.28 o                         
   0  -4   5         40.30         55.80         0.64 o                         
   1  -4   5          0.26          2.09         0.28 o                         
   2  -4   5        127.88        155.60         1.46 o                         
   3  -4   5         25.52         21.73         1.12 o                         
   4  -4   5        563.20        567.37        13.34 o                         
   5  -4   5        112.28        122.11         1.38 o                         
   6  -4   5          0.73          0.64         0.75 o                         
   7  -4   5         10.26          8.73         0.82 o                         
   8  -4   5         86.31         85.91         2.10 o                         
   9  -4   5        126.37        120.83         2.63 o                         
  10  -4   5         59.08         56.75         3.41 o                         
  11  -4   5          0.11         -0.07         1.27 o                         
 -10  -3   5          0.95          1.30         1.66 o                         
  -9  -3   5         16.23         15.80         1.16 o                         
  -8  -3   5          7.01          7.47         1.48 o                         
  -7  -3   5          8.19         10.77         1.05 o                         
  -6  -3   5          3.27          2.52         0.41 o                         
  -5  -3   5         46.38         41.96         0.89 o                         
  -4  -3   5        782.03        769.83         3.36 o                         
  -3  -3   5        113.13        112.97         1.51 o                         
  -2  -3   5         20.87         26.90         0.54 o                         
  -1  -3   5          1.13          1.75         0.21 o                         
   0  -3   5        117.74        102.33         0.84 o                         
   1  -3   5        102.49         87.35         0.93 o                         
   2  -3   5         33.21         47.98         0.70 o                         
   3  -3   5          7.06          5.07         0.33 o                         
   4  -3   5        741.29        785.10         5.69 o                         
   5  -3   5        111.55        104.50         1.22 o                         
   6  -3   5         10.43         10.68         0.42 o                         
   7  -3   5        103.56        102.82         1.24 o                         
   8  -3   5         77.31         82.14         4.03 o                         
   9  -3   5         17.81         16.47         1.26 o                         
  10  -3   5         17.22         17.23         1.39 o                         
  11  -3   5         30.73         28.42         1.72 o                         
 -10  -2   5          0.54          1.10         0.99 o                         
  -9  -2   5         11.08         12.39         1.08 o                         
  -8  -2   5         63.88         60.67         1.88 o                         
  -7  -2   5         32.45         33.54         1.35 o                         
  -6  -2   5        215.62        210.51         2.37 o                         
  -5  -2   5          0.04          0.07         0.42 o                         
  -3  -2   5         56.76         60.04         4.33 o                         
  -2  -2   5        349.79        344.79         2.22 o                         
  -1  -2   5        688.19        796.97        40.28 o                         
   0  -2   5        171.13        177.85         3.53 o                         
   1  -2   5       1765.58       2033.64        16.13 o                         
   2  -2   5         19.77         30.76         0.61 o                         
   3  -2   5        505.19        481.38         4.38 o                         
   4  -2   5       1235.64       1315.09         6.38 o                         
   5  -2   5        188.20        176.48         3.58 o                         
   6  -2   5         35.13         28.86         0.63 o                         
   7  -2   5          4.60          6.16         0.51 o                         
   8  -2   5         21.65         23.26         0.82 o                         
   9  -2   5         43.86         45.17         1.61 o                         
  10  -2   5         57.67         55.85         1.90 o                         
  11  -2   5         12.93         13.04         1.98 o                         
 -10  -1   5          4.89          3.43         1.80 o                         
  -9  -1   5          0.07          0.46         1.10 o                         
  -8  -1   5          1.37          1.05         0.94 o                         
  -7  -1   5         20.24         18.81         0.74 o                         
  -6  -1   5         40.11         36.63         1.23 o                         
  -5  -1   5        146.98        149.98         2.03 o                         
  -4  -1   5        236.77        243.12         3.29 o                         
  -3  -1   5         41.95         33.58         0.85 o                         
  -2  -1   5         21.78         14.39         0.42 o                         
  -1  -1   5        117.98        144.84         1.33 o                         
   0  -1   5          3.33          2.61         0.17 o                         
   1  -1   5          0.25          1.09         0.28 o                         
   2  -1   5        474.38        555.79         4.63 o                         
   3  -1   5        645.27        739.99         4.53 o                         
   4  -1   5       1959.39       2044.59        17.73 o                         
   5  -1   5        383.74        398.38         7.44 o                         
   6  -1   5          0.02         -0.08         0.36 o                         
   7  -1   5         63.13         57.68         1.05 o                         
   8  -1   5          9.36          7.51         0.85 o                         
   9  -1   5         21.62         21.38         0.89 o                         
  10  -1   5         37.04         32.60         1.51 o                         
  11  -1   5          9.99         11.82         1.96 o                         
 -10   0   5          1.70          1.54         1.25 o                         
  -9   0   5          0.77          0.56         1.60 o                         
  -8   0   5          6.15          6.21         1.03 o                         
  -7   0   5          0.00         -0.26         0.77 o                         
  -6   0   5         61.83         59.71         2.11 o                         
  -5   0   5        426.14        426.57         2.88 o                         
  -4   0   5        244.98        249.50         2.06 o                         
  -3   0   5        122.00        107.56         2.00 o                         
  -2   0   5        239.81        231.67         1.72 o                         
  -1   0   5         14.88         23.77         0.53 o                         
   0   0   5          1.39          1.77         0.18 o                         
   1   0   5       1044.45       1106.72        23.59 o                         
   2   0   5        267.76        273.46         3.18 o                         
   3   0   5         37.64         30.90         0.87 o                         
   4   0   5         53.22         58.29         0.87 o                         
   5   0   5        367.94        420.87         3.03 o                         
   6   0   5        402.77        409.79         8.62 o                         
   7   0   5          1.40          0.54         0.50 o                         
   8   0   5          7.78          8.94         0.86 o                         
   9   0   5          0.33          0.36         0.60 o                         
  10   0   5          0.15          0.30         0.72 o                         
  11   0   5          0.66          0.90         1.62 o                         
 -10   1   5         24.10         22.78         1.67 o                         
  -9   1   5         81.37         80.35         3.31 o                         
  -8   1   5         56.68         58.91         1.78 o                         
  -7   1   5          0.97          0.70         0.55 o                         
  -6   1   5         29.85         31.64         0.59 o                         
  -5   1   5         83.10         92.38         0.84 o                         
  -4   1   5        207.68        207.21         3.52 o                         
  -3   1   5        664.90        690.66        14.54 o                         
  -2   1   5        375.85        349.69         1.97 o                         
  -1   1   5        200.44        247.50         1.45 o                         
   0   1   5        756.99        800.66         7.63 o                         
   1   1   5          3.15          4.61         0.19 o                         
   2   1   5          0.63          0.48         0.15 o                         
   3   1   5        159.04        200.38         1.45 o                         
   4   1   5        215.42        191.90         2.15 o                         
   5   1   5        794.20        782.48        10.00 o                         
   6   1   5          6.60          9.22         0.61 o                         
   7   1   5          8.32          9.49         0.72 o                         
   8   1   5        267.11        282.88         7.26 o                         
   9   1   5          7.46          7.86         0.85 o                         
  10   1   5         33.31         31.99         1.43 o                         
  11   1   5          0.00         -0.03         1.03 o                         
 -10   2   5         60.58         58.93         3.23 o                         
  -9   2   5         33.03         35.18         2.48 o                         
  -8   2   5         10.44         12.80         1.08 o                         
  -7   2   5        121.50        122.37         2.18 o                         
  -6   2   5          0.74          0.35         0.26 o                         
  -5   2   5        352.14        341.70         5.02 o                         
  -4   2   5        231.46        230.07         4.44 o                         
  -3   2   5        149.25        152.22         3.52 o                         
  -2   2   5         93.00         74.33         1.38 o                         
  -1   2   5        205.73        205.91         4.95 o                         
   0   2   5        431.09        504.19         1.75 o                         
   1   2   5       1204.52       1330.35         7.79 o                         
   2   2   5        927.55       1031.60         5.76 o                         
   3   2   5         22.76         22.60         0.50 o                         
   4   2   5         28.95         31.34         0.52 o                         
   5   2   5        232.00        240.34         2.82 o                         
   6   2   5         38.85         32.32         0.93 o                         
   7   2   5        123.91        122.54         1.96 o                         
   8   2   5         25.35         25.14         0.84 o                         
   9   2   5          8.05          9.34         0.92 o                         
  10   2   5         64.00         66.12         1.85 o                         
  11   2   5          0.71          1.20         1.10 o                         
 -10   3   5         15.59         14.66         2.30 o                         
  -9   3   5          0.05          0.06         0.99 o                         
  -8   3   5         38.95         42.64         1.55 o                         
  -7   3   5        228.91        237.45         7.09 o                         
  -6   3   5         69.86         66.09         1.86 o                         
  -5   3   5        359.95        349.30        10.08 o                         
  -4   3   5         90.37         76.40         2.48 o                         
  -3   3   5        536.15        556.33         6.04 o                         
  -2   3   5        133.98        100.87         2.62 o                         
  -1   3   5        207.26        248.79         2.27 o                         
   0   3   5       1229.14       1279.26         9.64 o                         
   1   3   5       1516.80       1492.88        14.08 o                         
   2   3   5          0.14          0.76         0.15 o                         
   3   3   5        253.27        304.46         1.58 o                         
   4   3   5        238.99        285.20         3.53 o                         
   5   3   5        596.44        666.67         5.51 o                         
   6   3   5          7.68          8.28         0.49 o                         
   7   3   5         14.69         13.52         1.14 o                         
   8   3   5         67.95         70.07         1.57 o                         
   9   3   5         54.52         53.98         1.32 o                         
  10   3   5          7.28          8.05         1.05 o                         
  11   3   5          5.22          5.64         1.12 o                         
  12   3   5          0.05          0.32         1.78 o                         
  -9   4   5        116.51        116.54         2.52 o                         
  -8   4   5        170.80        170.96         2.77 o                         
  -7   4   5        128.23        130.81         2.26 o                         
  -6   4   5          5.05          6.00         0.50 o                         
  -5   4   5        193.67        189.63         3.70 o                         
  -4   4   5        219.22        218.85         6.79 o                         
  -3   4   5         39.66         42.70         0.68 o                         
  -2   4   5        243.02        260.39         7.36 o                         
  -1   4   5        145.15        126.20         1.52 o                         
   0   4   5        488.08        513.39         8.80 o                         
   1   4   5        205.16        197.21         2.95 o                         
   2   4   5       1382.85       1499.06         7.03 o                         
   3   4   5       2438.12       2540.58        29.04 o                         
   4   4   5          1.59          2.84         0.33 o                         
   5   4   5        257.80        254.96         1.84 o                         
   6   4   5         79.18         85.45         2.20 o                         
   7   4   5         64.66         68.78         3.14 o                         
   8   4   5        203.83        205.82         1.81 o                         
   9   4   5         35.90         35.77         1.36 o                         
  10   4   5          0.16         -0.13         0.90 o                         
  11   4   5          0.59          0.56         1.52 o                         
  12   4   5          8.44          8.73         2.10 o                         
  -9   5   5          4.22          4.27         1.26 o                         
  -8   5   5        123.70        125.43         2.50 o                         
  -7   5   5        353.47        374.02         6.25 o                         
  -6   5   5         59.92         67.19         1.16 o                         
  -5   5   5          7.11          5.78         0.72 o                         
  -4   5   5         51.70         61.01         4.65 o                         
  -3   5   5        192.20        216.72         4.58 o                         
  -2   5   5        131.31        110.25         2.20 o                         
  -1   5   5          1.85          4.65         0.23 o                         
   0   5   5         19.74         18.28         0.39 o                         
   1   5   5          2.92          7.37         0.25 o                         
   2   5   5        256.67        264.11         2.62 o                         
   3   5   5        130.29        128.91         1.02 o                         
   4   5   5        148.32        154.42         1.43 o                         
   5   5   5        182.91        208.07         3.18 o                         
   6   5   5        159.66        140.34         1.28 o                         
   7   5   5        146.58        140.45         1.81 o                         
   8   5   5        170.71        188.06         2.47 o                         
   9   5   5        206.99        223.08         5.13 o                         
  10   5   5         41.60         42.72         1.62 o                         
  11   5   5          2.71          3.67         1.60 o                         
  -9   6   5          0.44          0.80         1.15 o                         
  -8   6   5         40.48         41.82         1.71 o                         
  -7   6   5          3.75          3.95         0.71 o                         
  -6   6   5          9.19         11.32         1.34 o                         
  -5   6   5         57.54         73.25         1.47 o                         
  -4   6   5         19.05         25.91         1.72 o                         
  -3   6   5        160.83        181.17         2.52 o                         
  -2   6   5          7.87          5.89         0.39 o                         
  -1   6   5         84.90         82.74         0.96 o                         
   0   6   5        301.62        323.54         2.36 o                         
   1   6   5        278.92        301.34         3.75 o                         
   2   6   5        404.08        422.79         8.32 o                         
   3   6   5          0.91          0.20         0.25 o                         
   4   6   5         45.27         48.53         0.75 o                         
   5   6   5          0.50          2.13         0.54 o                         
   6   6   5         44.28         44.96         0.73 o                         
   7   6   5         60.38         64.01         0.90 o                         
   8   6   5         52.35         50.33         1.44 o                         
   9   6   5        202.69        199.28         7.23 o                         
  10   6   5         73.21         73.65         1.94 o                         
  11   6   5          5.29          5.99         1.96 o                         
 -10   7   5          4.33          4.29         1.98 o                         
  -9   7   5         34.22         33.72         3.18 o                         
  -8   7   5         17.24         15.64         0.99 o                         
  -7   7   5         32.22         33.30         1.50 o                         
  -6   7   5         56.21         59.54         1.45 o                         
  -5   7   5         91.16         96.77         1.86 o                         
  -4   7   5         41.98         41.67         2.74 o                         
  -3   7   5        390.95        463.61         4.59 o                         
  -2   7   5         43.42         60.04         1.07 o                         
  -1   7   5        667.82        655.19         2.79 o                         
   0   7   5         13.07          8.62         0.37 o                         
   1   7   5        481.78        488.28         1.79 o                         
   2   7   5        523.24        580.91        17.20 o                         
   3   7   5        479.68        471.98         2.12 o                         
   4   7   5        148.53        165.10         1.92 o                         
   5   7   5         19.35         20.16         1.20 o                         
   6   7   5          3.53          2.55         0.30 o                         
   7   7   5          0.16          0.39         0.51 o                         
   8   7   5         36.40         34.34         1.36 o                         
   9   7   5        242.12        234.94         3.05 o                         
  10   7   5         35.60         32.92         1.47 o                         
  11   7   5         11.36         15.84         2.06 o                         
  -9   8   5         56.05         54.78         2.17 o                         
  -8   8   5         25.55         23.92         1.37 o                         
  -7   8   5         27.89         28.59         1.12 o                         
  -6   8   5         34.99         37.32         1.10 o                         
  -5   8   5         27.68         26.98         0.91 o                         
  -4   8   5          5.66          6.18         0.76 o                         
  -3   8   5         97.06         89.51         4.71 o                         
  -2   8   5         83.80         98.80         2.16 o                         
  -1   8   5         25.09         37.68         0.80 o                         
   0   8   5        140.12        159.91         2.76 o                         
   1   8   5        936.10        993.76         6.42 o                         
   2   8   5        318.70        317.66         6.42 o                         
   3   8   5         13.46         10.20         0.52 o                         
   4   8   5         89.62         97.23         2.28 o                         
   5   8   5         82.64         92.81         1.64 o                         
   6   8   5         11.53         10.27         0.41 o                         
   7   8   5          9.39         10.59         0.85 o                         
   8   8   5         35.47         38.77         1.35 o                         
   9   8   5         67.98         64.16         1.75 o                         
  10   8   5         19.03         19.70         1.31 o                         
  11   8   5        105.33         96.35         3.73 o                         
  -9   9   5          1.30          0.80         2.00 o                         
  -8   9   5          0.07          0.35         0.88 o                         
  -7   9   5         27.59         28.82         1.18 o                         
  -6   9   5         71.08         74.27         1.72 o                         
  -5   9   5         44.80         48.94         1.19 o                         
  -4   9   5         12.64         16.80         1.01 o                         
  -3   9   5         46.67         44.25         1.27 o                         
  -2   9   5          0.02         -0.01         0.43 o                         
  -1   9   5         23.59         26.86         1.32 o                         
   0   9   5        233.32        250.49         2.23 o                         
   1   9   5        365.26        330.36         2.11 o                         
   2   9   5        214.81        186.45         3.02 o                         
   3   9   5         26.74         20.43         1.30 o                         
   4   9   5          9.11          4.29         0.45 o                         
   5   9   5        194.32        204.16         4.11 o                         
   6   9   5          4.01          5.36         0.63 o                         
   7   9   5         23.08         24.22         1.13 o                         
   8   9   5          2.58          2.70         0.77 o                         
   9   9   5         14.06         14.46         1.03 o                         
  10   9   5         65.66         62.33         4.88 o                         
  -8  10   5         12.42          9.30         1.12 o                         
  -7  10   5          0.01          0.09         0.83 o                         
  -6  10   5          5.63          5.34         0.87 o                         
  -5  10   5         53.69         54.99         1.55 o                         
  -4  10   5        156.05        155.88         1.92 o                         
  -3  10   5         16.65         15.92         0.81 o                         
  -2  10   5         88.68         92.70         1.78 o                         
  -1  10   5          4.05          1.34         0.42 o                         
   0  10   5        870.70        804.23         6.74 o                         
   1  10   5        185.03        171.40         2.15 o                         
   2  10   5         49.64         50.15         1.03 o                         
   3  10   5         75.56         73.64         1.03 o                         
   4  10   5        210.47        201.63         1.73 o                         
   5  10   5         12.94         10.23         0.60 o                         
   6  10   5         42.93         39.43         0.95 o                         
   7  10   5          7.42          7.06         0.68 o                         
   8  10   5         95.56         98.16         3.16 o                         
   9  10   5          5.28          5.73         0.82 o                         
  10  10   5        155.06        140.97         7.37 o                         
  -8  11   5         10.81         10.69         1.51 o                         
  -7  11   5         71.55         63.47         2.06 o                         
  -6  11   5         30.49         30.07         1.24 o                         
  -5  11   5        131.13        131.41         2.60 o                         
  -4  11   5          1.49          1.74         0.88 o                         
  -3  11   5         74.85         74.31         2.02 o                         
  -2  11   5        772.02        741.89        14.87 o                         
  -1  11   5          0.02          1.32         0.48 o                         
   0  11   5        222.62        198.29         1.95 o                         
   1  11   5        400.92        333.81         2.90 o                         
   2  11   5        156.21        132.89         1.61 o                         
   3  11   5         17.65         18.88         0.60 o                         
   4  11   5         70.95         70.14         1.31 o                         
   5  11   5          3.24          4.71         0.61 o                         
   6  11   5         36.56         38.86         1.35 o                         
   7  11   5          1.52          1.31         0.64 o                         
   8  11   5         15.18         17.56         1.06 o                         
   9  11   5          0.56          0.38         0.76 o                         
  10  11   5          3.48          2.78         1.08 o                         
  -8  12   5         67.19         58.67         3.00 o                         
  -7  12   5          1.65          1.46         1.21 o                         
  -6  12   5        147.22        145.26         2.92 o                         
  -5  12   5          3.33          3.16         0.84 o                         
  -4  12   5         30.02         26.26         1.37 o                         
  -3  12   5        279.22        278.67         5.97 o                         
  -2  12   5        202.14        199.32         5.15 o                         
  -1  12   5         12.12         15.22         0.79 o                         
   0  12   5         70.72         61.93         1.54 o                         
   1  12   5         21.63         24.61         1.11 o                         
   2  12   5         63.34         57.05         1.22 o                         
   3  12   5         85.70         68.38         1.64 o                         
   4  12   5         22.20         17.37         0.66 o                         
   5  12   5         49.53         46.78         1.23 o                         
   6  12   5          1.63          1.82         0.62 o                         
   7  12   5         12.67         15.36         0.85 o                         
   8  12   5         39.28         40.72         1.34 o                         
   9  12   5         15.12         15.01         0.96 o                         
  -7  13   5          4.54          3.79         1.80 o                         
  -6  13   5          7.29          8.36         1.36 o                         
  -5  13   5         16.85         19.53         1.36 o                         
  -4  13   5        118.99        121.23         2.38 o                         
  -3  13   5         30.25         29.90         1.57 o                         
  -2  13   5          0.39          0.47         0.61 o                         
  -1  13   5         74.74         72.61         2.65 o                         
   0  13   5        200.03        198.72         2.69 o                         
   1  13   5         49.83         48.29         1.49 o                         
   2  13   5        269.36        260.49         5.45 o                         
   3  13   5          3.45          3.41         0.59 o                         
   4  13   5         81.91         84.81         1.56 o                         
   5  13   5        101.31         98.28         2.34 o                         
   6  13   5          3.42          3.18         0.69 o                         
   7  13   5         85.70         87.11         2.10 o                         
   8  13   5         48.73         51.60         1.52 o                         
   9  13   5          3.07          3.59         1.11 o                         
  -6  14   5          7.61          8.10         1.46 o                         
  -5  14   5         13.28         12.49         1.83 o                         
  -4  14   5         31.22         30.08         1.54 o                         
  -3  14   5         14.13         14.68         1.05 o                         
  -2  14   5        247.88        248.38         3.40 o                         
  -1  14   5         83.64         74.65         2.01 o                         
   0  14   5        474.13        455.65         7.32 o                         
   1  14   5          1.48          3.06         0.78 o                         
   2  14   5         12.99         17.20         0.94 o                         
   3  14   5         34.27         35.73         1.19 o                         
   4  14   5          4.51          3.38         0.72 o                         
   5  14   5          2.05          1.76         0.99 o                         
   6  14   5        142.59        144.69         1.92 o                         
   7  14   5        109.40        109.29         2.65 o                         
   8  14   5         28.33         32.89         1.40 o                         
  -5  15   5          3.42          3.40         1.30 o                         
  -4  15   5          3.97          3.65         0.99 o                         
  -3  15   5          5.04          4.08         0.92 o                         
  -2  15   5        382.68        351.74         4.24 o                         
  -1  15   5          3.27          5.50         1.04 o                         
   0  15   5          9.19          8.46         1.11 o                         
   1  15   5        101.50         94.02         7.28 o                         
   2  15   5          5.44          4.87         1.32 o                         
   3  15   5          1.54          1.06         0.76 o                         
   4  15   5          2.38          2.07         0.75 o                         
   5  15   5          0.27          0.13         0.78 o                         
   6  15   5         38.35         43.81         1.63 o                         
   7  15   5         30.61         35.25         1.46 o                         
   8  15   5        103.30        101.10         3.75 o                         
  -4  16   5         15.97         15.20         1.56 o                         
  -3  16   5         20.68         17.79         1.51 o                         
  -2  16   5        109.83        105.91         3.69 o                         
  -1  16   5         35.96         31.81         1.58 o                         
   0  16   5         19.12         17.69         2.00 o                         
   1  16   5         41.13         41.39         3.13 o                         
   2  16   5         23.59         28.54         4.12 o                         
   3  16   5         20.91         19.93         1.94 o                         
   4  16   5          4.31          5.16         0.93 o                         
   5  16   5         22.92         22.16         1.51 o                         
   6  16   5          2.26          1.50         0.94 o                         
   7  16   5         33.66         35.64         1.88 o                         
  -3  17   5         87.31         75.48         3.55 o                         
  -2  17   5          7.80          8.16         1.30 o                         
  -1  17   5          1.40          2.38         1.90 o                         
   0  17   5         43.19         42.03         2.74 o                         
   1  17   5          0.11          0.75         1.04 o                         
   2  17   5         20.87         21.18         3.30 o                         
   3  17   5          0.25         -0.38         1.02 o                         
   4  17   5          0.26          1.33         0.91 o                         
   5  17   5          0.59          0.71         0.97 o                         
   6  17   5          8.49          9.01         1.90 o                         
   0  18   5          3.66          4.95         1.96 o                         
   1  18   5          0.08          0.46         1.78 o                         
   2  18   5         61.73         56.67         3.10 o                         
   3  18   5          3.37          2.85         1.20 o                         
   4  18   5          6.82          6.00         1.35 o                         
   5  18   5          0.34          0.72         1.78 o                         
   6  18   5         38.55         39.02         2.72 o                         
  -1 -15   6         15.09         17.03         2.24 o                         
   0 -15   6         57.49         62.18         3.19 o                         
  -1 -14   6         22.77         25.70         2.32 o                         
   0 -14   6          6.89          6.61         1.82 o                         
   1 -14   6         86.87         86.52         3.55 o                         
   2 -14   6        229.73        244.24         5.71 o                         
  -5 -13   6         10.08          5.77         4.31 o                         
  -3 -13   6          4.49          7.85         1.56 o                         
  -2 -13   6         16.42         14.02         1.72 o                         
  -1 -13   6          3.62          2.64         1.62 o                         
   0 -13   6          6.27          6.71         1.23 o                         
   1 -13   6         51.46         53.93         2.43 o                         
   2 -13   6          1.24          1.44         1.23 o                         
   3 -13   6         25.88         27.12         2.50 o                         
   4 -13   6         89.70         84.29         2.58 o                         
  -6 -12   6          6.07          7.45         1.44 o                         
  -5 -12   6         84.96         83.10         9.29 o                         
  -4 -12   6         43.94         42.14         2.37 o                         
  -3 -12   6         79.81         71.85        15.11 o                         
  -2 -12   6          2.85          4.40         0.95 o                         
  -1 -12   6          0.10          0.10         0.86 o                         
   0 -12   6         23.48         24.57         1.43 o                         
   1 -12   6         22.30         23.55         1.45 o                         
   2 -12   6         15.64         14.10         1.34 o                         
   3 -12   6         54.28         54.26         1.97 o                         
   4 -12   6         76.21         70.64         1.64 o                         
   5 -12   6          3.04          0.85         1.06 o                         
  -7 -11   6          0.05         -0.62         1.96 o                         
  -6 -11   6         16.13         18.15         1.58 o                         
  -5 -11   6        185.02        182.84         3.15 o                         
  -4 -11   6          0.25          0.72         0.98 o                         
  -3 -11   6         13.01         14.32         0.88 o                         
  -2 -11   6         10.36          9.92         0.67 o                         
  -1 -11   6        118.26        121.02         3.84 o                         
   0 -11   6         60.37         67.28         1.83 o                         
   1 -11   6         13.37         15.61         1.21 o                         
   2 -11   6        155.29        157.79         4.05 o                         
   3 -11   6         23.60         23.10         1.05 o                         
   4 -11   6          7.67          6.50         0.88 o                         
   5 -11   6        104.82        102.89         1.89 o                         
   6 -11   6         35.68         36.70         1.91 o                         
  -7 -10   6         22.34         24.97         1.74 o                         
  -6 -10   6         74.99         73.55         2.83 o                         
  -5 -10   6        114.79        110.48         4.56 o                         
  -4 -10   6          2.32          2.92         1.40 o                         
  -3 -10   6        133.77        138.28         1.71 o                         
  -2 -10   6          1.69          1.38         0.49 o                         
  -1 -10   6         87.18         90.27         1.73 o                         
   0 -10   6         29.61         29.26         1.24 o                         
   1 -10   6         62.03         64.75         1.76 o                         
   2 -10   6        274.90        237.98         7.41 o                         
   3 -10   6          8.30          8.13         0.79 o                         
   4 -10   6        201.13        188.88         2.57 o                         
   5 -10   6        116.29        115.86         2.16 o                         
   6 -10   6         93.74         86.78         2.11 o                         
   7 -10   6          0.66          0.45         1.30 o                         
  -8  -9   6          0.18          0.02         2.02 o                         
  -7  -9   6          0.50          0.26         1.10 o                         
  -6  -9   6        183.72        187.54        13.30 o                         
  -5  -9   6         44.16         41.36         1.59 o                         
  -4  -9   6         65.45         68.50         1.76 o                         
  -3  -9   6          7.84          8.54         0.85 o                         
  -2  -9   6          7.81         11.05         0.56 o                         
  -1  -9   6          9.20          9.43         0.90 o                         
   0  -9   6         33.96         26.34         1.11 o                         
   1  -9   6         78.60         88.13         2.37 o                         
   2  -9   6         76.79         69.09         1.43 o                         
   3  -9   6          5.31          4.62         0.62 o                         
   4  -9   6        265.80        259.41         2.46 o                         
   5  -9   6         12.85         11.54         0.89 o                         
   6  -9   6          0.86          1.02         0.76 o                         
   7  -9   6          0.53          0.85         1.02 o                         
   8  -9   6          3.86          4.15         1.37 o                         
  -8  -8   6         50.47         59.31         3.51 o                         
  -7  -8   6         43.09         43.35         1.53 o                         
  -6  -8   6        181.41        168.87         4.19 o                         
  -5  -8   6         97.60         88.80         3.97 o                         
  -4  -8   6         50.71         57.12         1.76 o                         
  -3  -8   6         18.41         14.80         0.83 o                         
  -2  -8   6         24.61         21.16         0.89 o                         
  -1  -8   6          0.21          0.58         0.36 o                         
   0  -8   6        143.57        124.55         2.60 o                         
   1  -8   6          0.01          0.42         0.74 o                         
   2  -8   6        592.21        546.36         3.00 o                         
   3  -8   6        308.85        318.23         2.83 o                         
   4  -8   6        454.71        441.86         3.76 o                         
   5  -8   6         22.81         24.67         1.40 o                         
   6  -8   6         20.71         21.60         1.19 o                         
   7  -8   6          7.79          7.03         1.04 o                         
   8  -8   6          1.46          1.78         1.29 o                         
  -8  -7   6         12.17         11.39         1.47 o                         
  -7  -7   6         55.48         53.82         1.56 o                         
  -6  -7   6         58.90         54.10         1.44 o                         
  -5  -7   6        112.50         97.85         2.90 o                         
  -4  -7   6         26.75         30.04         1.17 o                         
  -3  -7   6        221.09        200.92         2.39 o                         
  -2  -7   6          7.43          7.09         0.50 o                         
  -1  -7   6        272.97        227.12         2.06 o                         
   0  -7   6        198.38        175.27         1.27 o                         
   1  -7   6         80.30         85.70         0.92 o                         
   2  -7   6         45.06         55.77         1.02 o                         
   3  -7   6        504.68        521.26         6.32 o                         
   4  -7   6          1.56          0.69         0.57 o                         
   5  -7   6         37.87         44.80         1.11 o                         
   6  -7   6        244.66        235.61         2.76 o                         
   7  -7   6         26.69         22.27         1.22 o                         
   8  -7   6          0.61          1.27         0.96 o                         
   9  -7   6          6.24          6.28         1.41 o                         
  -9  -6   6         66.88         72.51         3.63 o                         
  -8  -6   6          0.18          0.60         0.90 o                         
  -7  -6   6         30.48         32.63         1.56 o                         
  -6  -6   6         50.76         42.88         1.57 o                         
  -5  -6   6        148.22        143.79         5.28 o                         
  -4  -6   6         55.09         58.89         1.00 o                         
  -3  -6   6        122.78        118.10         3.31 o                         
  -2  -6   6         13.33         13.04         0.64 o                         
  -1  -6   6         37.18         33.17         1.28 o                         
   0  -6   6         17.71         20.33         0.68 o                         
   1  -6   6         61.36         65.62         1.10 o                         
   2  -6   6        178.33        160.18         1.73 o                         
   3  -6   6         25.38         23.42         0.66 o                         
   4  -6   6          7.53          9.52         0.63 o                         
   5  -6   6        273.71        281.79         2.59 o                         
   6  -6   6          1.22          0.78         0.72 o                         
   7  -6   6         15.97         14.77         1.28 o                         
   8  -6   6         94.76        102.32         3.57 o                         
   9  -6   6          8.09          7.65         1.40 o                         
  10  -6   6         31.39         31.97         2.86 o                         
  -9  -5   6         90.34         93.70         5.13 o                         
  -8  -5   6          2.21          3.82         1.16 o                         
  -7  -5   6         11.42         10.97         0.95 o                         
  -6  -5   6        185.79        176.79         6.28 o                         
  -5  -5   6        126.86        125.86         1.49 o                         
  -4  -5   6         19.10         16.91         0.89 o                         
  -3  -5   6         46.42         59.24         1.13 o                         
  -2  -5   6        228.36        212.01         7.10 o                         
  -1  -5   6        109.76        114.58         2.71 o                         
   0  -5   6         60.16         48.49         0.77 o                         
   1  -5   6       1016.73       1000.82        11.42 o                         
   2  -5   6        481.97        511.89         4.57 o                         
   3  -5   6        120.58        117.80         1.30 o                         
   4  -5   6        740.03        718.70         3.25 o                         
   5  -5   6          0.02          0.73         0.53 o                         
   6  -5   6          0.41          0.82         0.60 o                         
   7  -5   6        128.29        125.58         1.73 o                         
   8  -5   6          2.61          2.49         1.11 o                         
   9  -5   6         60.72         56.84         2.06 o                         
  10  -5   6          0.11          0.13         1.32 o                         
  -9  -4   6         82.04         77.54         1.98 o                         
  -8  -4   6        173.58        157.64         4.17 o                         
  -7  -4   6          2.11          1.63         0.96 o                         
  -6  -4   6        199.50        181.13         3.75 o                         
  -5  -4   6         17.40         21.11         0.66 o                         
  -4  -4   6         89.60         87.71         1.62 o                         
  -3  -4   6         35.92         33.70         0.85 o                         
  -2  -4   6          0.70          1.13         0.33 o                         
  -1  -4   6        152.52        150.79         3.48 o                         
   0  -4   6         12.60          6.69         0.31 o                         
   1  -4   6        517.05        517.47         3.48 o                         
   2  -4   6        403.85        447.69         2.46 o                         
   3  -4   6         86.74         79.51         1.96 o                         
   4  -4   6        181.86        180.29         1.93 o                         
   5  -4   6          0.07          0.95         0.51 o                         
   6  -4   6        454.05        436.53         3.96 o                         
   7  -4   6         82.98         85.06         2.00 o                         
   8  -4   6          4.17          4.24         1.06 o                         
   9  -4   6          1.73          0.79         1.11 o                         
  10  -4   6          0.00          0.53         1.20 o                         
  -9  -3   6        120.25        117.79         2.75 o                         
  -8  -3   6        134.65        126.88         6.21 o                         
  -7  -3   6         16.32         15.18         1.18 o                         
  -6  -3   6          5.55          4.92         0.55 o                         
  -5  -3   6          6.64          5.12         0.47 o                         
  -4  -3   6        128.12        105.45         2.40 o                         
  -3  -3   6        595.38        611.99         3.17 o                         
  -2  -3   6         24.20         21.63         0.55 o                         
  -1  -3   6        145.43        114.73         1.46 o                         
   0  -3   6        333.30        324.14         2.07 o                         
   1  -3   6        332.98        294.32         1.37 o                         
   2  -3   6        227.44        225.77         1.21 o                         
   3  -3   6        429.17        431.06         4.09 o                         
   4  -3   6         64.61         61.10         3.02 o                         
   5  -3   6          1.77          1.07         0.51 o                         
   6  -3   6        220.59        211.95         2.08 o                         
   7  -3   6        296.24        286.16         3.61 o                         
   8  -3   6         33.33         34.12         1.45 o                         
   9  -3   6          0.89         -0.22         0.97 o                         
  10  -3   6         24.80         26.46         1.58 o                         
  11  -3   6          2.61          3.08         1.33 o                         
  -9  -2   6         59.32         59.35         3.54 o                         
  -8  -2   6         22.26         21.17         1.40 o                         
  -7  -2   6          6.37          7.22         0.99 o                         
  -6  -2   6         62.10         61.75         1.06 o                         
  -5  -2   6         29.79         26.63         1.07 o                         
  -4  -2   6          2.43          1.76         0.74 o                         
  -3  -2   6          0.12          0.58         0.50 o                         
  -2  -2   6        127.48        131.00         0.84 o                         
  -1  -2   6        916.43        866.50         6.46 o                         
   0  -2   6        645.49        643.05        17.17 o                         
   1  -2   6        379.14        410.92         3.16 o                         
   2  -2   6        139.96        139.67         1.89 o                         
   3  -2   6         13.54          6.30         0.54 o                         
   4  -2   6         47.44         47.23         1.19 o                         
   5  -2   6        255.39        251.42         2.36 o                         
   6  -2   6         78.74         80.15         1.15 o                         
   7  -2   6         87.84         83.19         1.30 o                         
   8  -2   6         31.69         33.13         1.65 o                         
   9  -2   6         22.62         21.73         1.31 o                         
  10  -2   6          2.80          2.43         1.13 o                         
  11  -2   6          1.33          2.03         1.34 o                         
  -9  -1   6        107.44        103.54         2.55 o                         
  -8  -1   6         37.72         39.60         1.66 o                         
  -7  -1   6          5.86          6.61         0.60 o                         
  -6  -1   6         22.13         19.63         1.03 o                         
  -5  -1   6         76.22         82.49         1.61 o                         
  -4  -1   6          0.58          1.81         0.46 o                         
  -3  -1   6          0.85         -0.16         0.32 o                         
  -2  -1   6          6.50          4.39         0.41 o                         
  -1  -1   6        559.33        605.71        13.83 o                         
   0  -1   6        470.83        439.59         1.50 o                         
   1  -1   6        961.32       1032.15        17.38 o                         
   2  -1   6         76.80         92.98         1.00 o                         
   3  -1   6         73.13         76.02         1.21 o                         
   4  -1   6         51.12         50.13         0.90 o                         
   5  -1   6          5.53          5.55         0.57 o                         
   6  -1   6         26.05         26.25         0.69 o                         
   7  -1   6         69.81         71.95         1.35 o                         
   8  -1   6        175.31        176.81         1.87 o                         
   9  -1   6         98.41         99.29         1.60 o                         
  10  -1   6          3.54          4.19         1.20 o                         
  11  -1   6          0.01          0.58         1.62 o                         
  12  -1   6         36.59         32.13         2.86 o                         
 -10   0   6         22.58         20.99         2.30 o                         
  -9   0   6         19.17         18.97         1.44 o                         
  -8   0   6         42.03         44.94         2.16 o                         
  -7   0   6        123.15        121.72         8.14 o                         
  -6   0   6          1.41          0.84         0.68 o                         
  -5   0   6         43.05         41.43         0.90 o                         
  -4   0   6         65.19         57.36         2.16 o                         
  -3   0   6         25.57         29.29         0.81 o                         
  -2   0   6        134.14        140.59         2.99 o                         
  -1   0   6          0.85          6.99         0.23 o                         
   0   0   6        103.40         91.65         0.58 o                         
   1   0   6        569.16        650.41         4.15 o                         
   2   0   6        237.37        214.14         3.84 o                         
   3   0   6         36.25         37.17         0.59 o                         
   4   0   6        501.60        499.19         8.62 o                         
   5   0   6        236.04        253.11         1.95 o                         
   6   0   6         22.50         25.10         0.68 o                         
   7   0   6        134.54        135.58         1.60 o                         
   8   0   6         35.54         36.17         1.45 o                         
   9   0   6         44.59         45.42         1.51 o                         
  10   0   6        195.47        193.22         2.76 o                         
  11   0   6         53.82         53.90         2.90 o                         
  -9   1   6          0.01          0.10         1.62 o                         
  -8   1   6         85.42         85.14         3.25 o                         
  -7   1   6        153.45        149.64         4.96 o                         
  -6   1   6         22.67         23.28         1.08 o                         
  -5   1   6         86.61         87.94         1.63 o                         
  -4   1   6         46.83         49.38         1.40 o                         
  -3   1   6        128.73        122.70         7.83 o                         
  -2   1   6        241.06        241.80         1.49 o                         
  -1   1   6        496.37        547.61         6.19 o                         
   0   1   6       3693.90       3765.69        55.66 o                         
   1   1   6        338.55        495.42         4.62 o                         
   2   1   6        555.14        667.80         8.07 o                         
   3   1   6        645.25        687.44         9.92 o                         
   4   1   6         62.36         63.26         0.74 o                         
   5   1   6         47.20         53.78         0.85 o                         
   6   1   6         27.75         25.37         0.70 o                         
   7   1   6         28.09         28.35         0.95 o                         
   8   1   6         16.15         18.18         1.01 o                         
   9   1   6         73.45         79.72         1.43 o                         
  10   1   6        146.46        151.80         2.54 o                         
  11   1   6         13.24         13.16         2.00 o                         
  -9   2   6          1.57          0.90         1.66 o                         
  -8   2   6         48.42         50.37         2.13 o                         
  -7   2   6         17.56         17.78         0.86 o                         
  -6   2   6        125.17        120.63         1.76 o                         
  -5   2   6        519.02        490.08         4.09 o                         
  -4   2   6        178.59        194.21         1.68 o                         
  -3   2   6          1.91          3.93         0.20 o                         
  -2   2   6         55.71         66.75         1.10 o                         
  -1   2   6       1583.90       1834.38         4.57 o                         
   0   2   6       2251.74       2465.94        58.02 o                         
   1   2   6        400.94        372.21         3.38 o                         
   2   2   6         78.09         73.25         1.14 o                         
   3   2   6        441.40        525.01         4.54 o                         
   4   2   6        235.11        325.10         3.59 o                         
   5   2   6        301.45        312.83         7.89 o                         
   6   2   6        752.62        810.15         8.09 o                         
   7   2   6          4.78          4.61         0.67 o                         
   8   2   6         50.04         54.86         1.44 o                         
   9   2   6         19.54         18.90         1.10 o                         
  10   2   6         41.97         45.93         1.62 o                         
  11   2   6         19.97         21.86         1.44 o                         
  -9   3   6          2.86          2.86         1.78 o                         
  -8   3   6         23.89         26.41         1.36 o                         
  -7   3   6         39.19         43.34         1.58 o                         
  -6   3   6         23.48         25.42         0.62 o                         
  -5   3   6        271.27        260.10         4.20 o                         
  -4   3   6        492.98        423.20         1.79 o                         
  -3   3   6        276.48        295.66         1.36 o                         
  -2   3   6          8.75         18.48         0.51 o                         
  -1   3   6        872.42       1084.20         4.17 o                         
   0   3   6         34.87         44.26         0.46 o                         
   1   3   6        105.35         95.48         0.66 o                         
   2   3   6        573.25        596.43         3.09 o                         
   3   3   6          0.95          1.45         0.20 o                         
   4   3   6         58.54         70.39         1.13 o                         
   5   3   6          6.08          7.39         0.47 o                         
   6   3   6          2.20          1.61         0.41 o                         
   7   3   6        206.31        195.68         1.79 o                         
   8   3   6         59.51         57.06         1.10 o                         
   9   3   6        153.56        162.97         2.50 o                         
  10   3   6         53.52         56.76         2.00 o                         
  11   3   6          7.61          9.43         1.78 o                         
  -9   4   6          3.11          4.05         1.17 o                         
  -8   4   6         49.17         52.36         1.71 o                         
  -7   4   6         67.66         69.33         3.23 o                         
  -6   4   6         28.41         28.20         1.14 o                         
  -5   4   6         30.26         34.51         1.10 o                         
  -4   4   6         56.73         54.41         1.63 o                         
  -3   4   6        278.60        275.43         1.81 o                         
  -2   4   6        143.98        140.35         1.56 o                         
  -1   4   6        404.45        504.01         5.19 o                         
   0   4   6        854.57        923.81        15.97 o                         
   1   4   6         31.71         40.28         0.74 o                         
   2   4   6        345.79        395.47         4.39 o                         
   3   4   6        176.39        160.96         1.81 o                         
   4   4   6        455.23        416.32         5.45 o                         
   5   4   6         81.11         71.56         1.26 o                         
   6   4   6         79.87         75.89         1.78 o                         
   7   4   6         20.57         18.31         0.76 o                         
   8   4   6        128.21        133.14         2.13 o                         
   9   4   6         69.57         72.18         1.79 o                         
  10   4   6          5.50          4.84         1.02 o                         
  11   4   6         33.29         36.63         1.67 o                         
  12   4   6         61.91         51.96         2.88 o                         
  -9   5   6         10.85         11.01         1.44 o                         
  -8   5   6         23.68         26.03         1.50 o                         
  -7   5   6         12.84         12.41         0.83 o                         
  -6   5   6        145.10        152.08         1.88 o                         
  -5   5   6         73.26         72.55         1.54 o                         
  -4   5   6        414.57        405.14         4.51 o                         
  -3   5   6        106.67        101.02         1.56 o                         
  -2   5   6        851.79        865.42         4.42 o                         
  -1   5   6          6.33         11.40         0.36 o                         
   0   5   6        269.88        282.08         4.12 o                         
   1   5   6        810.26        907.97        10.33 o                         
   2   5   6        319.55        324.70         2.05 o                         
   3   5   6         45.86         68.05         1.14 o                         
   4   5   6         11.79         14.07         0.50 o                         
   5   5   6        200.83        210.34         2.66 o                         
   6   5   6        973.66        953.26         6.91 o                         
   7   5   6        271.32        263.33         2.75 o                         
   8   5   6         73.13         72.45         1.67 o                         
   9   5   6         63.20         68.19         1.78 o                         
  10   5   6         45.34         50.35         1.77 o                         
  11   5   6         46.83         46.82         1.77 o                         
  12   5   6          0.33          0.22         1.70 o                         
  -9   6   6          1.52          1.42         1.15 o                         
  -8   6   6          1.96          2.20         1.13 o                         
  -7   6   6          4.87          5.81         0.99 o                         
  -6   6   6          7.16          8.15         0.91 o                         
  -5   6   6         73.32         70.10         1.46 o                         
  -4   6   6        898.49        892.82        34.53 o                         
  -3   6   6        592.88        568.36         4.65 o                         
  -2   6   6         14.51         22.87         0.62 o                         
  -1   6   6         25.56         36.76         0.69 o                         
   0   6   6          4.89          0.49         0.20 o                         
   1   6   6          8.80          7.32         0.37 o                         
   2   6   6        275.80        374.66         2.99 o                         
   3   6   6         64.71         49.46         0.71 o                         
   4   6   6       1017.36        938.33         7.80 o                         
   5   6   6         89.53         89.68         2.18 o                         
   6   6   6         91.71         97.54         1.68 o                         
   7   6   6        226.16        236.70         1.78 o                         
   8   6   6          1.76          2.21         0.79 o                         
   9   6   6          1.87          2.01         0.84 o                         
  10   6   6          3.49          2.83         1.01 o                         
  11   6   6         52.71         61.04         3.00 o                         
  -9   7   6          1.13          1.04         1.25 o                         
  -8   7   6         34.67         36.39         1.79 o                         
  -7   7   6          2.72          3.19         0.71 o                         
  -6   7   6         10.62         13.63         1.10 o                         
  -5   7   6          4.45          5.50         1.33 o                         
  -4   7   6          4.98          2.32         0.66 o                         
  -3   7   6        230.19        228.60        13.17 o                         
  -2   7   6        841.33        841.35        25.35 o                         
  -1   7   6        378.24        399.44         5.42 o                         
   0   7   6        199.97        227.99         1.44 o                         
   1   7   6         16.82         21.63         0.46 o                         
   2   7   6        481.97        507.81         4.65 o                         
   3   7   6         25.38         25.47         0.51 o                         
   4   7   6        155.63        151.39         3.06 o                         
   5   7   6        553.95        525.38         3.59 o                         
   6   7   6        278.68        237.71         5.61 o                         
   7   7   6         91.24         92.97         1.07 o                         
   8   7   6          1.11          2.07         0.77 o                         
   9   7   6         34.77         34.09         1.41 o                         
  10   7   6         23.05         28.24         2.12 o                         
  11   7   6          1.60          0.42         1.62 o                         
  -9   8   6          7.81          8.03         2.04 o                         
  -8   8   6         24.70         25.25         1.66 o                         
  -7   8   6          4.37          4.27         0.75 o                         
  -6   8   6          2.79          3.51         0.74 o                         
  -5   8   6         63.26         63.35         1.65 o                         
  -4   8   6        150.38        155.99        12.02 o                         
  -3   8   6        207.72        206.42        19.69 o                         
  -2   8   6         25.17         29.06         1.91 o                         
  -1   8   6         46.03         44.15         1.06 o                         
   0   8   6        131.74        125.90         1.12 o                         
   1   8   6        291.32        310.80         3.76 o                         
   2   8   6         13.99         10.79         0.49 o                         
   3   8   6        328.79        303.75         6.52 o                         
   4   8   6          6.47          4.41         0.98 o                         
   5   8   6          1.44          2.21         0.44 o                         
   6   8   6        206.92        211.80         3.35 o                         
   7   8   6        441.61        446.24         6.66 o                         
   8   8   6         90.19         95.56         2.22 o                         
   9   8   6          3.69          2.74         0.78 o                         
  10   8   6         43.72         48.66         1.74 o                         
  11   8   6          0.32          1.10         1.70 o                         
  -9   9   6          7.97          6.97         2.18 o                         
  -8   9   6         18.35         16.78         2.44 o                         
  -7   9   6          6.81          8.10         0.93 o                         
  -6   9   6          0.00          0.26         0.65 o                         
  -5   9   6          1.95          3.13         0.65 o                         
  -4   9   6         92.81         92.52         5.45 o                         
  -3   9   6        172.18        169.71         7.29 o                         
  -2   9   6        110.39        109.36         1.43 o                         
  -1   9   6          2.04          3.70         0.58 o                         
   0   9   6          5.67          3.94         0.60 o                         
   1   9   6        200.86        190.77         1.92 o                         
   2   9   6          0.91          1.44         0.88 o                         
   3   9   6         89.66         83.55         2.22 o                         
   4   9   6        171.60        176.30         2.80 o                         
   5   9   6         29.17         24.13         0.73 o                         
   6   9   6        100.33        101.04         1.54 o                         
   7   9   6          9.81         11.11         0.79 o                         
   8   9   6          9.87         11.53         0.89 o                         
   9   9   6         78.81         78.01         2.21 o                         
  10   9   6         73.38         72.36         2.81 o                         
  11   9   6         16.07         15.30         2.28 o                         
  -8  10   6         17.63         16.29         1.62 o                         
  -7  10   6         22.56         22.38         1.19 o                         
  -6  10   6         18.85         18.84         1.22 o                         
  -5  10   6          1.38          1.93         0.70 o                         
  -4  10   6         12.70         11.87         1.02 o                         
  -3  10   6        149.10        138.10         7.49 o                         
  -2  10   6        586.69        550.18        19.16 o                         
  -1  10   6         58.26         54.34         1.33 o                         
   0  10   6        131.78        137.62         1.92 o                         
   1  10   6          3.74         11.06         0.61 o                         
   2  10   6          0.04          0.80         0.45 o                         
   3  10   6         98.34         96.76         1.19 o                         
   4  10   6        101.08         85.65         1.18 o                         
   5  10   6        412.97        393.80         3.06 o                         
   6  10   6          0.11          0.63         0.50 o                         
   7  10   6         22.62         19.60         0.82 o                         
   8  10   6         66.70         71.79         1.89 o                         
   9  10   6          4.18          4.75         0.77 o                         
  10  10   6          6.06          6.59         0.91 o                         
  -8  11   6          2.31          3.21         2.14 o                         
  -7  11   6         35.19         38.25         1.73 o                         
  -6  11   6         64.35         68.08         1.66 o                         
  -5  11   6         19.87         20.12         1.02 o                         
  -4  11   6         58.55         56.80         1.73 o                         
  -3  11   6        126.81        125.40         2.26 o                         
  -2  11   6        317.33        287.19         9.42 o                         
  -1  11   6          8.23          4.30         0.58 o                         
   0  11   6        234.35        205.41         2.05 o                         
   1  11   6        424.40        421.69         3.55 o                         
   2  11   6          1.31          3.75         0.42 o                         
   3  11   6        344.35        314.59         4.98 o                         
   4  11   6          5.94          2.91         0.51 o                         
   5  11   6          7.06          7.66         0.74 o                         
   6  11   6          2.07          3.89         0.57 o                         
   7  11   6        155.27        152.59         2.09 o                         
   8  11   6         37.68         37.06         1.27 o                         
   9  11   6         88.06         84.46         2.19 o                         
  10  11   6          9.52         12.22         1.18 o                         
  -7  12   6         24.08         24.12         1.69 o                         
  -6  12   6          6.12          4.96         1.10 o                         
  -5  12   6         58.57         59.29         2.01 o                         
  -4  12   6        145.11        151.48         2.79 o                         
  -3  12   6        120.87        111.21         2.42 o                         
  -2  12   6          4.23          4.69         0.63 o                         
  -1  12   6          4.32          5.08         0.59 o                         
   0  12   6        126.03        113.85         1.61 o                         
   1  12   6        567.74        521.69         3.31 o                         
   2  12   6        109.81         97.25         2.78 o                         
   3  12   6         54.96         51.23         1.02 o                         
   4  12   6         84.37         69.85         1.38 o                         
   5  12   6         63.61         52.96         1.53 o                         
   6  12   6          2.26          2.61         0.63 o                         
   7  12   6         13.45         15.69         0.90 o                         
   8  12   6          2.61          2.38         0.77 o                         
   9  12   6         27.12         28.78         1.69 o                         
  -7  13   6          7.58          6.85         1.98 o                         
  -6  13   6          0.19          0.08         0.94 o                         
  -5  13   6         74.76         70.02         2.21 o                         
  -4  13   6         13.63         11.94         1.21 o                         
  -3  13   6         41.74         40.77         2.24 o                         
  -2  13   6         22.26         21.18         1.29 o                         
  -1  13   6          8.07          9.53         0.69 o                         
   0  13   6         91.99         95.07         2.15 o                         
   1  13   6         78.86         73.33         1.73 o                         
   2  13   6          9.95          8.11         0.77 o                         
   3  13   6        228.31        221.95         2.05 o                         
   4  13   6         36.32         36.74         0.96 o                         
   5  13   6          3.90          2.82         0.61 o                         
   6  13   6        108.70        105.81         2.22 o                         
   7  13   6         60.53         60.29         1.36 o                         
   8  13   6          6.17          6.44         0.85 o                         
   9  13   6          6.76          7.72         0.95 o                         
  -6  14   6         99.24         97.59         2.76 o                         
  -5  14   6          0.97         -0.14         1.05 o                         
  -4  14   6         19.09         19.62         1.49 o                         
  -3  14   6          8.60          7.84         0.94 o                         
  -2  14   6         38.27         39.23         1.29 o                         
  -1  14   6         14.64         16.10         1.00 o                         
   0  14   6          3.41          3.16         0.79 o                         
   1  14   6        327.34        318.92         4.03 o                         
   2  14   6         37.86         43.21         1.56 o                         
   3  14   6          4.95          4.17         0.64 o                         
   4  14   6         21.52         21.29         0.92 o                         
   5  14   6        159.41        155.59         2.74 o                         
   6  14   6          1.92          1.86         0.84 o                         
   7  14   6          0.18         -0.02         0.74 o                         
   8  14   6         62.85         61.51         1.74 o                         
  -5  15   6          5.42          7.13         1.41 o                         
  -4  15   6         55.51         55.01         2.07 o                         
  -3  15   6          6.44          5.58         0.98 o                         
  -2  15   6         23.94         21.92         1.45 o                         
  -1  15   6         35.12         36.52         2.67 o                         
   0  15   6          1.63          1.82         0.94 o                         
   1  15   6         22.92         28.24         2.66 o                         
   2  15   6         50.99         52.17         4.43 o                         
   3  15   6         50.55         48.37         1.82 o                         
   4  15   6         91.64        100.54         2.44 o                         
   5  15   6          7.58          6.56         0.90 o                         
   6  15   6          3.92          4.66         0.89 o                         
   7  15   6         51.83         48.94         1.36 o                         
   8  15   6          3.26          3.55         1.01 o                         
  -4  16   6          8.80          8.58         1.42 o                         
  -3  16   6          0.11          0.21         0.75 o                         
  -2  16   6         80.91         81.97         2.29 o                         
  -1  16   6          2.01          1.63         1.03 o                         
   0  16   6         51.25         53.06         2.27 o                         
   1  16   6          1.82          1.71         1.00 o                         
   2  16   6          2.39          2.06         1.03 o                         
   3  16   6         17.72         19.83         1.38 o                         
   4  16   6         92.20        107.32         3.09 o                         
   5  16   6         46.64         53.08         1.95 o                         
   6  16   6         20.49         20.37         1.55 o                         
   7  16   6         19.60         18.96         1.30 o                         
   8  16   6          0.09         -0.01         0.72 o                         
  -3  17   6          3.42          3.35         1.94 o                         
  -2  17   6         28.51         25.12         2.40 o                         
  -1  17   6          1.79          0.13         1.10 o                         
   0  17   6         11.44         13.90         1.30 o                         
   1  17   6          9.09         10.66         1.29 o                         
   2  17   6         96.94         97.24         4.40 o                         
   3  17   6         16.84         16.38         1.42 o                         
   4  17   6         12.50         12.34         1.90 o                         
   5  17   6         19.20         21.73         1.61 o                         
   6  17   6         77.18         85.47         2.53 o                         
   7  17   6         15.12         16.29         2.18 o                         
   0  18   6         12.44          9.68         1.36 o                         
   1  18   6          5.18          4.41         1.23 o                         
   2  18   6         34.16         32.13         3.61 o                         
   3  18   6         25.97         28.67         1.72 o                         
   4  18   6         14.26         16.61         1.98 o                         
   5  18   6          9.06          9.11         2.06 o                         
   6  18   6         27.80         27.70         2.52 o                         
  -1 -14   7          1.21          1.10         1.92 o                         
   0 -14   7          7.38          7.41         1.90 o                         
   1 -14   7          0.25         -1.28         2.04 o                         
  -5 -13   7          0.80         -0.14         1.86 o                         
  -1 -13   7        169.58        187.81         3.95 o                         
   0 -13   7         23.32         27.80         1.62 o                         
   1 -13   7        135.84        140.07         3.02 o                         
   2 -13   7          3.44          3.99         1.36 o                         
   3 -13   7          2.78          3.98         1.42 o                         
  -6 -12   7          6.35          3.74         1.97 o                         
  -5 -12   7         74.45         77.02         4.52 o                         
  -4 -12   7          1.90          1.02         1.08 o                         
  -2 -12   7          2.19          2.35         1.03 o                         
  -1 -12   7          6.79          8.68         1.16 o                         
   0 -12   7          9.14          8.59         1.22 o                         
   1 -12   7         79.21         84.23         5.69 o                         
   2 -12   7         13.88         13.56         1.69 o                         
   3 -12   7        304.89        275.85         5.93 o                         
   4 -12   7         59.76         60.67         1.83 o                         
  -6 -11   7         29.74         31.02         1.87 o                         
  -5 -11   7         17.56         16.43         1.47 o                         
  -4 -11   7          0.60          1.57         1.03 o                         
  -3 -11   7        124.95        124.47         5.68 o                         
  -2 -11   7        191.12        177.06        10.81 o                         
  -1 -11   7          2.75          3.10         0.81 o                         
   0 -11   7          3.63          2.50         0.81 o                         
   1 -11   7         89.78         97.07         8.21 o                         
   2 -11   7         30.13         30.65         1.62 o                         
   3 -11   7          0.19         -0.26         1.11 o                         
   4 -11   7         45.40         39.23         1.53 o                         
   5 -11   7        108.46        109.79         2.01 o                         
  -7 -10   7          6.80          7.41         2.32 o                         
  -6 -10   7         27.67         30.35         2.39 o                         
  -5 -10   7         42.23         43.48         1.81 o                         
  -4 -10   7         22.29         21.79         1.33 o                         
  -3 -10   7        101.14         98.42         2.00 o                         
  -2 -10   7         38.75         40.97         1.07 o                         
  -1 -10   7         96.10         94.28         2.97 o                         
   0 -10   7        344.05        303.27        11.00 o                         
   1 -10   7          0.71          0.65         0.93 o                         
   2 -10   7         40.75         37.50         2.90 o                         
   3 -10   7          1.41          2.33         0.74 o                         
   4 -10   7         14.14         15.20         0.98 o                         
   5 -10   7          2.44          2.57         0.88 o                         
   6 -10   7         28.68         29.91         1.49 o                         
  -7  -9   7         10.27         10.81         1.58 o                         
  -6  -9   7          2.99          3.61         1.19 o                         
  -5  -9   7        107.22        101.07         4.98 o                         
  -4  -9   7         15.83         16.71         1.72 o                         
  -3  -9   7        151.15        174.07         9.18 o                         
  -2  -9   7          2.26          2.51         0.51 o                         
  -1  -9   7          2.18          2.33         0.61 o                         
   0  -9   7        188.83        180.41         2.03 o                         
   1  -9   7         30.23         31.04         1.28 o                         
   2  -9   7         76.09         85.15         3.80 o                         
   3  -9   7        216.08        199.36         2.49 o                         
   4  -9   7         82.85         79.22         1.77 o                         
   5  -9   7         51.76         50.31         1.34 o                         
   6  -9   7          7.70          7.08         1.06 o                         
   7  -9   7         88.83         93.95         2.21 o                         
  -8  -8   7         26.03         24.82         2.66 o                         
  -7  -8   7          0.36         -1.26         1.62 o                         
  -6  -8   7         68.76         71.38         2.15 o                         
  -5  -8   7         65.19         62.75         1.84 o                         
  -4  -8   7         43.20         38.47         1.39 o                         
  -3  -8   7          2.21          2.02         0.54 o                         
  -2  -8   7         14.32         20.15         0.91 o                         
  -1  -8   7        213.74        218.50         2.88 o                         
   0  -8   7         13.81         13.25         1.02 o                         
   1  -8   7         38.30         35.13         1.63 o                         
   2  -8   7         13.90         13.59         0.72 o                         
   3  -8   7         30.54         31.30         0.95 o                         
   4  -8   7        139.21        134.42         2.15 o                         
   5  -8   7          8.73          7.83         0.82 o                         
   6  -8   7         98.92         97.26         2.49 o                         
   7  -8   7         48.12         50.23         1.69 o                         
   8  -8   7          4.57          4.89         1.13 o                         
  -8  -7   7          9.49          7.16         1.14 o                         
  -7  -7   7         25.44         24.64         1.25 o                         
  -6  -7   7         67.08         72.16         2.20 o                         
  -5  -7   7          0.26          0.23         0.87 o                         
  -4  -7   7          2.51          2.70         0.53 o                         
  -3  -7   7        246.39        223.74         2.58 o                         
  -2  -7   7        506.62        457.21         3.00 o                         
  -1  -7   7         21.78         17.47         0.64 o                         
   0  -7   7        108.69         72.13         1.90 o                         
   1  -7   7       1222.84       1289.04         7.71 o                         
   2  -7   7         25.22         32.48         1.01 o                         
   3  -7   7        102.01        107.26         1.30 o                         
   4  -7   7        554.77        560.19         3.84 o                         
   5  -7   7         88.03         84.24         1.47 o                         
   6  -7   7         15.54         16.05         1.09 o                         
   7  -7   7         24.35         23.89         1.50 o                         
   8  -7   7         38.51         38.10         1.55 o                         
   9  -7   7         45.16         43.53         3.21 o                         
  -8  -6   7          2.03          1.85         0.96 o                         
  -7  -6   7         73.99         77.81         1.79 o                         
  -6  -6   7         61.99         55.96         1.80 o                         
  -5  -6   7        234.60        219.74         2.94 o                         
  -4  -6   7          0.13          0.76         0.66 o                         
  -3  -6   7        156.70        147.70         6.28 o                         
  -2  -6   7         20.55         19.05         0.84 o                         
  -1  -6   7          5.99          9.25         0.50 o                         
   0  -6   7        732.36        622.09         9.87 o                         
   1  -6   7        164.35        193.30         1.87 o                         
   2  -6   7       1040.96        853.36         4.22 o                         
   3  -6   7         67.60         92.82         1.28 o                         
   4  -6   7        457.95        450.59         7.48 o                         
   5  -6   7         35.88         34.22         1.00 o                         
   6  -6   7          3.88          6.10         1.16 o                         
   7  -6   7          5.08          3.53         1.05 o                         
   8  -6   7         41.55         41.64         1.89 o                         
   9  -6   7         31.58         30.96         1.84 o                         
  -8  -5   7          0.53          0.30         0.93 o                         
  -7  -5   7         39.37         40.58         1.73 o                         
  -6  -5   7        146.05        136.38         2.53 o                         
  -5  -5   7         54.45         51.62         1.00 o                         
  -4  -5   7          9.93         10.07         0.85 o                         
  -3  -5   7          4.08          4.95         0.97 o                         
  -2  -5   7         40.81         43.10         3.29 o                         
  -1  -5   7          5.22          4.39         0.34 o                         
   0  -5   7        776.11        715.56         5.04 o                         
   1  -5   7         92.92        103.37         2.95 o                         
   2  -5   7         14.66          9.09         0.28 o                         
   3  -5   7        229.09        243.22         1.92 o                         
   4  -5   7         98.67         75.46         1.73 o                         
   5  -5   7         11.77         16.24         0.86 o                         
   6  -5   7         53.64         51.79         1.17 o                         
   7  -5   7         25.74         27.50         1.20 o                         
   8  -5   7         56.26         57.99         2.03 o                         
   9  -5   7          0.26          0.68         1.66 o                         
  10  -5   7        136.97        133.10         3.20 o                         
  -9  -4   7          6.35          6.05         2.08 o                         
  -8  -4   7         50.80         53.05         2.01 o                         
  -7  -4   7         28.86         30.11         1.69 o                         
  -6  -4   7         86.58         80.42         5.36 o                         
  -5  -4   7          0.03          0.18         0.45 o                         
  -4  -4   7         42.19         41.16         1.92 o                         
  -3  -4   7          4.68          4.52         0.56 o                         
  -2  -4   7         23.65         23.15         0.78 o                         
  -1  -4   7         53.21         41.65         0.94 o                         
   0  -4   7        114.42        107.96         1.10 o                         
   1  -4   7         12.00         16.18         4.42 o                         
   2  -4   7        115.99         88.82         0.91 o                         
   3  -4   7          0.21          1.11         0.47 o                         
   4  -4   7        777.57        772.88         5.46 o                         
   5  -4   7        285.79        292.56         2.22 o                         
   6  -4   7        134.44        130.46         1.89 o                         
   7  -4   7         95.73         95.51         1.53 o                         
   8  -4   7         48.80         49.08         1.81 o                         
   9  -4   7         33.91         35.28         1.79 o                         
  10  -4   7        166.80        163.91         7.16 o                         
  11  -4   7         18.75         13.74         2.38 o                         
  -9  -3   7          0.10          0.02         0.95 o                         
  -8  -3   7         14.44         18.33         1.98 o                         
  -7  -3   7         23.85         25.12         1.96 o                         
  -6  -3   7        241.66        242.34         6.30 o                         
  -5  -3   7        240.83        248.14         5.00 o                         
  -4  -3   7         27.16         26.57         1.75 o                         
  -3  -3   7          0.25          1.22         0.36 o                         
  -2  -3   7         80.12         61.54         0.90 o                         
  -1  -3   7        160.90        125.90         1.70 o                         
   0  -3   7          9.31         11.96         0.39 o                         
   1  -3   7        312.14        330.53         3.17 o                         
   2  -3   7        463.46        452.51         4.70 o                         
   3  -3   7          0.11          1.35         0.21 o                         
   4  -3   7        188.21        193.44         2.36 o                         
   5  -3   7        121.46        120.42         1.41 o                         
   6  -3   7        132.81        126.38         1.53 o                         
   7  -3   7         28.44         26.12         1.07 o                         
   8  -3   7         22.25         19.95         1.31 o                         
   9  -3   7        228.03        220.44         3.44 o                         
  10  -3   7         26.94         28.46         2.01 o                         
  11  -3   7          4.88          1.46         0.85 o                         
  -9  -2   7          0.12         -0.85         1.18 o                         
  -8  -2   7         64.43         60.16         2.01 o                         
  -7  -2   7          1.11          0.23         0.95 o                         
  -6  -2   7        148.22        141.46         3.81 o                         
  -5  -2   7        433.99        435.63         5.23 o                         
  -4  -2   7         78.08         69.70         6.63 o                         
  -3  -2   7        265.27        263.41         2.21 o                         
  -2  -2   7        406.81        393.33         2.64 o                         
  -1  -2   7        126.15        134.75         2.63 o                         
   0  -2   7         20.61         18.55         0.48 o                         
   1  -2   7          2.92          1.32         0.28 o                         
   2  -2   7         20.96         22.65         0.48 o                         
   3  -2   7        505.33        526.82         3.47 o                         
   4  -2   7        582.91        595.11         2.25 o                         
   5  -2   7        131.16        140.63         1.11 o                         
   6  -2   7        146.20        145.58         2.56 o                         
   7  -2   7         32.48         34.16         0.78 o                         
   8  -2   7         26.43         25.77         1.14 o                         
   9  -2   7         13.79         14.80         1.30 o                         
  10  -2   7          3.97          4.09         1.23 o                         
  11  -2   7         33.87         31.50         1.86 o                         
  -9  -1   7         11.55         13.51         1.59 o                         
  -8  -1   7         22.49         21.65         1.56 o                         
  -7  -1   7          0.48          0.39         0.90 o                         
  -6  -1   7          1.07          0.56         0.72 o                         
  -5  -1   7         68.88         70.82         2.69 o                         
  -4  -1   7        159.41        154.39         5.92 o                         
  -3  -1   7        615.55        630.58        10.57 o                         
  -2  -1   7         50.36         53.44         1.01 o                         
  -1  -1   7         15.00         13.12         0.51 o                         
   0  -1   7         78.63         96.08         0.94 o                         
   1  -1   7          7.35          7.64         0.35 o                         
   2  -1   7          4.77          4.51         0.31 o                         
   3  -1   7        383.81        374.96         5.36 o                         
   4  -1   7         16.96         13.92         1.42 o                         
   5  -1   7        481.49        449.02         2.59 o                         
   6  -1   7        259.41        251.34         3.69 o                         
   7  -1   7          4.95          6.23         0.71 o                         
   8  -1   7        237.71        234.91         8.74 o                         
   9  -1   7         77.12         76.81         2.04 o                         
  10  -1   7          8.31          9.31         1.30 o                         
  11  -1   7          2.66          1.74         1.84 o                         
  -9   0   7         23.53         21.31         1.55 o                         
  -8   0   7          0.53          0.10         1.01 o                         
  -7   0   7          2.78          4.00         0.92 o                         
  -6   0   7          8.30          8.72         0.65 o                         
  -5   0   7          1.47          1.69         0.58 o                         
  -4   0   7        216.39        213.44         2.14 o                         
  -3   0   7       1041.60       1002.90         4.23 o                         
  -2   0   7          0.17          1.09         0.35 o                         
  -1   0   7        234.62        232.10         1.42 o                         
   0   0   7         18.44         25.66         0.45 o                         
   1   0   7        320.25        359.01         2.15 o                         
   2   0   7       1339.26       1351.64        14.31 o                         
   3   0   7        253.60        247.95         2.28 o                         
   4   0   7         29.78         32.85         0.64 o                         
   5   0   7         72.95         72.64         1.12 o                         
   6   0   7        465.05        443.03         6.85 o                         
   7   0   7        278.90        276.10         1.92 o                         
   8   0   7          4.14          3.24         0.73 o                         
   9   0   7          0.59          0.45         0.63 o                         
  10   0   7         54.67         52.87         2.69 o                         
  11   0   7         10.84          9.49         1.90 o                         
  -9   1   7         54.83         55.97         3.06 o                         
  -8   1   7          5.84          5.85         1.36 o                         
  -7   1   7         25.10         25.26         1.32 o                         
  -6   1   7         38.86         38.76         1.35 o                         
  -5   1   7        502.50        482.96         3.74 o                         
  -4   1   7        411.18        397.56        18.69 o                         
  -3   1   7          3.43          3.92         1.26 o                         
  -2   1   7        287.21        268.06         1.88 o                         
  -1   1   7        476.89        430.04         1.98 o                         
   0   1   7         13.35         10.91         0.32 o                         
   1   1   7        448.61        458.20         3.26 o                         
   2   1   7        217.70        207.71         1.39 o                         
   3   1   7        689.52        734.97         3.72 o                         
   4   1   7         91.34         96.93         1.07 o                         
   5   1   7        336.65        347.29         2.39 o                         
   6   1   7         38.64         37.77         0.84 o                         
   7   1   7          1.60          1.96         0.44 o                         
   8   1   7        114.06        112.03         5.34 o                         
   9   1   7        119.79        114.77         1.71 o                         
  10   1   7         57.75         60.32         1.73 o                         
  11   1   7          4.14          3.59         1.74 o                         
  -9   2   7         22.87         24.38         2.50 o                         
  -8   2   7         21.01         22.67         1.05 o                         
  -7   2   7        109.61        108.98         2.67 o                         
  -6   2   7        130.92        133.92         2.23 o                         
  -5   2   7        145.14        147.62         2.95 o                         
  -4   2   7       1249.19       1281.28        24.48 o                         
  -3   2   7       1005.41       1012.75        25.42 o                         
  -2   2   7        113.96        100.71         1.31 o                         
  -1   2   7        754.64        960.84        13.97 o                         
   0   2   7         59.90         52.03         0.59 o                         
   1   2   7        449.09        538.76         6.96 o                         
   2   2   7         48.41         55.08         0.65 o                         
   3   2   7        558.93        544.95         4.47 o                         
   4   2   7        243.54        255.01         2.34 o                         
   5   2   7        118.83        124.85         1.57 o                         
   6   2   7        269.07        270.99         2.06 o                         
   7   2   7         25.90         26.79         1.13 o                         
   8   2   7          2.62          2.26         0.55 o                         
   9   2   7         21.66         22.42         0.95 o                         
  10   2   7         93.77         94.39         2.11 o                         
  11   2   7          0.12          0.38         1.70 o                         
  12   2   7          2.77          3.75         2.08 o                         
  -9   3   7          5.31          3.77         1.76 o                         
  -8   3   7         89.28         91.93         2.13 o                         
  -7   3   7         93.88         95.31         4.34 o                         
  -6   3   7         37.80         40.55         0.66 o                         
  -5   3   7          1.41          2.34         0.26 o                         
  -4   3   7         29.36         33.70         0.47 o                         
  -3   3   7        437.54        508.61         1.66 o                         
  -2   3   7        486.07        485.46         4.19 o                         
  -1   3   7       1000.94       1114.34         5.60 o                         
   0   3   7          0.31          0.44         0.23 o                         
   1   3   7       2759.47       3217.48        48.27 o                         
   2   3   7         58.17         92.27         2.10 o                         
   3   3   7         79.14        113.59         0.88 o                         
   4   3   7         32.94         39.12         0.97 o                         
   5   3   7        172.46        161.53         2.80 o                         
   6   3   7         69.57         70.37         1.36 o                         
   7   3   7          7.52          9.41         0.56 o                         
   8   3   7          8.27         10.07         0.90 o                         
   9   3   7        223.38        222.77         2.91 o                         
  10   3   7         45.37         43.43         1.68 o                         
  11   3   7          7.80          7.24         1.14 o                         
  -9   4   7          7.23          6.73         1.96 o                         
  -8   4   7         11.64         11.59         1.28 o                         
  -7   4   7         82.69         86.59         3.66 o                         
  -6   4   7         71.79         70.14         1.31 o                         
  -5   4   7         65.51         58.84         0.83 o                         
  -4   4   7        257.03        241.41         6.34 o                         
  -3   4   7          0.01          1.00         0.43 o                         
  -2   4   7         91.89         98.69         1.39 o                         
  -1   4   7       1167.62       1223.74         7.92 o                         
   0   4   7       1005.85       1080.22        26.91 o                         
   1   4   7        194.03        233.91         2.07 o                         
   2   4   7         22.36         18.13         0.44 o                         
   3   4   7        468.84        543.92         7.01 o                         
   4   4   7        167.23        206.55         2.09 o                         
   5   4   7         75.45         68.90         1.28 o                         
   6   4   7         21.19         20.94         0.96 o                         
   7   4   7        234.09        228.28         2.02 o                         
   8   4   7          0.06          0.51         0.50 o                         
   9   4   7         56.74         60.04         3.10 o                         
  10   4   7         91.93         97.06         2.24 o                         
  11   4   7         22.74         21.34         1.47 o                         
  12   4   7          0.34         -0.52         1.62 o                         
  -9   5   7         41.97         38.57         1.80 o                         
  -8   5   7         36.03         37.57         2.10 o                         
  -7   5   7          3.89          4.40         0.95 o                         
  -6   5   7         61.22         56.76         1.45 o                         
  -5   5   7         37.07         39.19         0.84 o                         
  -4   5   7        135.49        135.12         1.56 o                         
  -3   5   7        163.48        168.95         2.02 o                         
  -2   5   7        265.22        237.11         6.78 o                         
  -1   5   7         34.52         28.80         0.84 o                         
   0   5   7          7.08         10.14         0.40 o                         
   1   5   7       1497.38       1433.74        19.01 o                         
   2   5   7        564.26        592.66        10.28 o                         
   3   5   7         18.05         15.70         0.34 o                         
   4   5   7         45.59         54.10         1.08 o                         
   5   5   7        110.87        111.20         2.44 o                         
   6   5   7        387.36        385.86         6.66 o                         
   7   5   7         23.34         20.35         1.56 o                         
   8   5   7          8.75          8.22         0.91 o                         
   9   5   7        254.66        260.36         6.84 o                         
  10   5   7         51.22         53.08         1.81 o                         
  11   5   7          2.09          1.22         1.22 o                         
  12   5   7          0.47          0.96         1.86 o                         
  -9   6   7         22.43         23.88         1.69 o                         
  -8   6   7         53.08         57.31         2.00 o                         
  -7   6   7         36.47         36.46         1.55 o                         
  -6   6   7        192.14        193.21         2.77 o                         
  -5   6   7          7.18          5.89         0.51 o                         
  -4   6   7         94.26        107.99         1.60 o                         
  -3   6   7        353.80        341.73        24.45 o                         
  -2   6   7         42.89         38.59         0.92 o                         
  -1   6   7        913.98        927.93        19.04 o                         
   0   6   7        785.42        765.52         2.51 o                         
   1   6   7         55.40         56.53         0.81 o                         
   2   6   7         29.32         35.04         0.59 o                         
   3   6   7         24.82         29.03         0.51 o                         
   4   6   7        167.63        168.91         1.67 o                         
   5   6   7          1.59          1.74         0.55 o                         
   6   6   7        163.82        152.14         2.07 o                         
   7   6   7         15.92         20.97         0.83 o                         
   8   6   7         61.53         62.31         2.18 o                         
   9   6   7         22.16         21.65         1.25 o                         
  10   6   7          1.54          0.83         0.97 o                         
  11   6   7         34.34         35.51         1.74 o                         
  -9   7   7          1.50          0.28         1.66 o                         
  -8   7   7          2.88          3.06         1.16 o                         
  -7   7   7         57.81         58.78         1.54 o                         
  -6   7   7        140.12        146.66         2.54 o                         
  -5   7   7          0.25          0.24         0.55 o                         
  -4   7   7          1.95          2.46         0.64 o                         
  -3   7   7        137.59        146.38         2.82 o                         
  -2   7   7        128.37        103.42         2.02 o                         
  -1   7   7          0.84          0.46         0.36 o                         
   0   7   7        267.65        264.25         1.57 o                         
   1   7   7        679.66        637.95         9.49 o                         
   2   7   7        708.88        639.30         6.61 o                         
   3   7   7        273.15        257.31         2.46 o                         
   4   7   7         10.99         12.57         0.71 o                         
   5   7   7        149.81        127.52         1.87 o                         
   6   7   7         77.74         82.62         1.63 o                         
   7   7   7         19.97         22.96         1.07 o                         
   8   7   7         42.73         39.58         1.38 o                         
   9   7   7         52.82         57.87         1.77 o                         
  10   7   7         49.85         53.04         2.04 o                         
  11   7   7          3.24          3.74         1.16 o                         
  -9   8   7          5.50          5.29         1.94 o                         
  -8   8   7          4.38          3.64         1.61 o                         
  -7   8   7          0.05          0.23         0.77 o                         
  -6   8   7          6.09          6.89         0.76 o                         
  -5   8   7         26.33         28.27         0.93 o                         
  -4   8   7        166.02        171.66         4.27 o                         
  -3   8   7          0.09          0.40         0.48 o                         
  -2   8   7          3.33          7.37         0.55 o                         
  -1   8   7         25.31         31.62         0.94 o                         
   0   8   7        140.31        139.47         1.42 o                         
   1   8   7        344.89        413.44         4.53 o                         
   2   8   7        198.62        213.43         4.66 o                         
   3   8   7        675.33        661.44         5.65 o                         
   4   8   7         94.22         89.50         1.59 o                         
   5   8   7         16.87         26.13         0.81 o                         
   6   8   7         20.18         15.22         0.67 o                         
   7   8   7        222.60        224.35         2.78 o                         
   8   8   7        153.91        151.33         2.47 o                         
   9   8   7          2.93          2.34         0.91 o                         
  10   8   7         60.06         64.60         2.90 o                         
  11   8   7         26.92         33.07         2.56 o                         
  -9   9   7         13.57         13.36         2.52 o                         
  -8   9   7         12.18         13.36         1.54 o                         
  -7   9   7          1.50          1.29         0.91 o                         
  -6   9   7          5.44          5.64         0.75 o                         
  -5   9   7         28.14         26.19         0.94 o                         
  -4   9   7         16.06         15.66         1.00 o                         
  -3   9   7         61.02         50.70         1.38 o                         
  -2   9   7        150.42        145.25         6.15 o                         
  -1   9   7          1.24          0.77         0.53 o                         
   0   9   7        499.46        523.34         4.97 o                         
   1   9   7        442.85        403.49        12.28 o                         
   2   9   7        103.19         97.99         2.36 o                         
   3   9   7          3.38          5.00         0.62 o                         
   4   9   7         22.41         30.79         0.67 o                         
   5   9   7        152.88        153.90         1.67 o                         
   6   9   7        121.68        121.48         1.83 o                         
   7   9   7          0.00          0.32         0.53 o                         
   8   9   7          1.08          1.26         0.64 o                         
   9   9   7          7.06          6.82         0.93 o                         
  10   9   7        208.13        206.14         3.29 o                         
  11   9   7         62.65         66.65         3.77 o                         
  -8  10   7          2.02          2.94         2.10 o                         
  -7  10   7         24.26         27.80         1.44 o                         
  -6  10   7         56.34         52.82         1.79 o                         
  -5  10   7         75.03         79.28         2.06 o                         
  -4  10   7          0.14         -0.19         0.64 o                         
  -3  10   7          7.85          6.67         0.91 o                         
  -2  10   7        760.10        782.70        14.63 o                         
  -1  10   7         41.82         36.04         0.96 o                         
   0  10   7        847.67        788.63        11.77 o                         
   1  10   7        163.32        156.11         2.30 o                         
   2  10   7          7.91          9.69         0.50 o                         
   3  10   7         67.84         56.57         0.93 o                         
   4  10   7         55.24         57.24         1.01 o                         
   5  10   7         33.71         35.62         0.79 o                         
   6  10   7         53.98         53.92         1.27 o                         
   7  10   7         50.39         55.00         1.33 o                         
   8  10   7        210.01        223.10         3.11 o                         
   9  10   7          0.18         -0.09         0.74 o                         
  10  10   7         59.99         64.56         2.64 o                         
  -8  11   7          8.83         10.20         2.32 o                         
  -7  11   7          5.66          5.76         1.33 o                         
  -6  11   7          1.24          0.98         0.98 o                         
  -5  11   7        109.76        112.11         1.90 o                         
  -4  11   7        253.43        235.62         6.63 o                         
  -3  11   7         31.85         30.88         1.33 o                         
  -2  11   7         41.19         41.05         1.44 o                         
  -1  11   7         15.30         12.83         0.76 o                         
   0  11   7         10.11          9.53         0.59 o                         
   1  11   7         14.06         12.78         0.60 o                         
   2  11   7        500.62        465.53         4.04 o                         
   3  11   7        295.46        303.14         2.48 o                         
   4  11   7        137.59        122.84         1.69 o                         
   5  11   7          5.63          6.14         0.54 o                         
   6  11   7         96.80         86.72         1.90 o                         
   7  11   7          7.99          8.21         0.86 o                         
   8  11   7          1.14          0.23         0.69 o                         
   9  11   7          6.02          6.41         0.82 o                         
  10  11   7          8.55          6.74         0.93 o                         
  -7  12   7          0.03         -0.19         1.13 o                         
  -6  12   7         19.75         19.82         1.36 o                         
  -5  12   7          0.68          0.81         0.82 o                         
  -4  12   7         20.13         20.90         1.13 o                         
  -3  12   7        272.82        238.15         3.17 o                         
  -2  12   7        408.10        359.08         2.98 o                         
  -1  12   7         14.75         13.77         1.08 o                         
   0  12   7        257.82        232.35         2.31 o                         
   1  12   7        367.77        319.86         3.41 o                         
   2  12   7          0.45          0.44         0.47 o                         
   3  12   7          6.32          7.62         0.69 o                         
   4  12   7        123.96        120.59         1.52 o                         
   5  12   7        100.41         90.76         1.58 o                         
   6  12   7          5.12          4.35         0.63 o                         
   7  12   7          0.79          2.30         0.68 o                         
   8  12   7         53.05         53.63         1.84 o                         
   9  12   7          2.81          1.41         0.80 o                         
  -7  13   7         10.90         10.14         2.02 o                         
  -6  13   7          0.39          0.70         1.00 o                         
  -5  13   7         45.63         47.41         1.49 o                         
  -4  13   7          3.59          3.37         1.09 o                         
  -3  13   7          7.12          6.65         1.11 o                         
  -2  13   7        142.84        130.50         3.98 o                         
  -1  13   7        383.91        342.10         9.52 o                         
   0  13   7         27.34         23.43         1.23 o                         
   1  13   7        122.91        112.75         1.74 o                         
   2  13   7         88.53         68.87         1.72 o                         
   3  13   7          7.29          4.47         0.53 o                         
   4  13   7         44.29         43.29         1.05 o                         
   5  13   7         27.33         26.23         0.93 o                         
   6  13   7          4.43          4.49         0.67 o                         
   7  13   7        115.17        118.92         2.57 o                         
   8  13   7          0.04          0.36         0.74 o                         
   9  13   7          0.09          0.25         0.83 o                         
  -6  14   7         10.50         10.70         1.92 o                         
  -5  14   7         11.29          9.86         1.24 o                         
  -4  14   7         14.62         17.06         1.12 o                         
  -3  14   7        163.29        169.99         4.05 o                         
  -2  14   7         13.04         14.23         0.98 o                         
  -1  14   7          1.45          1.73         0.73 o                         
   0  14   7         11.53         10.28         0.90 o                         
   1  14   7        127.68        116.29         1.87 o                         
   2  14   7         13.01         11.67         1.19 o                         
   3  14   7          7.79          7.92         0.75 o                         
   4  14   7        112.89        109.14         1.60 o                         
   5  14   7         12.49         10.19         0.88 o                         
   6  14   7         18.38         16.81         1.07 o                         
   7  14   7         90.44         95.71         2.39 o                         
   8  14   7         12.67         14.96         1.01 o                         
   9  14   7          0.01          0.30         1.72 o                         
  -5  15   7         41.08         39.05         1.95 o                         
  -4  15   7         17.86         18.18         1.19 o                         
  -3  15   7          0.98          0.89         0.85 o                         
  -2  15   7         19.64         17.59         1.09 o                         
  -1  15   7        134.28        134.84         2.58 o                         
   0  15   7          1.83          4.22         1.01 o                         
   1  15   7         37.26         33.90         1.64 o                         
   2  15   7         39.89         38.38         2.14 o                         
   3  15   7         30.63         27.55         1.38 o                         
   4  15   7         18.76         17.47         1.04 o                         
   5  15   7          9.40          9.93         0.96 o                         
   6  15   7        200.52        197.93         3.22 o                         
   7  15   7         62.90         61.13         2.04 o                         
   8  15   7          3.39          3.43         0.86 o                         
   9  15   7          0.30          0.42         1.68 o                         
  -4  16   7         12.63         12.40         1.17 o                         
  -3  16   7          0.06         -0.82         0.91 o                         
  -2  16   7          1.05          0.85         0.90 o                         
  -1  16   7          0.91          0.56         1.05 o                         
   0  16   7         72.51         69.56         2.07 o                         
   1  16   7         36.93         39.74         1.66 o                         
   2  16   7         52.06         58.68         3.86 o                         
   3  16   7          0.14          1.14         1.01 o                         
   4  16   7          1.12          0.66         0.99 o                         
   5  16   7         21.06         28.06         1.61 o                         
   6  16   7        168.78        164.14         3.21 o                         
   7  16   7         58.09         63.15         3.62 o                         
   8  16   7         13.68         15.04         2.06 o                         
  -3  17   7         46.36         44.69         1.90 o                         
  -2  17   7          1.02          0.74         1.14 o                         
  -1  17   7         10.01         10.56         1.33 o                         
   0  17   7          9.76         10.04         1.31 o                         
   1  17   7         11.05         12.17         1.28 o                         
   2  17   7         19.74         18.94         1.45 o                         
   3  17   7        109.72        109.32        11.16 o                         
   4  17   7         87.78         87.16         5.07 o                         
   5  17   7         42.68         40.84         1.91 o                         
   6  17   7         34.60         35.56         1.67 o                         
   7  17   7         84.71         98.44         3.73 o                         
   8  17   7         38.86         33.59         2.84 o                         
  -1  18   7         34.29         33.41         2.50 o                         
   0  18   7         40.08         40.91         2.58 o                         
   1  18   7          1.86          3.08         1.25 o                         
   2  18   7         18.85         18.51         1.59 o                         
   3  18   7         53.62         53.94         4.13 o                         
   4  18   7         31.51         29.66         2.61 o                         
   5  18   7          1.62          1.32         1.94 o                         
   6  18   7          0.38          0.90         2.10 o                         
   0 -14   8          8.32          6.93         2.22 o                         
  -1 -13   8          3.98          4.69         1.96 o                         
   0 -13   8         50.93         51.10         2.06 o                         
   1 -13   8         70.77         73.82         2.70 o                         
   2 -13   8          0.19          0.57         1.37 o                         
  -5 -12   8         11.23          7.83         2.20 o                         
  -1 -12   8        212.66        189.30         4.43 o                         
   0 -12   8          7.37          9.49         1.26 o                         
   1 -12   8          1.06          1.45         1.18 o                         
   2 -12   8         73.94         76.28         2.40 o                         
   3 -12   8         74.98         73.70         3.48 o                         
  -5 -11   8         32.55         33.97         2.50 o                         
  -3 -11   8          0.02          0.04         1.40 o                         
  -2 -11   8          6.85          6.51         1.50 o                         
  -1 -11   8         14.73         19.07         1.38 o                         
   0 -11   8        304.15        331.10        26.25 o                         
   1 -11   8        173.27        188.31         3.18 o                         
   2 -11   8         30.85         31.26         3.17 o                         
   3 -11   8         28.29         28.83         2.38 o                         
   4 -11   8         34.92         34.57         1.56 o                         
   5 -11   8         53.69         48.19         1.73 o                         
  -6 -10   8         69.92         65.71         2.27 o                         
  -5 -10   8        137.60        130.18         3.29 o                         
  -4 -10   8         73.61         80.16         2.05 o                         
  -3 -10   8          5.49          5.85         0.97 o                         
  -2 -10   8          0.19          0.72         0.59 o                         
  -1 -10   8          0.23         -0.19         0.75 o                         
   0 -10   8        174.93        166.06         2.63 o                         
   1 -10   8          5.77          6.04         0.89 o                         
   2 -10   8          3.57          4.06         1.07 o                         
   3 -10   8        230.12        251.33         5.89 o                         
   4 -10   8         57.85         56.92         2.05 o                         
   5 -10   8        131.36        131.23         3.06 o                         
   6 -10   8         27.40         27.73         1.50 o                         
  -7  -9   8          4.59          3.27         1.96 o                         
  -6  -9   8         92.43         94.86         2.51 o                         
  -5  -9   8         69.87         68.86         2.04 o                         
  -4  -9   8         27.86         25.06         1.92 o                         
  -3  -9   8         74.58         66.48         3.33 o                         
  -2  -9   8         54.94         56.88         1.18 o                         
  -1  -9   8        241.11        240.34         2.69 o                         
   0  -9   8        101.98         98.12         2.03 o                         
   1  -9   8          0.01          0.65         0.72 o                         
   2  -9   8          3.59          4.44         1.01 o                         
   3  -9   8         69.44         73.69         2.08 o                         
   4  -9   8        212.70        216.51         2.78 o                         
   5  -9   8         27.65         31.53         1.38 o                         
   6  -9   8         10.33         12.82         1.22 o                         
   7  -9   8         18.18         19.48         1.76 o                         
  -7  -8   8         20.79         21.74         1.73 o                         
  -6  -8   8        138.43        137.25         5.68 o                         
  -5  -8   8         47.06         52.58         1.81 o                         
  -4  -8   8          0.27          0.67         0.93 o                         
  -3  -8   8         86.85         94.38         1.49 o                         
  -2  -8   8        136.66        142.75         3.30 o                         
  -1  -8   8         25.69         33.18         0.97 o                         
   0  -8   8         10.09          8.83         0.63 o                         
   1  -8   8         23.45         26.85         1.25 o                         
   2  -8   8          8.46          6.91         0.80 o                         
   3  -8   8        112.35        103.26         1.58 o                         
   4  -8   8        125.47        120.85         2.53 o                         
   5  -8   8         18.38         22.67         1.20 o                         
   6  -8   8         19.55         21.15         1.56 o                         
   7  -8   8         67.70         66.50         1.89 o                         
   8  -8   8          9.75          9.52         2.18 o                         
  -8  -7   8         57.87         54.89         3.31 o                         
  -7  -7   8        240.93        228.29         3.76 o                         
  -6  -7   8         84.04         74.29         4.37 o                         
  -5  -7   8          3.73          4.51         1.40 o                         
  -4  -7   8        159.78        161.24         6.00 o                         
  -3  -7   8        150.25        145.89         2.18 o                         
  -2  -7   8         66.49         65.47         2.09 o                         
  -1  -7   8          4.16          5.62         0.57 o                         
   0  -7   8          2.64          2.18         0.58 o                         
   1  -7   8         81.72         71.13         1.40 o                         
   2  -7   8        130.43        122.09         2.27 o                         
   3  -7   8        188.46        181.88         2.22 o                         
   4  -7   8         41.15         42.33         1.31 o                         
   5  -7   8         19.56         19.45         1.09 o                         
   6  -7   8         13.59         13.66         1.07 o                         
   7  -7   8         32.32         31.31         1.77 o                         
   8  -7   8          0.03          0.00         1.02 o                         
  -8  -6   8          9.84         11.26         2.24 o                         
  -7  -6   8          0.18          0.68         0.93 o                         
  -6  -6   8          0.46          1.49         1.10 o                         
  -5  -6   8        199.12        183.59         3.61 o                         
  -4  -6   8        431.51        410.69        10.97 o                         
  -3  -6   8          0.03          0.54         0.78 o                         
  -2  -6   8         46.82         36.75         1.08 o                         
  -1  -6   8         80.57         84.78         4.06 o                         
   0  -6   8        225.86        208.21         3.84 o                         
   1  -6   8         38.28         47.49         1.08 o                         
   2  -6   8        135.60        140.23         2.26 o                         
   3  -6   8         25.50         31.27         1.26 o                         
   4  -6   8         64.41         73.47         1.81 o                         
   5  -6   8          2.70          2.15         0.81 o                         
   6  -6   8         77.06         76.29         2.14 o                         
   7  -6   8        133.93        140.63         2.93 o                         
   8  -6   8          0.00          0.00         0.96 o                         
   9  -6   8          0.00         -0.73         1.27 o                         
  -8  -5   8          3.74          3.81         1.05 o                         
  -7  -5   8         24.05         25.15         1.54 o                         
  -6  -5   8         59.39         55.05         1.80 o                         
  -5  -5   8         71.80         68.73         1.80 o                         
  -4  -5   8          0.54          1.20         0.96 o                         
  -3  -5   8        111.02        113.48         1.90 o                         
  -2  -5   8        853.21        760.68         7.76 o                         
  -1  -5   8        202.69        169.91         1.75 o                         
   0  -5   8        171.61        128.34         2.47 o                         
   1  -5   8        406.12        406.79        14.25 o                         
   2  -5   8         22.31         19.48         0.78 o                         
   3  -5   8         68.50         64.21         1.28 o                         
   4  -5   8         79.80         84.78         1.30 o                         
   5  -5   8          7.14          9.58         0.73 o                         
   6  -5   8         73.33         78.14         1.41 o                         
   7  -5   8         65.84         62.93         1.63 o                         
   8  -5   8         84.31         78.34         3.21 o                         
   9  -5   8          7.67          8.05         1.41 o                         
  10  -5   8          1.09          1.50         2.10 o                         
  -8  -4   8         36.36         38.45         1.86 o                         
  -7  -4   8          0.35          0.94         1.03 o                         
  -6  -4   8         28.44         30.40         1.44 o                         
  -5  -4   8          4.24          3.66         0.68 o                         
  -4  -4   8         66.49         58.42         5.23 o                         
  -3  -4   8        313.82        308.07         3.57 o                         
  -2  -4   8         55.06         49.65         2.05 o                         
  -1  -4   8        123.99        115.44         2.37 o                         
   0  -4   8       1632.69       1520.55         3.51 o                         
   1  -4   8         75.15         83.01         2.43 o                         
   2  -4   8        418.84        382.96        11.20 o                         
   3  -4   8        118.05        126.32         1.60 o                         
   4  -4   8          7.80          7.82         0.71 o                         
   5  -4   8        309.16        313.58         2.74 o                         
   6  -4   8         33.94         38.15         1.19 o                         
   7  -4   8          0.10         -0.67         0.76 o                         
   8  -4   8         94.08         97.21         2.43 o                         
   9  -4   8          3.62          2.63         1.21 o                         
  10  -4   8         62.71         58.29         2.34 o                         
  -9  -3   8         31.28         27.78         2.72 o                         
  -8  -3   8         75.09         77.55         2.33 o                         
  -7  -3   8          0.59          1.49         1.02 o                         
  -6  -3   8         14.41         13.12         1.13 o                         
  -5  -3   8         18.98         17.96         1.09 o                         
  -4  -3   8         56.42         54.54         1.31 o                         
  -3  -3   8        486.82        474.86         8.17 o                         
  -2  -3   8          0.51          0.89         0.32 o                         
  -1  -3   8        150.80        147.53         2.79 o                         
   0  -3   8        605.89        538.87         5.20 o                         
   1  -3   8          5.12          2.25         0.39 o                         
   2  -3   8        335.34        376.17        10.75 o                         
   3  -3   8         31.80         25.77         0.59 o                         
   4  -3   8        310.88        292.91         2.44 o                         
   5  -3   8         19.98         22.93         0.91 o                         
   6  -3   8         95.07         95.46         1.64 o                         
   7  -3   8        299.71        310.27         2.55 o                         
   8  -3   8         21.48         21.72         1.44 o                         
   9  -3   8         26.12         24.66         1.58 o                         
  10  -3   8         77.57         75.80         2.85 o                         
  11  -3   8          2.29          3.79         2.20 o                         
  -9  -2   8          6.13          7.81         2.18 o                         
  -8  -2   8         46.49         45.69         5.44 o                         
  -7  -2   8        133.68        138.31         3.72 o                         
  -6  -2   8         44.30         40.28         1.16 o                         
  -5  -2   8          3.79          4.36         0.87 o                         
  -4  -2   8          0.53          0.48         0.50 o                         
  -3  -2   8         11.94         11.80         0.95 o                         
  -2  -2   8        137.61        119.09         2.24 o                         
  -1  -2   8       1771.75       1759.83        19.25 o                         
   0  -2   8       1269.19       1184.34        20.63 o                         
   1  -2   8         17.05         18.43         0.62 o                         
   2  -2   8         18.03         19.00         0.59 o                         
   3  -2   8         10.17          6.90         0.40 o                         
   4  -2   8        111.33         98.84         1.21 o                         
   5  -2   8        316.07        314.22         2.14 o                         
   6  -2   8        102.49         94.88         1.94 o                         
   7  -2   8          6.60          7.16         1.01 o                         
   8  -2   8        269.30        274.45         4.15 o                         
   9  -2   8        335.10        338.15         5.85 o                         
  10  -2   8        165.93        158.78         3.14 o                         
  11  -2   8         36.85         34.93         2.83 o                         
  -9  -1   8          5.96          7.21         1.38 o                         
  -8  -1   8          9.47         10.41         1.31 o                         
  -7  -1   8         70.20         58.27         2.54 o                         
  -6  -1   8         21.80         23.44         1.70 o                         
  -5  -1   8         66.96         68.49         1.41 o                         
  -4  -1   8          8.27          6.86         0.62 o                         
  -3  -1   8         15.74         10.77         0.66 o                         
  -2  -1   8         93.44         88.59         2.73 o                         
  -1  -1   8        571.39        544.04         7.10 o                         
   0  -1   8        233.51        250.98         1.61 o                         
   1  -1   8       1298.82       1270.30         8.82 o                         
   2  -1   8        224.68        209.15         1.77 o                         
   3  -1   8         28.42         32.09         0.86 o                         
   4  -1   8        322.93        319.60         2.82 o                         
   5  -1   8        380.14        367.78         2.04 o                         
   6  -1   8        143.98        143.91         1.39 o                         
   7  -1   8          0.05          0.42         0.42 o                         
   8  -1   8         13.33         14.24         1.21 o                         
   9  -1   8         62.05         65.70         2.01 o                         
  10  -1   8         60.70         58.42         2.01 o                         
  11  -1   8         27.15         29.03         1.77 o                         
  -9   0   8          0.10          0.11         1.17 o                         
  -8   0   8          2.16          2.72         1.12 o                         
  -7   0   8         33.25         34.27         1.52 o                         
  -6   0   8         49.03         51.39         1.56 o                         
  -5   0   8         68.23         66.10         1.39 o                         
  -4   0   8         33.64         36.13         1.02 o                         
  -3   0   8        210.89        203.35         2.11 o                         
  -2   0   8        410.93        424.33         1.57 o                         
  -1   0   8        350.06        353.83         8.03 o                         
   0   0   8        502.24        520.34         2.25 o                         
   1   0   8        828.86        825.94         3.77 o                         
   2   0   8         29.15         27.75         0.61 o                         
   3   0   8        161.91        153.58         1.48 o                         
   4   0   8        116.79        109.70         3.11 o                         
   5   0   8          2.15          2.94         0.36 o                         
   6   0   8         74.20         77.88         1.65 o                         
   7   0   8         21.55         21.27         0.68 o                         
   8   0   8        376.35        388.02         2.58 o                         
   9   0   8         76.15         77.29         3.13 o                         
  10   0   8          6.06          6.00         1.18 o                         
  11   0   8          1.05          1.20         1.98 o                         
  -9   1   8          2.79          1.18         1.18 o                         
  -8   1   8         12.52         12.61         1.28 o                         
  -7   1   8         27.79         27.57         1.02 o                         
  -6   1   8        144.64        143.99         2.75 o                         
  -5   1   8         19.24         17.86         1.00 o                         
  -4   1   8         23.26         19.31         0.84 o                         
  -3   1   8        259.73        254.10        10.93 o                         
  -2   1   8         92.52        113.47         1.46 o                         
  -1   1   8        338.77        381.77         2.31 o                         
   0   1   8       2386.69       2354.68        29.39 o                         
   1   1   8         11.26         19.65         0.34 o                         
   2   1   8         15.23         16.43         0.53 o                         
   3   1   8         74.69         85.82         1.00 o                         
   4   1   8        105.04        112.89         0.95 o                         
   5   1   8         93.34         85.28         1.30 o                         
   6   1   8         41.93         41.63         0.81 o                         
   7   1   8        294.63        293.57         2.27 o                         
   8   1   8         78.16         76.79         1.50 o                         
   9   1   8        161.14        156.27         3.07 o                         
  10   1   8        240.55        242.85         3.41 o                         
  11   1   8          9.58          9.51         1.94 o                         
  -9   2   8          2.39          1.90         1.82 o                         
  -8   2   8         26.84         26.11         1.54 o                         
  -7   2   8        213.55        222.41         2.90 o                         
  -6   2   8         45.63         46.70         1.38 o                         
  -5   2   8         32.00         33.22         1.20 o                         
  -4   2   8        585.56        583.80         3.91 o                         
  -3   2   8        156.04        131.94         5.33 o                         
  -2   2   8        321.02        349.67         1.34 o                         
  -1   2   8        634.61        658.38         7.54 o                         
   0   2   8          0.73          3.71         0.34 o                         
   1   2   8         10.88         15.97         0.73 o                         
   2   2   8        560.75        618.68         2.68 o                         
   3   2   8          0.70          0.42         0.18 o                         
   4   2   8         70.34         84.11         0.82 o                         
   5   2   8         42.11         48.67         1.05 o                         
   6   2   8        292.56        287.19         4.18 o                         
   7   2   8         31.14         29.26         1.22 o                         
   8   2   8          0.15          0.16         0.55 o                         
   9   2   8         89.19         92.06         2.39 o                         
  10   2   8        102.84        105.69         1.80 o                         
  11   2   8         10.65         12.12         1.94 o                         
  -9   3   8         14.18         16.11         2.26 o                         
  -8   3   8         20.44         21.02         1.35 o                         
  -7   3   8         59.93         60.44         2.19 o                         
  -6   3   8        134.79        140.54         1.84 o                         
  -5   3   8         85.13         89.34         1.73 o                         
  -4   3   8        221.12        206.87         0.80 o                         
  -3   3   8         98.35         90.59         1.57 o                         
  -2   3   8         10.53         11.42         0.40 o                         
  -1   3   8        871.35        949.55        20.31 o                         
   0   3   8        556.75        658.54        11.48 o                         
   1   3   8        799.16        752.50         2.29 o                         
   2   3   8        217.93        279.63         2.57 o                         
   3   3   8          2.10          0.56         0.21 o                         
   4   3   8        172.95        183.37         3.40 o                         
   5   3   8          6.24          5.16         0.55 o                         
   6   3   8        151.82        141.96         2.09 o                         
   7   3   8        267.24        247.51         3.62 o                         
   8   3   8          1.22          1.72         0.55 o                         
   9   3   8        234.58        249.27         3.09 o                         
  10   3   8          1.82          1.48         0.95 o                         
  11   3   8         12.40         13.28         1.28 o                         
  -9   4   8          0.25          0.24         1.76 o                         
  -8   4   8          1.30          1.89         1.00 o                         
  -7   4   8          3.26          2.75         0.99 o                         
  -6   4   8          1.11          1.53         0.72 o                         
  -5   4   8         91.50         86.80         0.67 o                         
  -4   4   8        310.16        319.43         2.78 o                         
  -3   4   8       1041.67       1092.64         2.84 o                         
  -2   4   8          6.70         10.02         0.51 o                         
  -1   4   8        694.27        780.62         3.27 o                         
   0   4   8          1.11          0.25         0.21 o                         
   1   4   8         46.80         56.50         1.04 o                         
   2   4   8        540.65        574.03         4.05 o                         
   3   4   8        242.64        208.83         1.90 o                         
   4   4   8        180.60        203.99         2.27 o                         
   5   4   8          5.04          2.77         0.40 o                         
   6   4   8        254.36        263.71         7.27 o                         
   7   4   8        299.51        287.25         2.22 o                         
   8   4   8          6.78          7.76         0.87 o                         
   9   4   8         13.06         12.82         0.82 o                         
  10   4   8          2.93          2.82         0.99 o                         
  11   4   8        107.62        113.26         3.57 o                         
  -9   5   8          4.67          6.03         1.98 o                         
  -8   5   8          2.48          2.99         1.10 o                         
  -7   5   8         21.30         23.10         1.72 o                         
  -6   5   8          1.02          1.65         0.63 o                         
  -5   5   8          0.94          1.39         0.32 o                         
  -4   5   8        383.11        392.71         2.90 o                         
  -3   5   8        842.31        823.65        12.19 o                         
  -2   5   8          2.55          4.01         0.45 o                         
  -1   5   8         51.88         60.33         1.37 o                         
   0   5   8          2.40          3.75         0.31 o                         
   1   5   8         92.14        117.80         1.77 o                         
   2   5   8        110.52        112.60         1.40 o                         
   3   5   8         48.85         47.69         0.85 o                         
   4   5   8         66.95         68.51         0.97 o                         
   5   5   8        566.41        574.81         5.63 o                         
   6   5   8          0.02          0.19         0.58 o                         
   7   5   8          0.68          1.95         0.48 o                         
   8   5   8          6.14          8.47         0.88 o                         
   9   5   8          6.86          6.83         0.99 o                         
  10   5   8         46.14         52.29         1.79 o                         
  11   5   8          4.98          5.15         1.22 o                         
  12   5   8          1.33          1.94         1.90 o                         
  -9   6   8          1.54          1.86         1.88 o                         
  -8   6   8         12.48         11.65         1.36 o                         
  -7   6   8         25.38         27.60         1.43 o                         
  -6   6   8          2.62          2.60         0.47 o                         
  -5   6   8          8.62          9.40         0.72 o                         
  -4   6   8        190.28        202.84         2.14 o                         
  -3   6   8        109.31        103.98         1.11 o                         
  -2   6   8        168.47        152.88         2.28 o                         
  -1   6   8        259.60        273.06         4.91 o                         
   0   6   8         59.21         81.59         1.06 o                         
   1   6   8         59.63         70.27         0.94 o                         
   2   6   8        101.61         74.54         1.17 o                         
   3   6   8        253.16        217.41         1.29 o                         
   4   6   8         62.40         62.98         1.92 o                         
   5   6   8          0.03          0.61         0.43 o                         
   6   6   8        344.10        316.98         2.46 o                         
   7   6   8        176.54        177.93         2.42 o                         
   8   6   8         27.18         26.66         1.23 o                         
   9   6   8         73.62         75.95         3.66 o                         
  10   6   8         15.91         15.95         1.33 o                         
  11   6   8         26.58         26.57         1.68 o                         
  -9   7   8          0.19          0.86         1.78 o                         
  -8   7   8         16.77         17.29         1.48 o                         
  -7   7   8         16.07         18.61         1.42 o                         
  -6   7   8          2.92          2.71         0.95 o                         
  -5   7   8          5.93          5.37         0.91 o                         
  -4   7   8         21.45         18.95         0.64 o                         
  -3   7   8        166.40        152.73         1.58 o                         
  -2   7   8        411.80        416.67         3.04 o                         
  -1   7   8         55.25         55.57         1.58 o                         
   0   7   8        202.33        198.69         1.64 o                         
   1   7   8         42.92         52.23         1.66 o                         
   2   7   8        100.18         99.50         1.20 o                         
   3   7   8        468.64        472.72         3.16 o                         
   4   7   8        788.08        712.33         3.81 o                         
   5   7   8        320.84        319.40         4.39 o                         
   6   7   8         25.87         18.12         0.94 o                         
   7   7   8         35.01         30.21         1.25 o                         
   8   7   8         49.38         50.12         1.53 o                         
   9   7   8         21.21         20.77         1.77 o                         
  10   7   8         13.68         14.30         1.28 o                         
  11   7   8         15.92         18.25         1.78 o                         
  -9   8   8          7.28          7.03         2.24 o                         
  -8   8   8          1.76          1.46         1.28 o                         
  -7   8   8          1.81          2.52         1.09 o                         
  -6   8   8         36.06         35.33         1.35 o                         
  -5   8   8          0.25          0.82         0.50 o                         
  -4   8   8          0.21          0.84         0.57 o                         
  -3   8   8        102.92        102.45         1.72 o                         
  -2   8   8        334.40        300.88         5.19 o                         
  -1   8   8         11.12          9.23         0.73 o                         
   0   8   8        445.77        452.21         4.45 o                         
   1   8   8       1090.90       1075.46        18.80 o                         
   2   8   8         11.52         15.14         0.77 o                         
   3   8   8        100.43         87.18         2.28 o                         
   4   8   8        206.84        218.61         2.42 o                         
   5   8   8       1123.91       1039.34         7.58 o                         
   6   8   8        416.67        401.93         2.80 o                         
   7   8   8          1.43          3.61         0.69 o                         
   8   8   8         11.77         13.73         1.07 o                         
   9   8   8        108.06        114.20         7.45 o                         
  10   8   8          0.09          0.18         1.01 o                         
  11   8   8         26.68         26.18         1.70 o                         
  -8   9   8          1.01          1.36         1.27 o                         
  -7   9   8         37.09         37.65         2.15 o                         
  -6   9   8         18.09         16.68         0.94 o                         
  -5   9   8         32.88         34.99         1.07 o                         
  -4   9   8          1.25          1.31         0.60 o                         
  -3   9   8          8.69          7.15         0.66 o                         
  -2   9   8        122.99        123.88         3.35 o                         
  -1   9   8         33.17         36.53         1.08 o                         
   0   9   8         90.40         85.89         1.24 o                         
   1   9   8        335.42        325.39         4.13 o
[truncated: 323,596 more chars]
